# Supplementary material for: Crystal structure of μ-fluorido-bis­{(η4-cyclo­octa­diene)[hexa­fluorido­anti­monato(V)]platinum(II)} hexa­fluorido­anti­monate(V) hydrogen fluoride 0.75-solvate
Source: Acta Crystallogr E Crystallogr Commun. 2016 Jan 1;72(Pt 1):14–6. doi: 10.1107/S2056989015022835 (PMC4704745; doi:10.1107/S2056989015022835)
Supplement: Supplementary file 1 [file e-72-00014-sup1.cif]

##############################################################################
#                                                                            #
# This CIF contains the data in a paper accepted for publication in          #
# Acta Crystallographica Section E. It conforms to the requirements of       #
# Notes for Authors for Acta Crystallographica Section E, and has been       #
# peer reviewed under the auspices of the IUCr Commission on Journals.       #
#                                                                            #
# Full details of the Crystallographic Information File format               #
# are given in the paper "The Crystallographic Information File (CIF):       #
# a New Standard Archive File for Crystallography" by S. R. Hall, F. H.      #
# Allen and I. D. Brown [Acta Cryst. (1991), A47, 655-685].                  #
#                                                                            #
# The current version of the core CIF dictionary is obtainable from          #
# ftp://ftp.iucr.org/pub/cif_core.dic.                                       #
#                                                                            #
# Software is freely available for graphical display of the structure(s)     #
# in this CIF. For information consult the CIF software page                 #
# http://www.iucr.org/resources/cif/software.                                #
#                                                                            #
# This file may be used for bona fide research purposes within the           #
# scientific community so long as proper attribution is given to the journal # 
# article from which it was obtained.                                        #
#                                                                            #
##############################################################################
data_I
_database_code_depnum_ccdc_archive 'CCDC 1439460'
_audit_creation_method     'SHELXL-2014/7'
_journal_date_recd_electronic     2015-10-27
_journal_date_accepted     2015-11-29
_journal_name_full     'Acta Crystallographica, Section E'
_journal_year     2016
_journal_volume     72
_journal_issue      1
_journal_page_first     14
_journal_page_last     16
_journal_paper_category     GM
_journal_paper_doi     10.1107/S2056989015022835
_journal_coeditor_code     WM5233
_publ_contact_author_name     'Roland Friedemann'
_publ_contact_author_address
;
Freie Universit\"at Berlin,
Institut f\"ur Chemie und Biochemie - Anorganische Chemie
Fabeckstrasse 34-36,
D-14195 Berlin
Germany
;
_publ_contact_author_email     'roland.friedemann@fu-berlin.de'
_publ_contact_author_fax     '+493083853313'
_publ_contact_author_phone     '+4917620663208'
_publ_section_title
;\
Crystal structure of
\m-fluorido-bis{(\h^4^-cyclooctadiene)[hexafluoridoantimonato(V)]\
platinum(II)} hexafluoridoantimonate(V) hydrogen fluoride 0.75-solvate
;
_publ_section_title_footnote
;
For JANA to the first anniversary of our wedding.
;
loop_
    _publ_author_name
    _publ_author_footnote
    _publ_author_address
    'Seppelt, Konrad' .
;
Freie Universit\"at Berlin,
Institut f\"ur Chemie und Biochemie -- Anorganische Chemie
Fabeckstrasse 34-36,
D-14195 Berlin
Germany
;
    'Friedemann, Roland' .
;
Freie Universit\"at Berlin,
Institut f\"ur Chemie und Biochemie -- Anorganische Chemie
Fabeckstrasse 34-36,
D-14195 Berlin
Germany
;
_publ_section_synopsis
;
In the cation of the title compound,
[Pt~2~(COD)~2~F(SbF~6~)~2~]SbF~6~\\cdot0.75HF, a fluorine atom bridges two
platinum atoms. Each platinum atom is furthermore surrounded by a COD ligand
and one fluorine atom of the octahedral SbF~6~ anion.
;
_chemical_name_systematic
;\
\m-Fluorido-bis{(\h^4^-cyclooctadiene)[hexafluoridoantimonato(V)-\k<i>F</i>]\
platinum(II)} hexafluoridoantimonate(V) hydrogen fluoride 0.75-solvate
;
_chemical_name_common     ?
_chemical_formula_moiety     'C16 H24 F13 Pt2 Sb2 +, F6 Sb -, 0.75(H F)'
_chemical_formula_sum     'C16 H24.75 F19.75 Pt2 Sb3'
_chemical_formula_iupac     '[Pt2 F (Sb F6)2 (C8 H12)2] Sb F6, 0.75H F'
_chemical_formula_weight     1347.77
_chemical_melting_point     ?
_shelx_space_group_comment
;
The symmetry employed for this shelxl refinement is uniquely defined
by the following loop, which should always be used as a source of
symmetry information in preference to the above space-group names.
They are only intended as comments.
;
_space_group_crystal_system     monoclinic
_space_group_name_H-M_alt     'P 21/c'
_space_group_name_Hall     '-P 2ybc'
loop_
    _space_group_symop_operation_xyz
    'x, y, z'
    '-x, y+1/2, -z+1/2'
    '-x, -y, -z'
    'x, -y-1/2, z-1/2'
_cell_length_a     11.325(4)
_cell_length_b     15.101(6)
_cell_length_c     18.273(7)
_cell_angle_alpha     90
_cell_angle_beta     100.61(3)
_cell_angle_gamma     90
_cell_volume     3071.7(19)
_cell_formula_units_Z     4
_cell_measurement_reflns_used     999
_cell_measurement_theta_min     2.0
_cell_measurement_theta_max     18.3
_cell_measurement_temperature     133(2)
_exptl_crystal_description     platelet
_exptl_crystal_colour     yellow
_exptl_crystal_size_max     .10
_exptl_crystal_size_mid     .10
_exptl_crystal_size_min     .02
_exptl_crystal_density_diffrn     2.912
_exptl_crystal_density_meas     ?
_exptl_crystal_density_method     ?
_exptl_crystal_F_000     2410
_exptl_absorpt_coefficient_mu     11.806
_exptl_absorpt_correction_type     multi-scan
_exptl_absorpt_process_details
;
(<i>SADABS</i>; Bruker, 2006)
;
_shelx_estimated_absorpt_T_min     ?
_shelx_estimated_absorpt_T_max     ?
_exptl_absorpt_correction_T_min     0.721
_exptl_absorpt_correction_T_max     1.000
_diffrn_ambient_temperature     293(2)
_diffrn_radiation_type     MoK\a
_diffrn_radiation_wavelength     0.71073
_diffrn_measurement_device_type     'Bruker SMART CCD'
_diffrn_measurement_method     '\w-scans'
_diffrn_detector_area_resol_mean     ?
_diffrn_reflns_number     47396
_diffrn_reflns_av_R_equivalents     0.0411
_diffrn_reflns_theta_min     1.762
_diffrn_reflns_theta_max     30.593
_diffrn_reflns_theta_full     25.242
_diffrn_measured_fraction_theta_max     0.981
_diffrn_measured_fraction_theta_full     1.000
_diffrn_reflns_limit_h_min     -14
_diffrn_reflns_limit_h_max     16
_diffrn_reflns_limit_k_min     -21
_diffrn_reflns_limit_k_max     20
_diffrn_reflns_limit_l_min     -25
_diffrn_reflns_limit_l_max     25
_refine_special_details     ?
_reflns_number_total     9265
_reflns_number_gt     7778
_reflns_threshold_expression     'I > 2\s(I)'
_refine_ls_structure_factor_coef     Fsqd
_refine_ls_matrix_type     full
_refine_ls_R_factor_all     0.0508
_refine_ls_R_factor_gt     0.0377
_refine_ls_wR_factor_gt     0.0703
_refine_ls_wR_factor_ref     0.0738
_refine_ls_goodness_of_fit_ref     1.104
_refine_ls_restrained_S_all     1.104
_refine_ls_number_reflns     9265
_refine_ls_number_parameters     373
_refine_ls_number_restraints     0
_refine_ls_hydrogen_treatment     constr
_refine_ls_weighting_scheme     calc
_refine_ls_weighting_details
             'w=1/[\s^2^(Fo^2^)+(0.0136P)^2^+38.0407P] where P=(Fo^2^+2Fc^2^)/3'
_atom_sites_solution_hydrogens     geom
_atom_sites_solution_primary     ?
_atom_sites_solution_secondary     ?
_refine_ls_shift/su_max     0.001
_refine_ls_shift/su_mean     0.000
_refine_diff_density_max     1.961
_refine_diff_density_min     -1.657
_refine_ls_extinction_method     none
_refine_ls_extinction_coef     .
loop_
    _atom_type_symbol
    _atom_type_description
    _atom_type_scat_dispersion_real
    _atom_type_scat_dispersion_imag
    _atom_type_scat_source
    'C' 'C' 0.0033 0.0016
                         'International Tables Vol C Tables 4.2.6.8 and 6.1.1.4'
    'H' 'H' 0.0000 0.0000
                         'International Tables Vol C Tables 4.2.6.8 and 6.1.1.4'
    'F' 'F' 0.0171 0.0103
                         'International Tables Vol C Tables 4.2.6.8 and 6.1.1.4'
    'Sb' 'Sb' -0.5866 1.5461
                         'International Tables Vol C Tables 4.2.6.8 and 6.1.1.4'
    'Pt' 'Pt' -1.7033 8.3905
                         'International Tables Vol C Tables 4.2.6.8 and 6.1.1.4'
_computing_data_collection
;
SMART (Bruker, 2006)
;
_computing_cell_refinement
;
SAINT (Bruker, 2006)
;
_computing_data_reduction
;
SAINT (Bruker, 2006)
;
_computing_structure_solution
;
SHELXS97 (Sheldrick, 2008)
;
_computing_structure_refinement
;
SHELXL2014 (Sheldrick, 2015)
;
_computing_molecular_graphics
;
DIAMOND (Brandenburg, 2006)
;
_computing_publication_material
;
publCIF (Westrip, 2010)
;
loop_
    _atom_site_type_symbol
    _atom_site_label
    _atom_site_fract_x
    _atom_site_fract_y
    _atom_site_fract_z
    _atom_site_U_iso_or_equiv
    _atom_site_adp_type
    _atom_site_calc_flag
    _atom_site_occupancy
    _atom_site_disorder_assembly
    _atom_site_disorder_group
    C C1 0.9589(6) 0.0517(5) 0.5859(4) 0.0249(14) Uani d 1 . .
    H H1 0.9628 0.0430 0.5333 0.030 Uiso calc 1 . .
    C C2 0.8570(6) 0.0145(4) 0.6075(4) 0.0242(14) Uani d 1 . .
    H H2 0.8028 -0.0148 0.5666 0.029 Uiso calc 1 . .
    C C3 0.8479(7) -0.0224(5) 0.6843(5) 0.0349(17) Uani d 1 . .
    H H3A 0.8909 -0.0782 0.6915 0.042 Uiso calc 1 . .
    H H3B 0.7643 -0.0342 0.6858 0.042 Uiso calc 1 . .
    C C4 0.8991(8) 0.0407(5) 0.7487(4) 0.0386(19) Uani d 1 . .
    H H4A 0.8557 0.0321 0.7892 0.046 Uiso calc 1 . .
    H H4B 0.9827 0.0260 0.7669 0.046 Uiso calc 1 . .
    C C5 0.8901(6) 0.1385(5) 0.7250(3) 0.0256(15) Uani d 1 . .
    H H5 0.8446 0.1757 0.7539 0.031 Uiso calc 1 . .
    C C6 0.9824(6) 0.1840(5) 0.6964(4) 0.0254(14) Uani d 1 . .
    H H6 0.9886 0.2470 0.7095 0.031 Uiso calc 1 . .
    C C7 1.0992(6) 0.1443(5) 0.6800(5) 0.0344(17) Uani d 1 . .
    H H7A 1.1544 0.1351 0.7266 0.041 Uiso calc 1 . .
    H H7B 1.1360 0.1864 0.6509 0.041 Uiso calc 1 . .
    C C8 1.0813(7) 0.0558(6) 0.6374(5) 0.0384(19) Uani d 1 . .
    H H8A 1.1441 0.0488 0.6082 0.046 Uiso calc 1 . .
    H H8B 1.0881 0.0074 0.6728 0.046 Uiso calc 1 . .
    C C9 0.3954(6) 0.2266(5) 0.4075(4) 0.0285(15) Uani d 1 . .
    H H9 0.3382 0.1819 0.4184 0.034 Uiso calc 1 . .
    C C10 0.4240(6) 0.2919(5) 0.4627(4) 0.0257(14) Uani d 1 . .
    H H10 0.3834 0.2847 0.5053 0.031 Uiso calc 1 . .
    C C11 0.4606(7) 0.3856(5) 0.4498(4) 0.0347(18) Uani d 1 . .
    H H11A 0.4960 0.4118 0.4972 0.042 Uiso calc 1 . .
    H H11B 0.3893 0.4195 0.4295 0.042 Uiso calc 1 . .
    C C12 0.5510(8) 0.3930(5) 0.3962(4) 0.0357(18) Uani d 1 . .
    H H12A 0.5075 0.3963 0.3454 0.043 Uiso calc 1 . .
    H H12B 0.5972 0.4471 0.4068 0.043 Uiso calc 1 . .
    C C13 0.6370(7) 0.3136(5) 0.4040(4) 0.0287(15) Uani d 1 . .
    H H13 0.7213 0.3297 0.4215 0.034 Uiso calc 1 . .
    C C14 0.6216(7) 0.2364(5) 0.3589(4) 0.0264(14) Uani d 1 . .
    H H14 0.6964 0.2095 0.3501 0.032 Uiso calc 1 . .
    C C15 0.5120(8) 0.2173(5) 0.2990(4) 0.0342(18) Uani d 1 . .
    H H15A 0.5108 0.1548 0.2866 0.041 Uiso calc 1 . .
    H H15B 0.5187 0.2504 0.2544 0.041 Uiso calc 1 . .
    C C16 0.3924(7) 0.2421(5) 0.3237(4) 0.0322(17) Uani d 1 . .
    H H16A 0.3749 0.3039 0.3124 0.039 Uiso calc 1 . .
    H H16B 0.3280 0.2071 0.2953 0.039 Uiso calc 1 . .
    F F1 0.7470(3) 0.2768(2) 0.6121(2) 0.0244(8) Uani d 1 . .
    F F2 0.7685(5) 0.3520(3) 0.7446(2) 0.0412(12) Uani d 1 . .
    F F3 0.5858(4) 0.3941(3) 0.6383(3) 0.0354(10) Uani d 1 . .
    F F4 0.7378(4) 0.4343(3) 0.5482(2) 0.0342(10) Uani d 1 . .
    F F5 0.9210(4) 0.3940(3) 0.6563(3) 0.0364(10) Uani d 1 . .
    F F6 0.7594(5) 0.5180(3) 0.6819(3) 0.0435(12) Uani d 1 . .
    F F7 0.5383(6) 0.1340(4) 0.5579(4) 0.0685(18) Uani d 1 . .
    F F8 0.3397(5) 0.0409(6) 0.5486(4) 0.095(3) Uani d 1 . .
    F F9 0.5896(5) 0.1039(5) 0.6986(3) 0.081(2) Uani d 1 . .
    F F10 0.5496(6) -0.0282(3) 0.6053(4) 0.0605(16) Uani d 1 . .
    F F11 0.3781(5) 0.1715(4) 0.6448(3) 0.0579(17) Uani d 1 . .
    F F12 0.1200(5) 0.2454(4) 0.8549(3) 0.0576(16) Uani d 1 . .
    F F13 -0.0337(5) 0.2311(3) 1.0246(3) 0.0420(12) Uani d 1 . .
    F F14 -0.0805(6) 0.1760(5) 0.8855(3) 0.073(2) Uani d 1 . .
    F F15 0.3870(9) 0.0075(6) 0.6950(6) 0.129(4) Uani d 1 . .
    F F16 -0.0411(7) 0.3453(4) 0.9112(4) 0.080(2) Uani d 1 . .
    F F17 0.1630(7) 0.3148(7) 0.9912(4) 0.106(3) Uani d 1 . .
    F F18 0.1349(9) 0.1414(6) 0.9699(5) 0.125(4) Uani d 1 . .
    F F19 0.7447(4) 0.1507(3) 0.4971(2) 0.0297(9) Uani d 1 . .
    Pt Pt1 0.84029(2) 0.15440(2) 0.60610(2) 0.01624(5) Uani d 1 . .
    Pt Pt2 0.57666(2) 0.20657(2) 0.46502(2) 0.01641(5) Uani d 1 . .
    Sb Sb1 0.75340(4) 0.40041(3) 0.64879(2) 0.01973(9) Uani d 1 . .
    Sb Sb2 0.46054(4) 0.06940(3) 0.62808(2) 0.02047(9) Uani d 1 . .
    Sb Sb3 0.04406(4) 0.23885(4) 0.93973(3) 0.03022(11) Uani d 1 . .
    F F21 0.205(2) 0.1481(16) 0.1844(13) 0.057(6) Uiso d 0.25 . .
    F F221 0.194(3) 0.0405(19) 0.0828(15) 0.066(7) Uiso d 0.25 . .
    F F222 0.253(3) 0.078(2) 0.0949(16) 0.075(8) Uiso d 0.25 . .
loop_
    _atom_site_aniso_label
    _atom_site_aniso_U_11
    _atom_site_aniso_U_22
    _atom_site_aniso_U_33
    _atom_site_aniso_U_12
    _atom_site_aniso_U_13
    _atom_site_aniso_U_23
    C1 0.021(3) 0.027(3) 0.027(3) 0.007(3) 0.004(3) -0.003(3)
    C2 0.025(3) 0.013(3) 0.032(3) 0.006(2) -0.003(3) -0.002(2)
    C3 0.033(4) 0.021(4) 0.047(5) -0.002(3) 0.001(3) 0.005(3)
    C4 0.048(5) 0.036(4) 0.030(4) 0.009(4) 0.001(3) 0.008(3)
    C5 0.032(4) 0.025(3) 0.017(3) 0.008(3) -0.005(3) -0.001(2)
    C6 0.022(3) 0.026(3) 0.022(3) 0.001(3) -0.010(3) -0.002(2)
    C7 0.021(3) 0.038(4) 0.040(4) 0.000(3) -0.006(3) 0.006(3)
    C8 0.022(4) 0.036(4) 0.053(5) 0.012(3) -0.002(3) -0.003(4)
    C9 0.015(3) 0.026(4) 0.041(4) 0.004(3) -0.003(3) 0.002(3)
    C10 0.017(3) 0.029(4) 0.030(3) 0.010(3) 0.002(3) 0.000(3)
    C11 0.039(4) 0.018(3) 0.040(4) 0.010(3) -0.010(3) -0.005(3)
    C12 0.049(5) 0.019(3) 0.035(4) -0.004(3) -0.005(3) 0.000(3)
    C13 0.027(3) 0.030(4) 0.030(3) -0.013(3) 0.006(3) 0.003(3)
    C14 0.027(3) 0.030(4) 0.023(3) -0.006(3) 0.007(3) 0.002(3)
    C15 0.053(5) 0.029(4) 0.017(3) 0.005(3) -0.003(3) 0.003(3)
    C16 0.029(4) 0.031(4) 0.029(3) 0.003(3) -0.017(3) 0.003(3)
    F1 0.0221(19) 0.0154(18) 0.032(2) 0.0032(14) -0.0043(16) -0.0030(15)
    F2 0.055(3) 0.044(3) 0.023(2) 0.008(2) 0.001(2) 0.0091(19)
    F3 0.022(2) 0.039(3) 0.046(3) 0.0110(19) 0.0093(19) 0.000(2)
    F4 0.049(3) 0.028(2) 0.024(2) 0.001(2) 0.0008(19) 0.0047(17)
    F5 0.020(2) 0.033(2) 0.053(3) -0.0063(18) -0.0014(19) -0.004(2)
    F6 0.060(3) 0.022(2) 0.043(3) 0.006(2) -0.008(2) -0.0132(19)
    F7 0.086(5) 0.063(4) 0.066(4) 0.008(3) 0.038(4) 0.037(3)
    F8 0.031(3) 0.141(7) 0.106(5) -0.006(4) -0.009(3) -0.093(5)
    F9 0.042(3) 0.129(6) 0.059(4) 0.036(4) -0.025(3) -0.048(4)
    F10 0.071(4) 0.028(3) 0.085(4) 0.019(3) 0.021(3) -0.005(3)
    F11 0.041(3) 0.056(3) 0.070(4) 0.027(3) -0.007(3) -0.034(3)
    F12 0.046(3) 0.089(4) 0.044(3) -0.019(3) 0.025(2) -0.024(3)
    F13 0.056(3) 0.043(3) 0.031(2) 0.011(2) 0.018(2) 0.004(2)
    F14 0.058(4) 0.114(6) 0.050(3) -0.052(4) 0.017(3) -0.030(4)
    F15 0.144(8) 0.127(7) 0.147(8) 0.026(6) 0.108(7) 0.085(7)
    F16 0.119(6) 0.057(4) 0.081(5) 0.035(4) 0.058(4) 0.030(3)
    F17 0.077(5) 0.167(9) 0.073(5) -0.064(5) 0.016(4) -0.057(5)
    F18 0.139(8) 0.137(8) 0.121(7) 0.112(7) 0.082(6) 0.070(6)
    F19 0.024(2) 0.030(2) 0.027(2) 0.0102(17) -0.0138(16) -0.0027(17)
    Pt1 0.01400(10) 0.01497(10) 0.01748(10) 0.00341(8) -0.00306(8) -0.00149(8)
    Pt2 0.01658(10) 0.01574(10) 0.01592(10) 0.00358(9) 0.00038(8) 0.00219(8)
    Sb1 0.0236(2) 0.01486(18) 0.01871(18) 0.00293(16) -0.00145(15) -0.00242(14)
    Sb2 0.0211(2) 0.0203(2) 0.02157(19) -0.00094(16) 0.00805(16) -0.00051(15)
    Sb3 0.0219(2) 0.0445(3) 0.0243(2) 0.0015(2) 0.00422(17) -0.0083(2)
_geom_special_details
;
 All esds (except the esd in the dihedral angle between two l.s. planes)
 are estimated using the full covariance matrix.  The cell esds are taken
 into account individually in the estimation of esds in distances, angles
 and torsion angles; correlations between esds in cell parameters are only
 used when they are defined by crystal symmetry.  An approximate (isotropic)
 treatment of cell esds is used for estimating esds involving l.s. planes.
;
loop_
    _geom_bond_atom_site_label_1
    _geom_bond_atom_site_label_2
    _geom_bond_site_symmetry_2
    _geom_bond_distance
    _geom_bond_publ_flag
    C1 C2 . 1.404(10) ?
    C1 C8 . 1.527(10) ?
    C1 Pt1 . 2.128(7) ?
    C1 H1 . 0.9800 ?
    C2 C3 . 1.530(11) ?
    C2 Pt1 . 2.121(6) ?
    C2 H2 . 0.9800 ?
    C3 C4 . 1.541(11) ?
    C3 H3A . 0.9700 ?
    C3 H3B . 0.9700 ?
    C4 C5 . 1.537(10) ?
    C4 H4A . 0.9700 ?
    C4 H4B . 0.9700 ?
    C5 C6 . 1.428(11) ?
    C5 Pt1 . 2.155(6) ?
    C5 H5 . 0.9800 ?
    C6 C7 . 1.532(11) ?
    C6 Pt1 . 2.130(6) ?
    C6 H6 . 0.9800 ?
    C7 C8 . 1.540(11) ?
    C7 H7A . 0.9700 ?
    C7 H7B . 0.9700 ?
    C8 H8A . 0.9700 ?
    C8 H8B . 0.9700 ?
    C9 C10 . 1.406(10) ?
    C9 C16 . 1.543(11) ?
    C9 Pt2 . 2.148(6) ?
    C9 H9 . 0.9800 ?
    C10 C11 . 1.505(10) ?
    C10 Pt2 . 2.150(6) ?
    C10 H10 . 0.9800 ?
    C11 C12 . 1.546(12) ?
    C11 H11A . 0.9700 ?
    C11 H11B . 0.9700 ?
    C12 C13 . 1.534(11) ?
    C12 H12A . 0.9700 ?
    C12 H12B . 0.9700 ?
    C13 C14 . 1.419(10) ?
    C13 Pt2 . 2.146(7) ?
    C13 H13 . 0.9800 ?
    C14 C15 . 1.523(10) ?
    C14 Pt2 . 2.141(7) ?
    C14 H14 . 0.9800 ?
    C15 C16 . 1.551(12) ?
    C15 H15A . 0.9700 ?
    C15 H15B . 0.9700 ?
    C16 H16A . 0.9700 ?
    C16 H16B . 0.9700 ?
    F1 Sb1 . 1.980(4) ?
    F1 Pt1 . 2.142(4) ?
    F2 Sb1 . 1.876(4) ?
    F3 Sb1 . 1.874(4) ?
    F4 Sb1 . 1.885(4) ?
    F5 Sb1 . 1.880(4) ?
    F6 Sb1 . 1.873(4) ?
    F7 Sb2 . 1.946(5) ?
    F7 Pt2 . 2.132(5) ?
    F8 Sb2 . 1.854(5) ?
    F9 Sb2 . 1.837(5) ?
    F10 Sb2 . 1.876(5) ?
    F11 Sb2 . 1.856(5) ?
    F12 Sb3 . 1.909(5) ?
    F13 Sb3 . 1.923(5) ?
    F14 Sb3 . 1.833(5) ?
    F15 Sb2 . 1.855(6) ?
    F16 Sb3 . 1.898(6) ?
    F17 Sb3 . 1.883(6) ?
    F18 Sb3 . 1.823(7) ?
    F19 Pt2 . 2.065(4) ?
    F19 Pt1 . 2.085(4) ?
    F221 F222 . 0.87(3) ?
loop_
    _geom_angle_atom_site_label_1
    _geom_angle_atom_site_label_2
    _geom_angle_atom_site_label_3
    _geom_angle_site_symmetry_1
    _geom_angle_site_symmetry_3
    _geom_angle
    _geom_angle_publ_flag
    C2 C1 C8 . . 122.9(7) ?
    C2 C1 Pt1 . . 70.4(4) ?
    C8 C1 Pt1 . . 113.2(5) ?
    C2 C1 H1 . . 114.2 ?
    C8 C1 H1 . . 114.2 ?
    Pt1 C1 H1 . . 114.2 ?
    C1 C2 C3 . . 126.9(6) ?
    C1 C2 Pt1 . . 71.0(4) ?
    C3 C2 Pt1 . . 110.6(5) ?
    C1 C2 H2 . . 113.4 ?
    C3 C2 H2 . . 113.4 ?
    Pt1 C2 H2 . . 113.4 ?
    C2 C3 C4 . . 113.3(6) ?
    C2 C3 H3A . . 108.9 ?
    C4 C3 H3A . . 108.9 ?
    C2 C3 H3B . . 108.9 ?
    C4 C3 H3B . . 108.9 ?
    H3A C3 H3B . . 107.7 ?
    C5 C4 C3 . . 112.5(6) ?
    C5 C4 H4A . . 109.1 ?
    C3 C4 H4A . . 109.1 ?
    C5 C4 H4B . . 109.1 ?
    C3 C4 H4B . . 109.1 ?
    H4A C4 H4B . . 107.8 ?
    C6 C5 C4 . . 123.3(7) ?
    C6 C5 Pt1 . . 69.6(4) ?
    C4 C5 Pt1 . . 112.5(5) ?
    C6 C5 H5 . . 114.4 ?
    C4 C5 H5 . . 114.4 ?
    Pt1 C5 H5 . . 114.4 ?
    C5 C6 C7 . . 126.9(6) ?
    C5 C6 Pt1 . . 71.5(4) ?
    C7 C6 Pt1 . . 108.8(5) ?
    C5 C6 H6 . . 113.7 ?
    C7 C6 H6 . . 113.7 ?
    Pt1 C6 H6 . . 113.7 ?
    C6 C7 C8 . . 113.6(6) ?
    C6 C7 H7A . . 108.8 ?
    C8 C7 H7A . . 108.8 ?
    C6 C7 H7B . . 108.8 ?
    C8 C7 H7B . . 108.8 ?
    H7A C7 H7B . . 107.7 ?
    C1 C8 C7 . . 111.6(6) ?
    C1 C8 H8A . . 109.3 ?
    C7 C8 H8A . . 109.3 ?
    C1 C8 H8B . . 109.3 ?
    C7 C8 H8B . . 109.3 ?
    H8A C8 H8B . . 108.0 ?
    C10 C9 C16 . . 124.4(7) ?
    C10 C9 Pt2 . . 71.0(4) ?
    C16 C9 Pt2 . . 110.5(5) ?
    C10 C9 H9 . . 114.3 ?
    C16 C9 H9 . . 114.3 ?
    Pt2 C9 H9 . . 114.3 ?
    C9 C10 C11 . . 125.5(7) ?
    C9 C10 Pt2 . . 70.8(4) ?
    C11 C10 Pt2 . . 108.9(5) ?
    C9 C10 H10 . . 114.3 ?
    C11 C10 H10 . . 114.3 ?
    Pt2 C10 H10 . . 114.3 ?
    C10 C11 C12 . . 113.6(6) ?
    C10 C11 H11A . . 108.8 ?
    C12 C11 H11A . . 108.8 ?
    C10 C11 H11B . . 108.8 ?
    C12 C11 H11B . . 108.8 ?
    H11A C11 H11B . . 107.7 ?
    C13 C12 C11 . . 111.6(6) ?
    C13 C12 H12A . . 109.3 ?
    C11 C12 H12A . . 109.3 ?
    C13 C12 H12B . . 109.3 ?
    C11 C12 H12B . . 109.3 ?
    H12A C12 H12B . . 108.0 ?
    C14 C13 C12 . . 125.4(6) ?
    C14 C13 Pt2 . . 70.5(4) ?
    C12 C13 Pt2 . . 112.3(5) ?
    C14 C13 H13 . . 113.6 ?
    C12 C13 H13 . . 113.6 ?
    Pt2 C13 H13 . . 113.6 ?
    C13 C14 C15 . . 124.7(7) ?
    C13 C14 Pt2 . . 70.8(4) ?
    C15 C14 Pt2 . . 108.3(5) ?
    C13 C14 H14 . . 114.7 ?
    C15 C14 H14 . . 114.7 ?
    Pt2 C14 H14 . . 114.7 ?
    C14 C15 C16 . . 112.6(6) ?
    C14 C15 H15A . . 109.1 ?
    C16 C15 H15A . . 109.1 ?
    C14 C15 H15B . . 109.1 ?
    C16 C15 H15B . . 109.1 ?
    H15A C15 H15B . . 107.8 ?
    C9 C16 C15 . . 113.1(5) ?
    C9 C16 H16A . . 109.0 ?
    C15 C16 H16A . . 109.0 ?
    C9 C16 H16B . . 109.0 ?
    C15 C16 H16B . . 109.0 ?
    H16A C16 H16B . . 107.8 ?
    Sb1 F1 Pt1 . . 147.47(19) ?
    Sb2 F7 Pt2 . . 165.0(4) ?
    Pt2 F19 Pt1 . . 123.3(2) ?
    F19 Pt1 C2 . . 90.8(2) ?
    F19 Pt1 C1 . . 92.8(2) ?
    C2 Pt1 C1 . . 38.6(3) ?
    F19 Pt1 C6 . . 158.6(2) ?
    C2 Pt1 C6 . . 98.4(3) ?
    C1 Pt1 C6 . . 82.9(3) ?
    F19 Pt1 F1 . . 84.12(15) ?
    C2 Pt1 F1 . . 154.5(2) ?
    C1 Pt1 F1 . . 166.2(2) ?
    C6 Pt1 F1 . . 95.1(2) ?
    F19 Pt1 C5 . . 162.5(2) ?
    C2 Pt1 C5 . . 82.6(3) ?
    C1 Pt1 C5 . . 92.1(3) ?
    C6 Pt1 C5 . . 38.9(3) ?
    F1 Pt1 C5 . . 94.8(2) ?
    F19 Pt2 F7 . . 82.9(2) ?
    F19 Pt2 C14 . . 89.0(2) ?
    F7 Pt2 C14 . . 161.2(3) ?
    F19 Pt2 C13 . . 95.2(2) ?
    F7 Pt2 C13 . . 158.8(3) ?
    C14 Pt2 C13 . . 38.7(3) ?
    F19 Pt2 C9 . . 160.7(2) ?
    F7 Pt2 C9 . . 98.4(3) ?
    C14 Pt2 C9 . . 83.8(3) ?
    C13 Pt2 C9 . . 90.4(3) ?
    F19 Pt2 C10 . . 161.0(2) ?
    F7 Pt2 C10 . . 92.5(3) ?
    C14 Pt2 C10 . . 100.4(3) ?
    C13 Pt2 C10 . . 82.5(3) ?
    C9 Pt2 C10 . . 38.2(3) ?
    F6 Sb1 F3 . . 93.2(2) ?
    F6 Sb1 F2 . . 94.4(2) ?
    F3 Sb1 F2 . . 89.5(2) ?
    F6 Sb1 F5 . . 92.8(2) ?
    F3 Sb1 F5 . . 173.9(2) ?
    F2 Sb1 F5 . . 89.7(2) ?
    F6 Sb1 F4 . . 92.8(2) ?
    F3 Sb1 F4 . . 90.2(2) ?
    F2 Sb1 F4 . . 172.8(2) ?
    F5 Sb1 F4 . . 89.9(2) ?
    F6 Sb1 F1 . . 179.1(2) ?
    F3 Sb1 F1 . . 86.80(18) ?
    F2 Sb1 F1 . . 86.54(19) ?
    F5 Sb1 F1 . . 87.16(18) ?
    F4 Sb1 F1 . . 86.27(18) ?
    F9 Sb2 F8 . . 173.1(4) ?
    F9 Sb2 F15 . . 94.4(5) ?
    F8 Sb2 F15 . . 92.5(5) ?
    F9 Sb2 F11 . . 90.5(3) ?
    F8 Sb2 F11 . . 90.0(3) ?
    F15 Sb2 F11 . . 90.6(4) ?
    F9 Sb2 F10 . . 89.3(3) ?
    F8 Sb2 F10 . . 89.6(3) ?
    F15 Sb2 F10 . . 94.3(4) ?
    F11 Sb2 F10 . . 175.1(3) ?
    F9 Sb2 F7 . . 85.5(3) ?
    F8 Sb2 F7 . . 87.6(4) ?
    F15 Sb2 F7 . . 179.7(4) ?
    F11 Sb2 F7 . . 89.7(3) ?
    F10 Sb2 F7 . . 85.4(3) ?
    F18 Sb3 F14 . . 94.6(5) ?
    F18 Sb3 F17 . . 91.6(5) ?
    F14 Sb3 F17 . . 173.7(4) ?
    F18 Sb3 F16 . . 176.0(5) ?
    F14 Sb3 F16 . . 89.4(4) ?
    F17 Sb3 F16 . . 84.4(4) ?
    F18 Sb3 F12 . . 88.5(3) ?
    F14 Sb3 F12 . . 90.3(2) ?
    F17 Sb3 F12 . . 89.2(3) ?
    F16 Sb3 F12 . . 90.9(3) ?
    F18 Sb3 F13 . . 91.3(3) ?
    F14 Sb3 F13 . . 89.0(2) ?
    F17 Sb3 F13 . . 91.5(3) ?
    F16 Sb3 F13 . . 89.3(2) ?
    F12 Sb3 F13 . . 179.3(2) ?
_shelx_hkl_file
;
   1   0   0  161.09    5.25   2
   1   0   0  180.21    5.15   1
   1   0   0  164.32    5.23   4
   1   0   0  162.44    5.86   3
   2   0   0 1196.70   31.72   4
   2   0   0 1224.25   32.18   1
   2   0   0 1129.26   34.09   3
   2   0   0 1142.08   30.95   2
   3   0   0 1952.40   52.02   2
   3   0   0 1976.00   53.23   4
   3   0   0 2025.42   53.99   1
   3   0   0 1993.36   57.54   3
   4   0   0   11.38    2.64   1
   4   0   0    7.14    4.32   4
   4   0   0    7.98    6.58   3
   4   0   0    4.84    5.30   2
   5   0   0 1103.60   30.23   1
   5   0   0 1030.16   31.09   2
   5   0   0 1053.84   30.82   4
   5   0   0 1007.69   34.37   3
   6   0   0 1002.23   34.73   3
   6   0   0 1015.22   30.84   4
   6   0   0 1022.56   31.48   2
   6   0   0 1072.42   30.05   1
   7   0   0 1384.86   37.87   1
   7   0   0 1265.28   43.20   3
   7   0   0 1289.48   38.46   4
   7   0   0 1305.10   39.34   2
   8   0   0  207.04   17.70   3
   8   0   0  197.25    9.27   1
   8   0   0  199.41   12.27   4
   8   0   0  208.36   15.14   2
   9   0   0  175.73   15.32   3
   9   0   0  173.26   14.12   2
   9   0   0  142.25   11.53   4
   9   0   0  160.00    8.74   1
  10   0   0 1809.39   52.77   4
  10   0   0 1847.03   53.33   2
  10   0   0 1837.32   58.24   3
  10   0   0 1809.21   52.20   1
  11   0   0   75.70   12.90   3
  11   0   0  104.83   10.07   4
  11   0   0   96.31   12.28   2
  11   0   0   92.06    8.07   1
  12   0   0  407.82   17.84   4
  12   0   0  415.61   19.77   2
  12   0   0  379.25   22.10   3
  13   0   0   10.76    7.47   4
  13   0   0   16.43    9.78   2
  13   0   0   -4.60   10.88   3
  14   0   0   26.54   12.04   3
  14   0   0   21.32   10.47   2
  14   0   0   22.62    8.30   4
  15   0   0  190.24   13.68   4
  15   0   0  195.47   15.44   2
   0   1   0   -4.11    0.20   3
   0   1   0   -3.85    0.12   2
   0  -1   0   -4.12    0.23   4
   0  -1   0   -4.13    0.22   1
   1  -1   0 2786.14   75.12   1
   1   1   0 2818.33   73.38   4
   1  -1   0 2712.00   73.01   4
   1  -1   0 2750.71   70.46   2
   1   1   0 2797.30   69.86   2
   1   1   0 2793.77   77.34   3
   1  -1   0 2748.72   79.37   3
  -1  -1   0 2882.82   75.18   1
   2   1   0   78.75    6.18   3
  -2  -1   0   82.69    3.80   1
   2  -1   0   76.54    6.90   3
   2  -1   0   88.05    4.19   1
   2   1   0   90.91    3.53   4
   2   1   0   85.83    4.75   2
   2  -1   0   85.67    6.51   2
   2  -1   0   75.76    6.48   4
   3  -1   0   23.15    5.80   2
   3  -1   0   30.49    5.45   4
   3  -1   0   27.59    6.14   3
   3  -1   0   26.45    3.19   1
   3   1   0   20.80    2.29   1
   3   1   0   25.35    4.73   2
   3   1   0   21.39    2.97   4
   3   1   0   26.42    5.99   3
   4  -1   0 2259.61   60.99   2
   4   1   0 2322.15   60.39   2
   4  -1   0 2212.73   66.83   3
   4  -1   0 2321.80   63.13   1
   4  -1   0 2238.07   62.65   4
   4   1   0 2389.64   62.60   1
   4   1   0 2337.97   67.22   3
   4   1   0 2391.74   61.31   4
   5  -1   0   27.20    7.71   3
   5  -1   0   15.65    3.47   1
   5   1   0   23.74    7.59   3
   5   1   0   17.66    4.10   4
   5   1   0   23.39    6.29   2
   5   1   0   15.32    2.91   1
   5  -1   0    9.44    6.20   2
   6  -1   0  256.46   10.14   1
   6  -1   0  252.86   14.08   2
   6   1   0  257.00   11.04   4
   6   1   0  231.01   13.44   2
   6   1   0  255.51   16.19   3
   6  -1   0  259.28   16.55   3
   6  -1   0  258.83   12.83   4
   6   1   0  262.39    9.70   1
   7  -1   0  341.69   17.03   2
   7   1   0  339.62   16.85   2
   7   1   0  330.76   13.92   4
   7   1   0  360.55   19.77   3
   7  -1   0  357.53   19.40   3
   7  -1   0  380.18   13.14   1
   7   1   0  378.97   12.91   1
   7  -1   0  313.05   15.44   4
   8   1   0  637.21   21.83   4
   8   1   0  671.31   20.75   1
   8   1   0  629.88   23.93   2
   8  -1   0  652.51   26.84   3
   8  -1   0  662.26   20.88   1
   8  -1   0  635.16   24.56   2
   8   1   0  602.61   27.15   3
   8  -1   0  629.06   23.18   4
   9  -1   0  148.33    8.79   1
   9   1   0  169.64   13.70   2
   9  -1   0  155.37   12.12   4
   9  -1   0  178.87   14.74   3
   9   1   0  140.47   10.80   4
   9  -1   0  159.83   14.49   2
   9   1   0  174.21   15.61   3
  10   1   0   80.49   11.53   2
  10  -1   0   73.83    6.87   1
  10   1   0   95.29   13.78   3
  10  -1   0   96.83   11.57   2
  10  -1   0   72.53    9.57   4
  10  -1   0   69.14   12.12   3
 -10  -1   0   44.02    8.32   1
  10   1   0   78.64    9.00   4
  11   1   0 1234.71   39.03   2
  11   1   0 1219.31   43.13   3
  11  -1   0 1216.32   42.20   3
  11  -1   0 1262.12   36.85   1
  11  -1   0 1222.54   38.21   4
  11   1   0 1204.93   37.46   4
  11  -1   0 1274.39   39.31   2
 -11  -1   0 1171.99   38.92   1
  12   1   0    7.39    7.28   4
  12  -1   0    4.75    9.31   2
  12   1   0    1.90    9.47   2
  12  -1   0   13.03    7.76   4
  12  -1   0    5.53   10.34   3
  12   1   0   13.01   11.53   3
  13  -1   0  142.18   14.75   3
  13   1   0  173.90   15.10   2
  13  -1   0  157.06   14.59   2
  13   1   0  147.91   12.17   4
  13   1   0  156.65   16.38   3
  13  -1   0  148.44   12.19   4
  14  -1   0  101.85   12.83   2
  14   1   0   84.25   14.25   3
  14   1   0   95.03   10.64   4
  14   1   0   87.80   13.48   2
  15  -1   0  266.48   16.55   2
  15  -1   0  233.00   15.13   4
  15   1   0  241.38   16.57   2
   0   2   0 2837.44   68.62   2
   0   2   0 2703.67   74.40   3
   0  -2   0 2540.75   69.76   4
   0  -2   0 2648.48   71.80   1
   1  -2   0  287.32    9.23   4
   1   2   0  303.02    9.41   3
   1  -2   0  286.88    8.90   1
  -1  -2   0  295.62    8.72   1
   1   2   0  288.54    7.89   2
   1  -2   0  285.51    8.26   2
  -1   2   0  292.07    8.66   3
   1   2   0  306.09    8.11   4
   2  -2   0  881.90   24.83   2
   2  -2   0  899.84   25.41   1
   2   2   0  920.51   23.63   2
   2   2   0  924.47   26.93   3
   2  -2   0  884.20   26.11   3
  -2  -2   0  922.62   25.06   1
   2  -2   0  881.42   26.00   4
   2   2   0  921.31   23.88   4
  -3  -2   0  182.64    6.90   1
   3  -2   0  182.65    7.53   1
   3   2   0  200.08   11.27   3
   3  -2   0  169.51   11.56   2
   3   2   0  174.47    6.18   4
   3  -2   0  189.81   11.49   3
   3  -2   0  165.94   11.49   4
   3   2   0  200.53    8.14   2
   4   2   0  529.11   15.22   4
   4  -2   0  520.85   16.52   1
   4   2   0  532.35   16.72   2
  -4  -2   0  528.19   16.17   1
   4  -2   0  514.56   19.91   3
   4  -2   0  526.62   18.71   2
   4  -2   0  500.26   18.58   4
   4   2   0  508.96   19.86   3
  -5  -2   0 1147.43   30.36   1
   5   2   0 1033.15   29.60   2
   5  -2   0  992.73   31.34   4
   5   2   0 1017.81   28.51   4
   5  -2   0  954.21   32.97   3
   5  -2   0 1021.14   29.98   1
   5   2   0 1037.84   33.74   3
   5  -2   0  963.55   30.59   2
   6   2   0  118.43   11.63   3
   6  -2   0  113.82    9.52   4
   6  -2   0  107.86    7.16   1
   6   2   0   99.67    7.08   4
   6  -2   0  127.32   10.69   2
   6  -2   0  123.22   10.74   3
   6   2   0  111.38    9.21   2
  -6  -2   0  109.14    7.69   1
   7   2   0  452.45   15.98   4
   7  -2   0  457.28   15.95   1
   7   2   0  436.39   22.21   3
   7  -2   0  431.59   18.56   4
   7  -2   0  463.38   19.51   2
  -7  -2   0  501.75   17.36   1
   7  -2   0  468.76   21.13   3
   7   2   0  439.89   18.45   2
   8   2   0  347.39   17.09   2
   8  -2   0  369.90   18.40   2
   8   2   0  347.44   21.27   3
   8  -2   0  379.69   20.37   3
   8  -2   0  347.74   13.75   1
   8   2   0  360.16   14.42   4
  -8  -2   0  392.70   15.79   1
   8  -2   0  364.38   16.97   4
  -9  -2   0  200.49   12.61   1
   9  -2   0  280.33   11.68   1
   9   2   0  251.24   16.11   2
   9   2   0  269.01   19.76   3
   9  -2   0  267.49   15.22   4
   9  -2   0  282.36   17.00   2
   9   2   0  276.35   12.85   4
   9  -2   0  257.47   18.23   3
  10  -2   0   -4.09    9.95   3
  10  -2   0    7.74    4.73   1
 -10  -2   0    2.04    5.73   1
  10  -2   0    3.56    7.32   4
  10   2   0    9.74   11.12   3
  10  -2   0    3.22    8.75   2
  10   2   0   -2.48    8.31   2
  10   2   0    8.28    5.84   4
  11   2   0  401.31   19.34   2
 -11  -2   0  455.55   17.60   1
  11  -2   0  395.34   19.19   2
  11   2   0  371.71   22.82   3
  11  -2   0  391.50   20.56   3
  11   2   0  363.32   16.37   4
  11  -2   0  375.14   15.25   1
  11  -2   0  393.30   18.14   4
  12   2   0   99.60   15.06   3
  12  -2   0  119.39   11.64   4
  12   2   0  127.95   13.47   2
  12  -2   0  105.71   13.28   3
  12   2   0  111.55   10.23   4
  12  -2   0  114.24   13.16   2
  13   2   0  253.36   16.51   2
  13  -2   0  293.49   15.47   4
  13  -2   0  268.08   16.36   2
  13   2   0  235.29   18.91   3
  13   2   0  258.46   14.21   4
  14   2   0   75.59   13.08   2
  14  -2   0   81.47   12.22   2
  14   2   0   70.53    9.56   4
  14   2   0   77.10   14.49   3
  15  -2   0  155.54   14.41   2
  15   2   0  122.29   14.38   2
  15   2   0  144.26   16.57   3
  15  -2   0  152.60   13.00   4
   0   3   0    0.59    1.46   3
   0   3   0    0.91    0.71   2
   0  -3   0    0.45    1.36   4
   0  -3   0    0.25    1.36   1
   1  -3   0  489.59   14.69   4
   1  -3   0  488.49   14.70   1
   1   3   0  522.28   13.00   2
  -1  -3   0  499.23   14.52   1
   1  -3   0  471.74   13.18   2
  -1   3   0  505.28   14.30   3
   1   3   0  519.06   15.32   3
  -1  -3   0  501.27   13.59   4
   2   3   0 1987.63   50.02   2
   2  -3   0 1935.52   54.13   1
   2   3   0 2026.27   51.72   4
  -2  -3   0 2007.13   53.88   1
   2  -3   0 1953.07   50.88   2
   2   3   0 1991.14   56.26   3
   2  -3   0 1965.04   53.56   4
  -2   3   0 2029.07   55.51   3
  -3  -3   0  750.50   21.09   1
   3  -3   0  724.05   21.51   1
   3   3   0  732.29   20.04   2
   3  -3   0  710.04   22.22   3
   3   3   0  743.98   23.81   3
   3  -3   0  724.12   23.40   4
   3  -3   0  696.91   22.36   2
   3   3   0  719.14   19.57   4
   4   3   0 1300.59   34.96   4
   4   3   0 1336.49   40.39   3
   4  -3   0 1298.02   37.22   2
   4  -3   0 1284.39   37.36   1
   4  -3   0 1305.28   38.82   4
   4   3   0 1340.68   35.23   2
  -4  -3   0 1348.25   36.90   1
   4  -3   0 1315.58   39.66   3
   5  -3   0    7.93    6.23   2
   5  -3   0    8.22    6.68   3
   5   3   0    7.97    4.64   2
   5  -3   0   10.55    3.68   1
  -5  -3   0    4.17    3.18   1
   5  -3   0    3.37    6.31   4
   5   3   0   11.42    2.79   4
   5   3   0    8.90    7.15   3
   6  -3   0 1108.32   33.14   2
   6  -3   0 1105.37   35.37   3
   6   3   0 1084.72   30.19   4
   6   3   0 1061.07   36.56   3
  -6  -3   0 1077.32   31.95   1
   6  -3   0 1047.32   31.95   1
   6   3   0 1088.85   31.66   2
   6  -3   0 1073.28   33.76   4
   7  -3   0  136.05    8.54   1
   7   3   0  136.28   11.68   2
   7   3   0  138.24    8.05   4
   7  -3   0  136.75   12.28   4
  -7  -3   0  146.16    8.62   1
   7  -3   0  173.36   14.95   3
   7  -3   0  152.25   13.86   2
   7   3   0  151.44   14.15   3
   8   3   0  334.92   16.55   2
   8   3   0  337.54   13.30   4
   8  -3   0  355.62   19.25   3
   8  -3   0  338.27   17.67   2
   8  -3   0  351.92   13.71   1
   8   3   0  312.53   20.57   3
  -8  -3   0  322.51   13.87   1
   8  -3   0  340.27   16.86   4
   9   3   0  248.53   11.97   4
   9   3   0  243.42   15.80   2
   9  -3   0  249.38   17.61   3
   9  -3   0  256.29   11.50   1
  -9  -3   0  254.26   12.61   1
   9   3   0  239.78   19.74   3
   9  -3   0  274.78   16.24   2
   9  -3   0  236.19   15.16   4
  10  -3   0    9.19    4.73   1
  10  -3   0   19.55    8.20   4
  10   3   0    7.48   11.92   3
  10   3   0   11.14    8.67   2
  10  -3   0    3.55    9.30   3
  10  -3   0    6.32    9.16   2
  10   3   0   11.51    5.66   4
 -10  -3   0    7.54    5.96   1
  11   3   0   25.05   12.37   3
 -11  -3   0   16.95    6.63   1
  11  -3   0   21.31    8.45   4
  11   3   0   14.71    9.24   2
  11   3   0   31.53    6.70   4
  11  -3   0   12.39   10.08   3
  11  -3   0   28.21    5.79   1
  11  -3   0   15.07    9.59   2
  12   3   0   79.61   14.59   3
  12   3   0  108.44   12.94   2
  12  -3   0   78.27   12.13   2
  12  -3   0   98.61   11.21   4
  12   3   0   67.98    8.63   4
  13   3   0   19.89    7.54   4
  13   3   0   26.56   12.73   3
  13   3   0   25.32   10.69   2
  13  -3   0   49.49   11.48   2
  13  -3   0   43.52    9.66   4
  14  -3   0    3.46    8.21   4
  14   3   0   -6.67   11.98   3
  14   3   0   15.53   10.90   2
  14  -3   0   -3.86    9.54   2
  15   3   0   68.09   14.93   3
  15  -3   0  114.43   13.68   2
  15   3   0  108.94   14.48   2
  15  -3   0  121.48   12.34   4
   0  -4   0  118.27    5.46   4
   0   4   0  120.71    5.33   3
   0   4   0  120.95    3.66   2
   0  -4   0  115.39    5.30   1
  -1  -4   0   42.10    3.72   1
   1   4   0   45.56    3.87   3
   1  -4   0   48.46    4.13   4
   1  -4   0   40.56    3.13   2
  -1   4   0   35.63    3.00   3
   1  -4   0   43.91    4.08   1
   1   4   0   41.50    2.52   2
  -1  -4   0   38.27    3.20   4
  -2  -4   0 1853.31   50.17   1
   2   4   0 1808.97   46.15   2
   2  -4   0 1854.83   46.99   2
  -2   4   0 1841.44   50.98   3
   2   4   0 1826.33   52.22   3
   2  -4   0 1829.97   49.86   4
   2   4   0 1861.65   47.86   4
   2  -4   0 1820.88   50.46   1
   3   4   0 1700.16   43.53   4
   3  -4   0 1662.51   46.30   1
   3   4   0 1680.98   48.55   3
  -3  -4   0 1669.06   45.83   1
   3  -4   0 1587.72   46.70   3
   3  -4   0 1691.94   44.30   2
   3  -4   0 1630.20   46.51   4
   3   4   0 1691.04   42.57   2
   4   4   0   21.24    6.36   3
   4   4   0   15.83    2.20   4
   4  -4   0   12.84    6.36   4
  -4  -4   0   15.54    3.38   1
   4   4   0   21.06    3.76   2
   4  -4   0   24.17    3.99   1
   4  -4   0   18.51    6.26   2
   4  -4   0   22.43    5.02   3
   5  -4   0   91.82    6.79   1
   5  -4   0   97.47    9.61   4
   5  -4   0   87.85    8.31   3
   5   4   0   80.52    7.21   2
   5   4   0   97.22    9.66   3
  -5  -4   0   96.63    6.19   1
   5  -4   0   94.04    9.11   2
   5   4   0   90.25    4.89   4
   6  -4   0  179.15   13.87   3
   6   4   0  187.11    7.59   4
  -6  -4   0  174.20    9.18   1
   6  -4   0  163.77   13.39   2
   6  -4   0  176.01   13.48   4
   6  -4   0  184.62    9.27   1
   6   4   0  193.94   14.78   3
   6   4   0  185.06   10.50   2
   7  -4   0   19.46    5.06   1
   7   4   0   31.80   10.84   3
   7  -4   0   24.43    8.98   3
   7   4   0   31.97    7.52   2
  -7  -4   0   30.80    5.51   1
   7   4   0   28.30    4.16   4
   7  -4   0   25.31    8.65   2
   7  -4   0   27.26    8.37   4
   8   4   0  209.09   13.31   2
   8  -4   0  209.78   14.68   4
   8   4   0  185.56   18.35   3
   8  -4   0  203.00   16.03   3
   8   4   0  211.12    9.65   4
  -8  -4   0  211.89   11.16   1
   8  -4   0  205.17   15.00   2
   8  -4   0  206.20   10.72   1
   9  -4   0   35.39    9.81   2
   9  -4   0   25.80    8.88   4
   9   4   0   10.26   11.67   3
   9  -4   0   28.60    5.72   1
   9   4   0   30.44    5.59   4
  -9  -4   0   26.54    6.50   1
   9   4   0   20.93    8.65   2
   9  -4   0   28.25    9.39   3
  10  -4   0  143.78    9.06   1
 -10  -4   0  123.33   10.11   1
  10  -4   0  131.97   12.49   3
  10   4   0  131.51    9.37   4
  10  -4   0  161.40   13.78   2
  10   4   0  153.70   16.48   3
  10  -4   0  143.17   12.49   4
  10   4   0  143.41   12.98   2
  11   4   0  200.94   11.69   4
  11  -4   0  212.75   14.70   4
  11  -4   0  216.83   15.41   2
  11  -4   0  220.29   11.10   1
  11   4   0  198.02   14.95   2
  11   4   0  191.02   18.36   3
  12  -4   0  212.81   15.36   2
  12   4   0  216.62   15.77   2
  12   4   0  213.53   12.42   4
  12   4   0  218.90   19.54   3
  12  -4   0  217.92   14.17   4
  13   4   0  442.63   21.33   2
  13  -4   0  458.33   20.69   2
  13  -4   0  465.26   20.54   4
  13   4   0  435.86   25.01   3
  14  -4   0   17.14    9.84   2
  14   4   0    8.51   10.44   2
  14  -4   0   23.56   10.07   4
  14   4   0   18.57   13.18   3
  15  -4   0   -4.40    9.58   2
  15   4   0    2.42   13.40   3
  15   4   0   -2.26   10.27   2
  15  -4   0   11.08    9.38   4
   0  -5   0   -0.76    2.43   4
   0   5   0    1.15    2.45   3
   0  -5   0    2.10    2.42   1
   0   5   0    0.64    1.05   2
  -1   5   0 1612.66   45.00   3
  -1  -5   0 1624.83   42.72   4
   1  -5   0 1635.11   44.95   1
  -1  -5   0 1654.84   44.78   1
   1   5   0 1626.50   40.61   2
   1  -5   0 1587.17   40.83   2
   1   5   0 1646.68   45.91   3
   1  -5   0 1595.50   43.71   4
   2   5   0  972.66   24.72   2
   2   5   0  965.51   28.85   3
   2  -5   0  953.07   28.00   4
   2  -5   0  966.56   25.49   2
  -2  -5   0  965.45   25.77   4
  -2   5   0  945.98   27.04   3
   2  -5   0  938.12   27.79   1
  -2  -5   0  988.78   27.60   1
   3   5   0  535.90   14.79   4
   3   5   0  528.43   14.75   2
   3   5   0  547.37   18.45   3
   3  -5   0  514.97   16.68   2
  -3  -5   0  533.91   16.51   1
   3  -5   0  520.49   18.42   4
   3  -5   0  505.39   16.83   1
   4   5   0  308.73   14.10   3
   4   5   0  305.90    9.23   4
   4  -5   0  290.90   11.55   3
   4   5   0  300.40   10.24   2
   4  -5   0  298.47   11.45   1
  -4  -5   0  293.62   10.99   1
   4  -5   0  293.64   14.56   4
   4  -5   0  313.28   13.78   2
   5   5   0   33.89    7.81   3
   5   5   0   25.13    2.76   4
   5   5   0   34.36    4.80   2
   5  -5   0   34.17    7.48   2
   5  -5   0   36.34    8.05   4
   5  -5   0   23.77    6.24   3
  -5  -5   0   24.51    4.21   1
   5  -5   0   23.59    4.63   1
   6  -5   0   25.91    7.64   3
   6  -5   0   33.15    5.47   1
   6  -5   0   47.59    9.13   4
   6   5   0   35.41    6.17   2
   6   5   0   35.02    3.50   4
  -6  -5   0   38.77    5.32   1
   6  -5   0   24.89    8.02   2
   6   5   0   23.03    9.40   3
   7  -5   0 1380.08   39.94   2
   7  -5   0 1375.53   41.98   3
  -7  -5   0 1335.54   39.45   1
   7  -5   0 1299.61   41.24   4
   7  -5   0 1299.46   39.58   1
   7   5   0 1334.98   37.87   2
   7   5   0 1305.70   44.60   3
   7   5   0 1307.88   36.43   4
   8  -5   0  166.09   14.45   2
   8  -5   0  183.39   15.02   3
  -8  -5   0  179.05   10.71   1
   8  -5   0  164.61   14.10   4
   8  -5   0  171.21   10.32   1
   8   5   0  190.44   18.12   3
   8   5   0  183.29    8.63   4
   8   5   0  196.74   12.39   2
   9   5   0  430.11   15.01   4
   9  -5   0  409.08   19.48   2
   9   5   0  421.03   24.12   3
   9  -5   0  472.49   17.17   1
   9  -5   0  407.12   19.57   4
   9  -5   0  435.15   20.36   3
  -9  -5   0  416.63   17.47   1
  10   5   0  198.89   19.24   3
 -10  -5   0  210.20   12.33   1
  10  -5   0  206.55   14.88   2
  10   5   0  231.59   10.77   4
  10  -5   0  210.83   14.58   4
  10   5   0  189.61   13.89   2
  10  -5   0  198.97   11.11   1
  11  -5   0  145.89    9.68   1
  11  -5   0  150.17   13.69   4
  11   5   0  118.35    9.33   4
  11   5   0  143.66   13.36   2
  11  -5   0  148.71   13.80   2
  11   5   0  136.83   17.19   3
  12   5   0  129.42   13.54   2
  12  -5   0  130.84   13.43   2
  12   5   0  116.68   16.52   3
  13   5   0   13.37   10.42   2
  13  -5   0   -2.10    9.33   2
  13   5   0    3.85   13.75   3
  13  -5   0   21.35    8.76   4
  14   5   0  114.61   13.98   2
  14  -5   0  132.34   13.99   2
  14   5   0   98.69   16.42   3
  14  -5   0  139.03   13.31   4
  15  -5   0  -14.13    9.20   2
  15  -5   0   13.87   10.27   4
  15   5   0   16.49   10.57   2
  15   5   0    3.81   13.61   3
   0  -6   0  136.25    6.41   1
   0   6   0  125.61    5.95   3
   0   6   0  123.03    4.16   2
   0  -6   0  127.58    6.50   4
  -1   6   0  335.47   10.63   3
   1  -6   0  330.94   12.13   4
   1   6   0  342.22   12.03   3
   1  -6   0  345.61   11.86   1
   1  -6   0  344.69    9.69   2
  -1  -6   0  343.93   10.68   4
   1   6   0  347.74    9.36   2
  -1  -6   0  348.59   11.85   1
   2  -6   0  755.77   23.10   4
  -2  -6   0  735.37   20.73   4
   2  -6   0  747.47   20.41   2
   2  -6   0  753.41   22.85   1
  -2   6   0  749.17   21.51   3
  -2  -6   0  764.02   22.55   1
   2   6   0  759.01   23.45   3
   2   6   0  783.16   19.74   2
   3  -6   0  710.92   22.53   1
   3  -6   0  732.72   21.29   2
   3   6   0  756.25   23.82   3
   3   6   0  735.15   19.60   2
  -3  -6   0  717.52   20.17   4
   3  -6   0  738.70   23.64   4
  -3   6   0  724.23   21.21   3
  -3  -6   0  738.33   22.17   1
  -4  -6   0 1945.01   53.17   1
   4  -6   0 1818.51   53.46   3
   4   6   0 1974.90   56.05   3
   4  -6   0 1910.53   53.58   1
   4  -6   0 1871.60   50.99   2
   4  -6   0 1835.25   53.86   4
   4   6   0 1941.71   49.94   4
   4   6   0 1908.33   48.71   2
   5  -6   0   85.08    6.98   1
   5   6   0   99.46    9.92   3
   5   6   0   83.01    4.66   4
   5  -6   0   79.29    6.95   3
   5   6   0   81.62    6.55   2
  -5  -6   0   80.86    6.59   1
   5  -6   0  101.59    9.49   2
   5  -6   0   91.65   10.04   4
   6  -6   0 1179.13   35.44   1
   6  -6   0 1237.57   35.86   2
   6  -6   0 1132.14   36.68   3
   6   6   0 1183.25   39.28   3
   6  -6   0 1147.56   37.68   4
   6   6   0 1186.72   32.64   2
   6   6   0 1143.60   31.91   4
  -6  -6   0 1176.03   34.98   1
   7   6   0  321.42   11.06   4
   7  -6   0  303.74   16.66   3
   7  -6   0  310.66   16.57   2
   7   6   0  318.45   13.55   2
   7   6   0  306.33   19.64   3
  -7  -6   0  344.24   13.86   1
   7  -6   0  309.71   13.74   1
   7  -6   0  321.27   18.12   4
   8   6   0   13.87    7.02   2
   8  -6   0   11.26    9.05   2
   8  -6   0    5.97    7.97   3
   8   6   0    5.60    3.61   4
   8   6   0    2.52   11.03   3
   8  -6   0    8.30    8.85   4
  -8  -6   0    4.06    5.28   1
   8  -6   0    6.05    5.27   1
   9  -6   0  198.26   11.32   1
   9  -6   0  186.10   14.58   4
   9   6   0  184.43   17.49   3
  -9  -6   0  188.87   11.43   1
   9   6   0  175.72   12.30   2
   9   6   0  171.54    8.89   4
   9  -6   0  162.99   14.33   2
  10  -6   0    8.47    8.65   4
  10   6   0    7.94    4.66   4
  10  -6   0   11.45    5.74   1
  10   6   0   16.34    8.53   2
 -10  -6   0   19.22    6.78   1
  10   6   0    3.73   12.08   3
  10  -6   0    7.17    8.77   2
  11   6   0   29.60    9.34   2
  11   6   0    4.56   12.64   3
  11  -6   0   24.33    6.37   1
  11  -6   0   15.91    9.70   2
  11  -6   0   21.07    9.34   4
  12   6   0  301.32   16.90   2
  12   6   0  296.11   21.87   3
  12  -6   0  267.13   16.27   2
  12  -6   0  280.79   16.90   4
  12  -6   0  269.61   13.58   1
  13  -6   0   77.25   11.92   2
  13   6   0  100.79   13.05   2
  13   6   0   91.37   16.68   3
  13  -6   0   83.01   11.66   4
  14   6   0  153.52   19.18   3
  14   6   0  172.02   14.89   2
  14  -6   0  165.52   14.03   2
  14  -6   0  191.28   15.03   4
  15   6   0   86.74   13.19   2
  15  -6   0   99.76   13.69   4
  15   6   0   66.59   17.16   3
  15  -6   0   72.50   12.13   2
   0   7   0    3.94    2.78   3
   0   7   0    1.24    1.29   2
   0  -7   0    5.70    3.20   4
   0  -7   0   -1.96    2.83   1
   1  -7   0   25.71    4.46   4
   1  -7   0   26.51    4.08   1
  -1   7   0   19.20    2.54   3
   1   7   0   19.23    1.89   2
  -1  -7   0   19.16    3.68   1
  -1  -7   0   15.95    3.03   4
   1   7   0   24.49    3.79   3
   1  -7   0   21.25    2.23   2
   2  -7   0  383.97   14.69   4
   2  -7   0  404.63   11.98   2
   2   7   0  390.04   11.00   2
   2   7   0  401.73   14.31   3
   2  -7   0  409.67   14.06   1
  -2   7   0  381.94   12.02   3
  -2  -7   0  394.93   13.63   1
  -2  -7   0  392.51   12.07   4
   3  -7   0  904.29   25.48   2
   3   7   0  924.04   28.59   3
   3  -7   0  909.46   27.62   1
  -3  -7   0  911.74   27.24   1
   3  -7   0  881.46   28.27   4
   3   7   0  948.60   23.99   2
  -3  -7   0  889.16   24.93   4
   4   7   0   26.20    6.41   3
   4  -7   0   21.33    5.94   2
   4  -7   0   14.68    6.82   4
  -4  -7   0   14.72    3.90   1
   4  -7   0   18.46    4.62   1
   4   7   0   17.26    3.13   2
   5   7   0  125.39   10.73   3
   5  -7   0  106.52    8.01   1
   5  -7   0  100.79    9.87   2
   5   7   0  110.90    6.71   2
   5  -7   0  118.23   11.19   4
  -5  -7   0  107.36    7.51   1
   5   7   0  108.54    5.54   4
   6  -7   0   25.02    9.32   4
   6   7   0   12.09    4.80   2
  -6  -7   0   13.57    4.93   1
   6  -7   0   19.59    7.34   3
   6  -7   0    7.93    7.93   2
   6   7   0   12.51    2.88   4
   6   7   0   16.30    9.19   3
   6  -7   0    5.90    4.85   1
   7  -7   0  536.00   21.33   2
  -7  -7   0  511.61   18.79   1
   7   7   0  509.84   15.80   4
   7  -7   0  492.64   19.09   1
   7   7   0  523.08   24.44   3
   7   7   0  518.41   17.57   2
   7  -7   0  518.20   22.61   4
   7  -7   0  522.38   20.80   3
  -8  -7   0  449.72   17.48   1
   8   7   0  445.68   16.84   2
   8  -7   0  455.67   17.73   1
   8  -7   0  400.61   20.83   4
   8   7   0  454.07   23.70   3
   8  -7   0  440.83   19.74   2
   8   7   0  410.44   14.19   4
  -9  -7   0   20.18    6.45   1
   9  -7   0   24.56    9.56   4
   9  -7   0   25.77    6.57   1
   9   7   0   20.54    4.38   4
   9   7   0   22.14    7.33   2
   9  -7   0   21.75    9.00   2
   9   7   0   28.29   12.33   3
  10  -7   0   13.26    9.22   4
  10  -7   0    2.90    5.80   1
 -10  -7   0    2.01    6.43   1
  10  -7   0    2.89    9.06   2
  10   7   0   23.35    8.13   2
  10   7   0    0.57   12.49   3
  11  -7   0    8.77    6.22   1
  11   7   0    9.93   13.70   3
  11   7   0   -1.16    8.04   2
  11  -7   0   21.37    9.45   4
  11  -7   0   -2.89    9.40   2
  12  -7   0   -3.12    8.78   2
  12   7   0  -18.54   13.14   3
  12   7   0   16.38    8.85   2
  12  -7   0    3.87    6.36   1
  12  -7   0    1.06    9.11   4
  13   7   0   30.90   15.70   3
  13  -7   0   45.28   11.07   4
  13   7   0   26.74   10.78   2
  13  -7   0   36.03   10.48   2
  14  -7   0    0.81    9.47   2
  14  -7   0    4.01    8.96   4
  14   7   0   -5.09    9.78   2
  14   7   0    1.85   15.17   3
  15  -7   0   30.47   10.35   2
  15   7   0   24.18   11.44   2
   0  -8   0   15.91    3.85   4
   0  -8   0   25.47    4.31   1
   0   8   0   19.84    1.93   2
   1  -8   0 1289.72   34.29   2
   1   8   0 1374.49   38.96   3
   1  -8   0 1362.45   38.97   1
  -1   8   0 1336.56   37.96   3
   1   8   0 1377.38   34.08   2
  -1  -8   0 1357.48   38.81   1
  -1  -8   0 1341.31   36.67   4
   1  -8   0 1326.95   37.77   4
   2  -8   0  225.82   11.34   4
   2   8   0  220.31    6.95   2
   2  -8   0  212.25    8.11   2
  -2   8   0  218.74    7.68   3
   2   8   0  207.75   10.40   3
  -2  -8   0  221.30    9.76   1
   2  -8   0  220.03   10.04   1
  -2  -8   0  212.03    8.45   4
   3  -8   0  135.15    8.27   2
   3  -8   0  140.60   10.79   4
  -3  -8   0  138.13    7.89   1
   3   8   0  147.38    5.86   2
  -3  -8   0  139.03    6.49   4
   3   8   0  149.33   10.16   3
  -3   8   0  138.74    6.00   3
   3  -8   0  150.73    8.54   1
  -4  -8   0    8.18    2.86   4
   4   8   0   10.74    2.96   2
   4  -8   0   13.94    5.93   2
   4  -8   0   12.85    4.64   1
  -4  -8   0    6.80    4.07   1
   4   8   0   11.73    6.36   3
   4  -8   0   12.20    7.02   4
   5  -8   0   -2.00    6.94   2
   5   8   0    0.97    7.21   3
   5  -8   0    1.33    8.51   4
  -5  -8   0    4.40    4.37   1
   5  -8   0    1.35    4.52   1
   5   8   0    0.57    3.31   2
   6  -8   0   36.26    9.95   4
  -6  -8   0   39.67    6.04   1
   6   8   0   25.81    3.47   4
   6  -8   0   40.91    6.53   1
   6   8   0   47.59   10.16   3
   6  -8   0   35.03    8.82   2
   6   8   0   40.71    5.36   2
  -7  -8   0  164.20   10.45   1
   7  -8   0  174.35   14.49   2
   7  -8   0  174.55   10.81   1
   7   8   0  174.26    9.55   2
   7   8   0  168.87   15.39   3
   7   8   0  155.23    7.33   4
   7  -8   0  170.63   15.67   4
   8   8   0  116.04    6.81   4
   8  -8   0  117.99    9.68   1
   8  -8   0  129.11   11.93   2
   8   8   0  129.30    9.41   2
   8  -8   0  128.21   13.24   4
  -8  -8   0   96.25    9.72   1
   8   8   0  163.80   16.01   3
  -9  -8   0  223.15   13.00   1
   9   8   0  231.64   12.78   2
   9   8   0  226.14   20.09   3
   9  -8   0  232.48   16.84   4
   9  -8   0  230.11   12.80   1
   9  -8   0  239.39   15.27   2
  10  -8   0    6.18    9.38   4
 -10  -8   0   -3.52    6.31   1
  10  -8   0   36.44   10.34   2
  10  -8   0    1.23    6.25   1
  10   8   0    0.99   12.93   3
  10   8   0   13.30    7.35   2
  11  -8   0   64.96    8.85   1
  11  -8   0   74.04   11.89   4
  11   8   0   71.02   16.16   3
  11   8   0   64.92   10.13   2
  12   8   0   -5.53   14.38   3
  12  -8   0    1.91    9.49   4
  12  -8   0    4.68    9.55   2
  12  -8   0    2.49    6.32   1
  12   8   0    2.22    8.78   2
  13  -8   0    3.47    9.69   4
  13   8   0   -2.43    9.49   2
  13  -8   0   18.44   10.32   2
  13   8   0  -11.23   15.09   3
  14   8   0   49.26   11.71   2
  14   8   0   25.71   17.52   3
  14  -8   0   61.32   11.62   4
  14  -8   0   44.64   11.31   2
   0   9   0    3.13    1.74   2
   0  -9   0   -0.78    3.65   1
   0  -9   0   -2.88    3.77   4
   0   9   0    2.33    3.23   3
   1   9   0   53.09    3.38   2
   1  -9   0   63.94    5.91   1
  -1  -9   0   66.75    6.12   1
   1   9   0   69.45    5.55   3
  -1  -9   0   52.56    4.98   4
  -1   9   0   50.33    5.04   3
   1  -9   0   56.10    4.23   2
   1  -9   0   55.09    6.32   4
  -2   9   0  380.32   12.40   3
   2   9   0  403.68   11.30   2
   2  -9   0  405.89   15.90   4
   2  -9   0  398.19   15.02   1
  -2  -9   0  404.39   14.80   1
  -2  -9   0  390.35   13.01   4
   2   9   0  408.49   15.10   3
   2  -9   0  382.83   12.30   2
   3   9   0  125.81    9.96   3
   3   9   0  125.43    5.50   2
   3  -9   0  134.51    8.63   1
   3  -9   0  110.70   10.85   4
  -3  -9   0  120.07    6.60   4
  -3  -9   0  123.78    8.17   1
   3  -9   0  122.57    8.35   2
   4  -9   0   95.70   10.03   4
   4   9   0   68.97    4.95   2
   4  -9   0   84.32    8.05   2
  -4  -9   0   66.38    5.60   4
   4   9   0   82.14    8.74   3
   4  -9   0   82.74    7.58   1
  -4  -9   0   69.84    7.07   1
   5  -9   0  895.65   31.80   4
   5  -9   0  920.86   29.16   2
   5   9   0  942.11   31.53   3
  -5  -9   0  883.85   25.85   4
  -5  -9   0  935.85   29.14   1
   5   9   0  923.61   25.29   2
   5  -9   0  930.07   29.53   1
   6  -9   0  178.18   10.88   1
  -6  -9   0  191.23   10.90   1
   6   9   0  176.29    8.39   2
   6   9   0  187.24   15.48   3
   6  -9   0  173.05   14.67   4
   6  -9   0  158.58   13.89   2
   7   9   0  352.97   13.50   2
   7   9   0  354.65   12.15   4
   7   9   0  377.63   20.58   3
  -7  -9   0  370.60   15.86   1
   7  -9   0  375.13   15.97   1
   7  -9   0  369.31   18.04   2
   7  -9   0  358.44   20.22   4
   8   9   0   29.82    6.13   2
   8  -9   0   38.63   10.95   4
  -8  -9   0   21.78    6.54   1
   8  -9   0   25.38    9.30   2
   8  -9   0   32.31    7.11   1
   8   9   0   35.29   11.94   3
   9  -9   0  150.15   14.40   4
   9  -9   0  145.34   11.06   1
   9  -9   0  135.02   12.43   2
  -9  -9   0  119.95   10.73   1
   9   9   0  158.61   17.07   3
   9   9   0  112.15    9.96   2
  10   9   0  579.35   21.05   2
 -10  -9   0  527.71   22.37   1
  10  -9   0  540.60   22.50   2
  10  -9   0  550.66   21.93   1
  10  -9   0  600.22   25.08   4
  10   9   0  525.02   28.37   3
  11  -9   0   21.67   10.77   4
  11   9   0   17.92    8.35   2
  11  -9   0   29.04    9.95   2
  11   9   0   -0.34   13.73   3
  11  -9   0   21.12    7.55   1
  12  -9   0   80.06   12.69   4
  12  -9   0   57.23    9.54   1
  12   9   0   41.05   16.64   3
  12  -9   0   51.52   11.38   2
  12   9   0   38.19   10.34   2
  13   9   0   -7.49    9.08   2
  13  -9   0    2.48    9.61   2
  13   9   0   -9.75   16.94   3
  13  -9   0   23.26   10.31   4
  14   9   0  138.75   15.10   2
  14  -9   0  122.57   13.62   2
  14   9   0  108.84   20.33   3
  14  -9   0  130.88   14.80   4
   0 -10   0   26.87    5.27   4
   0 -10   0   35.09    5.56   1
   0  10   0   28.97    4.23   3
   1 -10   0 1593.91   42.07   2
  -1 -10   0 1654.14   45.36   4
  -1  10   0 1626.46   46.56   3
   1 -10   0 1652.74   47.85   1
   1  10   0 1641.99   41.72   2
   1  10   0 1707.30   47.67   3
   1 -10   0 1665.65   46.58   4
  -1 -10   0 1668.84   47.95   1
  -2 -10   0    5.94    3.79   4
   2  10   0   13.91    5.21   3
   2  10   0    8.51    2.17   2
   2 -10   0    9.20    3.36   2
   2 -10   0    4.02    6.24   4
  -2 -10   0    9.97    4.62   1
   2 -10   0   17.04    5.20   1
  -2  10   0   13.66    2.96   3
  -3  10   0  216.18    8.18   3
   3  10   0  215.16   11.81   3
   3  10   0  210.24    7.49   2
   3 -10   0  214.72   10.22   2
  -3 -10   0  216.34    9.13   4
   3 -10   0  206.62   13.45   4
   3 -10   0  224.63   11.02   1
  -3 -10   0  202.30   10.84   1
   4 -10   0  137.10   13.09   4
  -4 -10   0  151.42    9.41   1
   4 -10   0  125.87    9.39   1
   4  10   0  132.08    6.39   2
  -4 -10   0  109.18    7.20   4
   4 -10   0  132.07   10.84   2
   4  10   0  132.44   11.32   3
  -5 -10   0  102.45    6.78   4
   5 -10   0  117.41   12.40   4
   5 -10   0   98.44    8.72   1
   5 -10   0  119.07   10.53   2
  -5 -10   0  106.18    8.75   1
   5  10   0  130.65   12.50   3
   5  10   0  107.87    6.27   2
   6 -10   0 2010.10   61.00   4
   6 -10   0 1987.44   59.68   1
   6 -10   0 2037.46   56.55   2
   6  10   0 2041.88   53.26   2
  -6 -10   0 2079.88   59.66   1
   6  10   0 2107.68   62.81   3
   7  10   0   32.55    5.31   2
   7 -10   0   27.39    6.96   1
   7 -10   0   28.48    8.88   2
   7 -10   0   34.50   11.00   4
   7  10   0   26.20   10.43   3
  -7 -10   0   25.31    6.64   1
  -8 -10   0    6.14    6.50   1
   8 -10   0   10.15    9.92   4
   8  10   0   16.19    5.42   2
   8 -10   0    4.33    8.06   2
   8  10   0    9.96   10.44   3
   8 -10   0   -0.50    6.15   1
  -9 -10   0  522.30   22.25   1
   9  10   0  586.31   19.88   2
   9 -10   0  563.60   22.18   2
   9 -10   0  567.91   22.37   1
   9 -10   0  574.36   25.35   4
   9  10   0  555.80   27.91   3
  10  10   0  128.79   18.16   3
 -10 -10   0  144.98   12.94   1
  10 -10   0  152.27   13.85   2
  10 -10   0  155.31   15.05   4
  10 -10   0  146.80   11.92   1
  10  10   0  159.14   11.18   2
  11 -10   0   42.94   10.26   2
  11  10   0   37.77    8.88   2
  11  10   0   34.08   16.88   3
  11 -10   0   53.99    9.22   1
  11 -10   0   60.87   12.86   4
  12 -10   0  113.41   14.67   4
  12 -10   0  115.53   11.77   1
  12 -10   0  120.51   13.08   2
  12  10   0  134.86   13.01   2
  12  10   0  106.52   19.51   3
  13 -10   0  230.97   17.65   4
  13  10   0  247.29   16.15   2
  13  10   0  235.41   24.40   3
  13 -10   0  229.34   15.64   2
  14  10   0   78.33   12.33   2
  14 -10   0   95.86   13.89   4
  14  10   0   66.23   19.67   3
   0  11   0   -1.90    3.61   3
   0 -11   0    3.47    5.12   4
   0 -11   0   -0.21    4.35   1
   1 -11   0   12.82    6.09   4
   1 -11   0   10.62    2.81   2
  -1  11   0   13.30    3.30   3
   1  11   0   10.47    2.22   2
   1 -11   0   11.08    5.06   1
  -1 -11   0   13.34    5.37   1
   1  11   0    9.04    4.66   3
   2 -11   0 1315.08   35.25   2
  -2  11   0 1333.56   38.11   3
  -2 -11   0 1326.05   37.50   4
   2 -11   0 1347.89   40.14   4
   2  11   0 1349.51   34.38   2
  -2 -11   0 1363.99   40.35   1
   2  11   0 1328.93   40.03   3
   2 -11   0 1345.41   40.51   1
   3  11   0  825.84   26.99   3
  -3  11   0  786.72   23.93   3
   3 -11   0  822.52   28.10   4
   3  11   0  832.56   21.96   2
   3 -11   0  840.96   27.10   1
  -3 -11   0  805.03   24.16   4
  -3 -11   0  814.84   26.87   1
   3 -11   0  814.50   23.91   2
   4 -11   0   61.68    7.76   1
  -4 -11   0   49.27    5.18   4
  -4 -11   0   46.63    7.12   1
   4  11   0   56.59    4.36   2
   4 -11   0   57.63   10.12   4
   4 -11   0   41.93    7.45   2
   4  11   0   63.90    8.35   3
  -5 -11   0 2188.04   62.78   1
   5 -11   0 2158.16   58.94   2
   5 -11   0 2180.97   63.69   4
   5  11   0 2168.15   55.55   2
   5 -11   0 2112.49   62.84   1
   5  11   0 2161.62   64.59   3
   6 -11   0   11.73    9.83   4
   6 -11   0   14.98    7.88   2
  -6 -11   0   10.59    6.17   1
   6 -11   0   10.96    6.11   1
   6  11   0   19.28    4.07   2
   6  11   0   13.16    8.74   3
  -7 -11   0   74.13    9.09   1
   7 -11   0   45.24    9.14   2
   7 -11   0   74.74   13.29   4
   7  11   0   67.90   11.68   3
   7 -11   0   78.32    9.04   1
   7  11   0   61.64    6.03   2
   8 -11   0  104.23   10.12   1
   8  11   0  100.35    7.79   2
   8 -11   0  101.60   11.43   2
   8 -11   0   95.13   13.75   4
   8  11   0  122.34   14.50   3
   9  11   0   92.79    8.74   2
   9 -11   0   95.48   13.65   4
   9  11   0   87.93   15.36   3
   9 -11   0   97.72   10.74   1
  -9 -11   0   85.54   10.57   1
   9 -11   0   85.73   10.93   2
  10 -11   0  317.59   19.54   4
  10 -11   0  313.10   16.61   1
 -10 -11   0  290.71   17.16   1
  10  11   0  297.41   14.24   2
  10  11   0  302.80   23.08   3
  11 -11   0   -8.15   10.66   4
  11  11   0   -7.67    7.28   2
  11  11   0   -6.16   14.82   3
  11 -11   0   -1.50    7.74   1
  12 -11   0   91.76   14.18   4
  12 -11   0   91.13   11.39   1
  12  11   0   71.95   19.06   3
  13  11   0   13.62   16.40   3
  13  11   0   35.50   10.63   2
  13 -11   0   44.53   12.80   4
   0 -12   0   56.79    7.33   4
   0 -12   0   54.68    7.28   1
   0  12   0   64.71    6.71   3
   1 -12   0  697.59   24.21   1
   1  12   0  730.90   22.90   3
  -1 -12   0  701.53   22.82   4
   1  12   0  689.28   18.97   2
  -1 -12   0  711.57   24.17   1
  -1  12   0  705.90   21.74   3
   1 -12   0  725.00   24.27   4
   2  12   0  216.16    6.91   2
  -2  12   0  165.88    7.77   3
   2 -12   0  180.19   12.75   4
   2  12   0  182.88   10.72   3
  -2 -12   0  173.86   10.42   4
   2 -12   0  187.72   11.26   1
  -2 -12   0  175.87   10.73   1
  -3 -12   0   85.39    8.45   1
   3 -12   0   80.80    8.63   1
  -3 -12   0   72.07    6.52   4
   3  12   0   73.75    4.87   2
   3 -12   0   74.68   10.23   4
   3  12   0   80.40    8.10   3
   4  12   0   36.90    3.78   2
   4 -12   0   40.02    7.14   1
   4  12   0   24.03    7.35   3
  -4 -12   0   39.99    7.10   1
   4 -12   0   38.82    9.39   4
   5 -12   0   74.04   11.78   4
   5 -12   0   87.44    9.31   1
  -5 -12   0   82.20    8.86   1
   5  12   0   73.05    5.71   2
   5  12   0   88.35   10.01   3
   6 -12   0  531.43   25.00   4
   6  12   0  558.22   16.82   2
   6  12   0  546.67   22.98   3
   6 -12   0  534.47   21.25   1
  -6 -12   0  528.02   21.22   1
   7  12   0  100.61   12.83   3
   7 -12   0  104.49   10.45   1
  -7 -12   0  104.30   10.54   1
   7 -12   0  102.70   14.20   4
   7  12   0   96.79    7.32   2
   8 -12   0  122.93   15.11   4
  -8 -12   0  116.44   11.69   1
   8 -12   0  124.06   11.13   1
   8  12   0  131.07   15.01   3
   8  12   0  112.79    8.21   2
   9 -12   0  177.64   12.91   1
   9  12   0  202.52   19.00   3
   9  12   0  195.92   10.85   2
   9 -12   0  225.58   18.42   4
  -9 -12   0  177.33   13.78   1
  10  12   0  249.13   21.92   3
  10 -12   0  265.28   18.69   4
  10  12   0  255.30   12.98   2
  10 -12   0  251.09   15.24   1
  11  12   0   28.09    8.24   2
  11 -12   0   48.84   13.47   4
  11 -12   0   36.80    9.37   1
  11  12   0   19.83   15.92   3
  12  12   0   40.06   17.58   3
  12 -12   0   53.07   13.47   4
  12 -12   0   55.23   10.62   1
  12  12   0   76.55   10.48   2
  13 -12   0  278.68   19.58   4
  13  12   0  315.26   17.07   2
  13  12   0  256.60   24.76   3
   0  13   0    1.48    3.96   3
   0 -13   0   -4.23    4.82   1
   0 -13   0    0.14    6.35   4
  -1 -13   0    4.83    5.62   1
   1 -13   0   -3.78    6.32   4
  -1 -13   0    4.66    5.47   4
   1 -13   0   -3.19    5.25   1
  -1  13   0    4.98    3.34   3
   1  13   0    4.18    4.72   3
   2 -13   0  112.13    9.54   1
   2  13   0  111.51    9.08   3
  -2 -13   0  125.56    9.83   4
   2 -13   0  124.69   11.37   4
  -2 -13   0  113.70    9.41   1
  -3 -13   0  435.89   16.07   4
   3  13   0  450.06   17.71   3
   3 -13   0  435.89   19.98   4
   3 -13   0  451.06   18.44   1
  -3 -13   0  455.46   18.37   1
   4  13   0   50.87    8.18   3
   4 -13   0   54.23    8.01   1
   4 -13   0   40.97   10.20   4
  -4 -13   0   47.57    7.94   1
   5  13   0    9.35    3.40   2
   5 -13   0   -0.26    9.02   4
   5 -13   0   11.51    6.66   1
  -5 -13   0    6.84    6.17   1
   5  13   0   20.09    7.93   3
   6  13   0   28.02    4.46   2
   6 -13   0   37.17   10.98   4
  -6 -13   0   24.24    7.66   1
   6 -13   0   29.77    8.15   1
   6  13   0   27.83    9.18   3
  -7 -13   0   10.64    7.34   1
   7 -13   0   18.43   11.75   4
   7  13   0   11.70    9.81   3
   7  13   0    9.59    4.48   2
   7 -13   0   -0.18    6.51   1
  -8 -13   0  260.61   15.86   1
   8 -13   0  259.15   19.46   4
   8  13   0  245.47   18.62   3
   8 -13   0  250.10   14.91   1
   8  13   0  250.85   11.27   2
   9 -13   0  287.12   20.14   4
   9  13   0  280.70   12.75   2
  -9 -13   0  290.67   17.54   1
   9  13   0  269.66   20.89   3
   9 -13   0  296.06   16.23   1
  10  13   0  122.50    9.85   2
  10 -13   0  156.80   16.31   4
  10  13   0  112.47   17.72   3
  11  13   0   11.42    7.30   2
  11 -13   0   15.56   12.47   4
  11  13   0   -0.36   14.87   3
  11 -13   0   15.28    9.13   1
  12 -13   0   56.15   13.74   4
  12  13   0   10.77   15.76   3
   0 -14   0  372.04   16.33   1
   0 -14   0  390.59   16.77   4
   0  14   0  372.14   13.81   3
  -1 -14   0  325.34   15.33   4
  -1  14   0  349.28   12.75   3
   1 -14   0  337.12   16.73   4
   1 -14   0  339.50   15.99   1
  -1 -14   0  347.08   15.94   1
   1  14   0  371.66   13.93   3
  -2 -14   0  112.76   10.24   4
   2 -14   0  135.71   12.80   4
   2 -14   0  139.51   10.51   1
   2  14   0  138.27    9.57   3
  -2 -14   0  132.27   10.38   1
   3 -14   0  361.76   16.72   1
  -3 -14   0  340.88   16.20   1
   3 -14   0  369.98   18.81   4
   3  14   0  372.26   15.76   3
   4 -14   0  118.91   10.14   1
   4 -14   0  115.64   13.35   4
   4  14   0  111.15   10.56   3
  -4 -14   0  102.70   10.15   1
   5 -14   0   85.97   13.08   4
   5 -14   0   62.06    9.35   1
   5  14   0   83.47   10.04   3
  -5 -14   0   76.45    9.62   1
   6 -14   0   12.67   11.47   4
   6 -14   0    9.76    7.19   1
   6  14   0   16.91    8.79   3
  -6 -14   0   16.83    7.24   1
   7  14   0  351.61   19.74   3
   7 -14   0  351.79   22.58   4
   7 -14   0  364.55   17.85   1
  -7 -14   0  371.20   18.65   1
   8 -14   0  181.52   13.74   1
   8  14   0  228.83   17.75   3
   8 -14   0  196.06   18.56   4
  -8 -14   0  191.53   14.69   1
   9 -14   0   13.34   12.64   4
   9  14   0   -1.02   11.61   3
   9 -14   0    3.43    8.39   1
  -9 -14   0   10.64    9.01   1
  10 -14   0   -4.87   11.83   4
  10  14   0    2.08   13.24   3
  10 -14   0   18.12    9.23   1
  11 -14   0   23.34    9.49   1
  11 -14   0    0.49   12.69   4
  11  14   0    8.54   14.61   3
  12  14   0   43.87   17.02   3
  12 -14   0   27.11   10.29   1
   0  15   0    4.87    4.16   3
   0 -15   0   13.62    6.66   1
   0 -15   0   -1.07    7.02   4
   1 -15   0  325.53   17.29   4
   1  15   0  327.79   13.59   3
  -1 -15   0  327.62   16.08   4
  -1 -15   0  344.65   16.12   1
   1 -15   0  325.18   16.18   1
   2  15   0  106.06    8.92   3
  -2 -15   0   82.15    9.59   1
   2 -15   0   88.34   11.64   4
   2 -15   0   90.28    9.87   1
   3 -15   0   98.38   10.28   1
   3 -15   0   79.68   12.00   4
  -3 -15   0   97.36   10.25   1
   3  15   0   83.81    8.65   3
   4  15   0  215.77   13.19   3
  -4 -15   0  226.02   13.80   1
   4 -15   0  222.71   18.45   4
   4 -15   0  234.33   13.89   1
   5  15   0   53.29    9.39   3
   5 -15   0   51.20   12.32   4
   5 -15   0   34.98    8.79   1
  -5 -15   0   29.65    8.28   1
   6  15   0    1.75    8.39   3
  -6 -15   0   -2.64    7.06   1
   6 -15   0   10.89    7.72   1
   6 -15   0    6.12   12.08   4
   7 -15   0   42.24    9.72   1
   7 -15   0   65.90   14.81   4
  -7 -15   0   35.30    9.01   1
   7  15   0   41.90   10.85   3
  -8 -15   0  328.12   19.38   1
   8 -15   0  338.67   22.90   4
   8  15   0  350.29   20.35   3
   8 -15   0  347.95   18.41   1
   9  15   0   10.92   12.07   3
  -9 -15   0   -0.81    9.38   1
   9 -15   0   -9.21   12.48   4
   9 -15   0    4.53    8.48   1
  10 -15   0   16.04    9.21   1
  10 -15   0    9.67   12.46   4
  10  15   0   -5.69   12.60   3
  11 -15   0  205.14   16.02   1
  11 -15   0  201.94   19.18   4
  11  15   0  207.23   21.08   3
   0 -16   0  446.50   19.50   1
   0 -16   0  443.24   20.19   4
   1  16   0   56.51    6.70   3
   1 -16   0   42.69    9.99   4
   1 -16   0   54.30    9.18   1
  -1 -16   0   54.59    9.00   1
   2 -16   0  302.49   16.18   1
  -2 -16   0  339.42   16.83   1
   2 -16   0  326.89   18.53   4
   2  16   0  320.03   14.07   3
  -3 -16   0  170.95   12.65   1
   3  16   0  192.13   11.75   3
   3 -16   0  189.83   13.01   1
   3 -16   0  193.18   17.15   4
   4  16   0   66.43    8.72   3
   4 -16   0   76.33   10.30   1
   4 -16   0   55.40   12.70   4
  -4 -16   0   57.06   10.00   1
   5 -16   0   97.10   14.95   4
   5 -16   0  127.47   12.52   1
  -5 -16   0  106.54   12.16   1
   6  16   0    1.38    8.39   3
   6 -16   0    9.49   13.10   4
   6 -16   0    3.74    7.47   1
  -6 -16   0   -2.82    7.52   1
   7  16   0  156.96   14.95   3
   7 -16   0  185.57   19.25   4
  -7 -16   0  144.93   14.42   1
   7 -16   0  135.98   12.75   1
   8 -16   0   15.29    8.78   1
  -8 -16   0    1.91    9.08   1
   8  16   0    9.61   10.91   3
   8 -16   0   17.14   13.51   4
   9 -16   0  108.78   13.47   1
  -9 -16   0   97.89   13.86   1
   9  16   0  107.32   15.63   3
  10  16   0   85.72   16.11   3
  10 -16   0   80.37   12.48   1
  10 -16   0   60.17   15.32   4
   0 -17   0   -3.75    6.85   1
  -1 -17   0  393.57   18.86   1
   1 -17   0  390.04   20.47   4
   1 -17   0  373.90   18.51   1
  -2 -17   0   49.66    9.51   1
   2 -17   0   51.70    9.57   1
   2 -17   0   49.31   11.82   4
   2  17   0   67.94    7.51   3
   3  17   0    4.36    6.10   3
   3 -17   0   -3.13    7.14   1
  -3 -17   0    3.14    7.04   1
   3 -17   0   -6.76   10.17   4
  -4 -17   0  118.21   11.96   1
   4  17   0  123.42   11.25   3
   4 -17   0  126.39   12.28   1
   4 -17   0  133.92   16.65   4
   5 -17   0   68.61   10.96   1
   5  17   0   71.70    9.94   3
  -5 -17   0   62.48   10.79   1
   5 -17   0   70.91   14.93   4
   6 -17   0   35.13   14.13   4
   6 -17   0   24.92    9.54   1
  -6 -17   0   39.04   10.19   1
   7 -17   0   13.88    9.27   1
  -7 -17   0   -2.45    8.93   1
   7 -17   0   33.29   14.66   4
   7  17   0   17.92   10.14   3
  -8 -17   0   31.17   10.91   1
   8  17   0   19.79   11.19   3
   8 -17   0   34.83   10.83   1
   8 -17   0   14.90   13.99   4
   9 -17   0  144.49   15.51   1
   9 -17   0   98.41   17.34   4
   9  17   0  129.81   16.27   3
   0 -18   0   11.22    8.05   1
   1 -18   0    1.91    7.85   1
  -1 -18   0   13.03    8.00   1
  -2 -18   0    8.74    7.71   1
   2 -18   0   13.70    8.41   1
   3 -18   0   -3.86   11.63   4
  -3 -18   0   -3.28    9.38   1
   3 -18   0   -5.28    7.36   1
   4  18   0    9.06    7.38   3
   4 -18   0   -4.50    8.33   1
   4 -18   0    3.70   12.84   4
  -4 -18   0    0.43    8.34   1
  -5 -18   0   -6.25    8.07   1
   5  18   0    6.82    7.80   3
   5 -18   0    6.98   13.37   4
   5 -18   0   12.56    8.63   1
   6  18   0   20.55    9.39   3
   6 -18   0    1.67    9.14   1
   6 -18   0   13.97   15.15   4
  -6 -18   0  -10.90    8.84   1
   7  18   0    6.37    9.84   3
   7 -18   0   12.61    9.31   1
  -7 -18   0    0.21    9.53   1
   7 -18   0   -4.66   13.93   4
   8 -18   0   18.97   10.08   1
   8 -18   0   35.27   15.27   4
  -8 -18   0   -1.34   10.62   1
   8  18   0   15.95   11.32   3
   0 -19   0    4.24    8.56   1
   1 -19   0  140.70   13.40   1
  -1 -19   0  149.01   13.84   1
  -2 -19   0    1.64    9.04   1
   2 -19   0   14.20    9.28   1
  -3 -19   0    4.56    8.79   1
   3 -19   0   22.09    9.07   1
  -4 -19   0  190.19   15.60   1
   4 -19   0  243.27   23.42   4
   4 -19   0  206.90   15.55   1
   5 -19   0   51.06   16.41   4
  -5 -19   0   36.98   11.30   1
   5  19   0   42.60    9.39   3
   5 -19   0   52.87   11.30   1
  -6 -19   0   37.46   11.84   1
   6 -19   0   39.29   16.13   4
   6 -19   0   36.32   10.85   1
   6  19   0   45.77   10.44   3
  -7 -19   0    2.61   11.28   1
   7 -19   0   11.89    9.86   1
   7  19   0   11.88   10.09   3
   7 -19   0    2.40   14.63   4
   0 -20   0  347.73   19.70   1
  -1 -20   0   11.19    9.58   1
   1 -20   0    9.75    9.50   1
   2 -20   0   53.15   11.54   1
  -2 -20   0   66.40   12.14   1
   3 -20   0   59.05   12.05   1
   4 -20   0   11.21    9.97   1
  -4 -20   0   10.93   10.15   1
   5 -20   0  109.78   19.34   4
  -5 -20   0   77.64   13.60   1
   5 -20   0   80.12   13.02   1
   0 -21   0    3.83   10.07   1
  -1 -21   0  204.19   16.58   1
   1 -21   0  205.10   16.12   1
   2 -21   0   18.94   10.79   1
  -2 -21   0    8.42    9.62   1
   3 -21   0   27.07   11.93   1
  -3 -21   0   36.57   12.39   1
  15   0  -1    1.18    7.63   4
  15   0  -1    5.69   10.33   2
  14   0  -1   -2.86    9.69   2
  14   0  -1   -7.56    7.08   4
  14   0  -1   -2.96   11.76   3
  13   0  -1   -5.13   11.05   3
  13   0  -1   -5.57    9.82   2
  13   0  -1   -3.55    7.10   4
  12   0  -1   -9.56    9.48   2
  12   0  -1    2.18    7.33   4
  12   0  -1   -5.32   10.81   3
  11   0  -1   -6.76    6.89   4
  11   0  -1   -4.93   10.69   3
  11   0  -1    6.92    9.13   2
  10   0  -1    0.03    6.60   4
  10   0  -1    0.26    3.74   1
  10   0  -1  -10.91   10.56   3
  10   0  -1   -1.33    9.21   2
   9   0  -1   -3.58    6.31   4
   9   0  -1   -1.29    3.75   1
   9   0  -1    0.65   11.19   3
   9   0  -1    6.23    9.15   2
   8   0  -1   -2.08    8.68   2
   8   0  -1   -2.29    3.37   1
   8   0  -1   -8.33   10.23   3
   8   0  -1  -12.29    6.29   4
   7   0  -1   -1.41    8.87   3
   7   0  -1   -4.91    5.65   4
   7   0  -1   -8.16    7.78   2
   7   0  -1    2.02    2.95   1
   6   0  -1   -1.45    2.49   1
   6   0  -1    4.92    7.00   2
   6   0  -1   -0.60    8.12   3
   6   0  -1   -1.85    4.97   4
   5   0  -1    0.09    2.11   1
   5   0  -1   -3.63    5.93   2
   5   0  -1   -2.56    7.16   3
   5   0  -1   -1.90    4.78   4
   4   0  -1   -0.95    7.35   3
   4   0  -1    5.82    2.44   1
   4   0  -1    4.01    4.81   4
   4   0  -1    0.76    6.52   2
   3   0  -1    0.18    4.25   4
   3   0  -1    0.75    1.69   1
   3   0  -1    5.60    6.26   3
   3   0  -1    6.98    5.41   2
   2   0  -1    2.77    2.92   2
   2   0  -1    7.22    3.52   3
   2   0  -1    0.45    0.99   1
   2   0  -1    1.41    2.69   4
   1   0  -1    4.28    0.83   4
   1   0  -1    1.77    0.95   2
   1   0  -1    5.55    1.34   3
   0   0   1   -5.10    0.15   1
   0   0   1   -4.74    0.11   2
   0   0   1   -4.97    0.12   4
   0   0   1   -4.87    0.13   3
   1   0   1    2.87    1.51   1
   1   0   1   -0.09    1.26   2
   1   0   1    0.55    1.29   4
   1   0   1    0.25    1.47   3
   2   0   1    2.34    1.94   2
   2   0   1    1.24    1.80   4
   2   0   1    1.45    2.15   3
   2   0   1    1.73    1.60   1
   3   0   1    1.00    3.02   4
   3   0   1    6.53    3.85   2
   3   0   1    6.92    4.30   3
   3   0   1    0.04    2.18   1
   4   0   1    9.94    5.33   3
   4   0   1   -4.85    4.59   2
   4   0   1   -2.26    3.42   4
   4   0   1    0.84    2.50   1
   5   0   1    4.66    6.13   3
   5   0   1    4.69    5.20   2
   5   0   1    2.54    2.76   1
   6   0   1   -5.97    5.90   2
   6   0   1    0.50    2.95   1
   6   0   1    5.89    4.80   4
   6   0   1    2.11    7.14   3
   7   0   1   -4.39    3.35   1
   7   0   1   -0.81    5.42   4
   7   0   1   -7.74    6.61   2
   7   0   1    0.65    9.02   3
   8   0   1    9.74    9.86   3
   8   0   1    3.34    5.87   4
   8   0   1   -6.35    7.67   2
   8   0   1   -3.83    3.65   1
   9   0   1    2.66    3.98   1
   9   0   1   -3.08    6.27   4
   9   0   1    4.01    9.83   3
   9   0   1   -8.06    8.09   2
  10   0   1   -0.16    4.15   1
  10   0   1   -6.43    6.23   4
  10   0   1   10.05    8.57   2
  10   0   1   -9.07   10.02   3
  11   0   1    0.92    7.02   4
  11   0   1    0.17    4.73   1
  11   0   1   -1.50    8.39   2
  11   0   1   -3.59    9.87   3
  12   0   1  -18.46    9.39   3
  12   0   1   -2.44    6.70   4
  12   0   1    0.58    9.35   2
  13   0   1  -12.73    9.65   2
  13   0   1  -20.98    9.76   3
  13   0   1    0.62    7.29   4
  14   0   1   10.77    7.67   4
  14   0   1   -0.75    9.91   2
  15   0   1    4.15    8.07   4
  15   0   1    3.89   10.39   2
  15  -1  -1   72.86   10.41   4
  15   1  -1   58.75   13.75   3
  15   1  -1   58.81   12.52   2
  15  -1  -1   54.92   11.82   2
  14   1  -1    4.91    7.46   4
  14  -1  -1   -8.28    6.88   4
  14   1  -1  -10.03   11.39   3
  14   1  -1    2.51   10.27   2
  14  -1  -1    2.36    9.62   2
  13  -1  -1   32.64   11.95   3
  13   1  -1   29.34   12.92   3
  13   1  -1   39.68   11.74   2
  13   1  -1   50.31    8.77   4
  13  -1  -1   33.98   11.11   2
  12   1  -1    5.13    6.93   4
  12  -1  -1    1.68    9.66   2
  12   1  -1    9.64   10.23   2
  12   1  -1    3.82   11.57   3
  12  -1  -1   12.67    7.91   4
  12  -1  -1   -5.56   10.71   3
  11  -1  -1   33.42    5.32   1
  11  -1  -1   41.99    9.04   4
  11  -1  -1   36.19   10.50   2
  11   1  -1   36.89    9.79   2
  11  -1  -1   33.52   11.59   3
  11   1  -1   35.67    7.72   4
  11   1  -1   31.56   12.78   3
  10  -1  -1   44.73    8.24   4
  10  -1  -1   50.15   11.84   3
 -10  -1   1   70.49    8.49   1
  10   1  -1   47.87    7.76   4
  10   1  -1   42.62   13.09   3
  10  -1  -1   41.09   10.21   2
  10  -1  -1   48.42    5.66   1
  10   1  -1   44.55   10.53   2
   9  -1  -1   42.31    8.47   4
   9  -1  -1   67.00   10.81   2
   9  -1  -1   53.27   11.94   3
   9   1  -1   43.16   12.71   3
   9   1  -1   67.74   10.86   2
   9  -1  -1   48.16    5.59   1
   9   1  -1   44.94    7.42   4
   8  -1  -1 1108.42   33.36   1
   8   1  -1 1150.60   33.29   1
   8   1  -1 1099.30   34.10   4
   8  -1  -1 1198.19   36.12   2
   8  -1  -1 1140.70   35.17   4
   8   1  -1 1116.86   35.86   2
   8  -1  -1 1198.73   39.74   3
   8   1  -1 1141.00   40.32   3
   7   1  -1   38.82    6.15   4
   7   1  -1   49.10    9.06   2
   7  -1  -1   34.19    7.49   4
   7   1  -1   46.20   10.66   3
   7   1  -1   36.85    4.19   1
   7  -1  -1   29.29    9.73   3
   7  -1  -1   41.69    4.53   1
   7  -1  -1   35.61    8.87   2
   6   1  -1  313.24   10.64   1
   6   1  -1  297.51   15.00   2
   6  -1  -1  309.50   17.41   3
   6  -1  -1  303.07   13.86   4
   6  -1  -1  306.95   11.14   1
   6   1  -1  292.88   12.70   4
   6  -1  -1  328.72   15.57   2
   6   1  -1  301.73   18.37   3
   5   1  -1 1621.06   46.67   2
   5  -1  -1 1728.88   51.93   3
   5  -1  -1 1691.92   47.95   4
   5   1  -1 1716.05   46.60   4
   5   1  -1 1642.42   52.21   3
   5  -1  -1 1717.63   47.18   1
   5   1  -1 1749.01   46.69   1
   5  -1  -1 1750.14   47.37   2
   4  -1  -1  378.15   15.49   2
   4  -1  -1  344.09   14.37   4
   4  -1  -1  363.19   11.72   1
   4  -1  -1  381.17   16.96   3
   4   1  -1  327.99   17.57   3
   4   1  -1  345.70   12.35   4
   4   1  -1  373.16   10.97   1
   4   1  -1  306.02   14.59   2
   3   1  -1  873.65   30.12   3
   3  -1  -1  958.97   26.33   1
   3  -1  -1  964.47   29.23   3
   3  -1  -1  954.40   27.17   2
   3   1  -1  880.97   26.57   2
   3  -1  -1  931.22   27.48   4
   3   1  -1  963.76   25.88   4
   2  -1  -1    9.72    2.60   2
  -2  -1   1    9.59    1.24   1
   2   1  -1   10.92    4.25   3
   2   1  -1    3.88    3.18   2
   2  -1  -1    6.20    1.41   1
   2  -1  -1   10.60    2.52   3
   2  -1  -1   10.08    2.68   4
   1   1  -1    4.36    2.20   3
   1   1  -1    4.73    1.70   2
  -1  -1   1    6.04    0.66   1
   1  -1  -1    7.02    0.78   1
   1  -1  -1    8.24    0.96   2
  -1   1   1    7.91    1.03   3
   1  -1  -1    7.90    1.07   4
   0  -1   1 1071.58   29.91   1
   0   1   1 1098.39   27.62   2
   0   1   1 1009.84   30.44   3
   0  -1   1 1175.53   29.97   4
   1  -1   1  895.52   24.60   1
   1   1   1  881.19   22.32   2
  -1  -1  -1  935.13   24.33   1
   1  -1   1  809.13   23.85   4
   1  -1   1  853.96   22.57   2
   1   1   1  878.00   23.18   4
   1   1   1  894.90   24.87   3
   2  -1   1 2519.96   69.70   4
   2   1   1 2638.93   70.96   1
   2   1   1 2703.11   66.26   2
   2   1   1 2666.30   68.69   4
   2   1   1 2675.05   73.48   3
   2  -1   1 2642.72   71.57   1
   2  -1   1 2667.86   73.69   3
   2  -1   1 2662.27   66.80   2
   3   1   1  215.58    7.77   4
   3  -1   1  213.71    8.68   1
   3   1   1  248.95   10.72   3
   3  -1   1  226.12   10.15   2
   3   1   1  219.65    7.81   1
   3  -1   1  231.30   10.93   3
   3  -1   1  217.81   10.43   4
   3   1   1  229.19    8.71   2
   4   1   1  404.84   15.96   3
   4  -1   1  402.47   13.63   1
   4  -1   1  400.37   16.07   3
   4   1   1  404.56   13.57   2
   4  -1   1  361.84   14.59   4
   4  -1   1  399.18   14.76   2
   4   1   1  410.21   12.79   1
   4   1   1  411.84   12.79   4
   5  -1   1  967.38   28.30   1
   5  -1   1  940.16   28.93   4
   5  -1   1  909.58   30.86   3
   5   1   1  969.09   27.76   1
   5   1   1  981.80   27.98   2
   5   1   1  956.35   27.38   4
   5  -1   1  944.17   28.68   2
   5   1   1  985.89   31.26   3
   6  -1   1  400.81   17.21   2
   6   1   1  445.17   16.56   2
   6   1   1  418.38   14.80   4
   6  -1   1  415.25   16.52   4
   6  -1   1  436.44   14.78   1
   6  -1   1  380.00   18.50   3
   6   1   1  435.87   19.12   3
   6   1   1  428.74   14.32   1
   7  -1   1  636.12   25.66   3
   7   1   1  688.15   21.27   1
   7  -1   1  705.15   21.70   1
   7   1   1  662.24   23.38   2
   7   1   1  730.53   22.00   4
   7   1   1  629.18   26.32   3
   7  -1   1  635.84   23.82   2
   7  -1   1  649.25   23.13   4
   8  -1   1   10.92    8.43   2
   8   1   1   20.61   10.38   3
   8  -1   1   30.62   10.17   3
   8   1   1   23.46    4.79   1
   8   1   1    7.35    8.08   2
   8   1   1   12.94    5.95   4
   8  -1   1   13.13    7.07   4
   8  -1   1   13.29    4.86   1
   9   1   1  129.25    8.55   1
   9  -1   1  137.02   11.10   4
   9  -1   1  118.09    8.30   1
   9  -1   1  135.29   12.81   2
   9   1   1  118.66   10.31   4
   9  -1   1  125.58   13.31   3
   9   1   1  128.44   12.42   2
   9   1   1  114.81   13.95   3
  10  -1   1   80.78    7.23   1
  10  -1   1   58.09   11.82   3
  10   1   1   75.32    8.70   4
  10  -1   1   79.87   11.64   2
  10   1   1   82.93   11.26   2
  10   1   1   67.04   12.36   3
  10  -1   1   77.69    9.76   4
  11  -1   1   -5.34   10.34   3
  11   1   1    9.80   10.72   3
  11   1   1   17.74    6.99   4
  11  -1   1   19.98    5.37   1
  11   1   1   21.17    9.56   2
  11  -1   1   25.56    9.60   2
 -11  -1  -1   -2.21    6.66   1
  11  -1   1   17.23    7.79   4
  12  -1   1    0.49    7.19   4
  12  -1   1   -0.60    8.87   2
  12   1   1   -3.13    9.12   2
  12  -1   1    0.39    4.81   1
  12   1   1    0.41   10.23   3
  12   1   1   -4.07    6.70   4
  12  -1   1   -4.77    9.29   3
  13   1   1   16.02    7.93   4
  13  -1   1   21.85   10.34   2
  13   1   1   39.35   11.09   2
  13  -1   1   18.46    8.06   4
  13   1   1    6.34   11.11   3
  14   1   1   13.35   11.92   3
  14  -1   1   24.25   10.84   2
  14   1   1   26.18    8.30   4
  14   1   1   23.29   10.78   2
  14  -1   1   18.73    8.63   4
  15  -1   1   19.24    8.79   4
  15   1   1   27.94   11.42   2
  15  -1   1   34.72   11.30   2
  15   1   1   29.30    8.67   4
  15   2  -1   53.44   14.05   3
  15  -2  -1  106.42   11.58   4
  15  -2  -1   82.56   13.03   2
  14  -2  -1   10.65   10.25   2
  14   2  -1    2.61   13.00   3
  14   2  -1   18.12   10.72   2
  13  -2  -1  108.17   13.31   2
  13  -2  -1  111.15   13.91   3
  13   2  -1  120.90   13.68   2
  13   2  -1  121.78   10.84   4
  13  -2  -1  138.97   12.31   4
  13   2  -1   84.30   15.16   3
  12  -2  -1   19.63   10.74   3
  12   2  -1   41.44   10.71   2
  12  -2  -1   23.56   10.22   2
  12   2  -1   17.85   12.21   3
  12  -2  -1   28.72    8.75   4
  12   2  -1   22.44    7.32   4
  11  -2  -1   71.29    9.43   4
  11   2  -1   51.39   13.11   3
  11   2  -1   62.55    7.99   4
  11  -2  -1   48.27   10.73   2
  11   2  -1   61.10   11.24   2
  11  -2  -1   64.39   12.15   3
  10  -2  -1   -0.99    8.80   2
  10   2  -1   11.07    6.00   4
  10  -2  -1    4.00    7.45   4
 -10  -2   1    3.80    5.34   1
  10   2  -1    2.61   11.54   3
  10  -2  -1   -8.26    9.94   3
  10  -2  -1   -1.07    3.91   1
  10   2  -1   11.03    9.57   2
   9  -2  -1  383.81   19.11   2
   9   2  -1  364.69   15.46   4
   9   2  -1  381.91   23.10   3
  -9  -2   1  364.16   15.42   1
   9  -2  -1  412.60   21.39   3
   9   2  -1  387.45   18.90   2
   9  -2  -1  391.54   17.73   4
   9  -2  -1  384.92   14.28   1
   8  -2  -1  469.91   20.55   2
   8  -2  -1  506.18   22.97   3
  -8  -2   1  465.19   17.29   1
   8  -2  -1  485.38   19.65   4
   8   2  -1  454.19   20.31   2
   8  -2  -1  468.74   16.15   1
   8   2  -1  450.74   16.81   4
   8   2  -1  452.26   24.31   3
   7   2  -1  614.08   23.42   2
   7   2  -1  655.41   27.95   3
   7  -2  -1  675.56   20.90   1
   7  -2  -1  687.88   26.39   3
   7  -2  -1  658.68   23.48   4
   7  -2  -1  685.30   24.41   2
   7   2  -1  655.01   20.83   4
  -7  -2   1  632.35   21.23   1
   6  -2  -1  901.75   31.24   3
   6  -2  -1  902.48   26.46   1
   6  -2  -1  910.56   28.77   2
   6   2  -1  866.66   27.92   2
   6  -2  -1  859.24   28.43   4
   6   2  -1  850.46   32.14   3
   6   2  -1  876.22   25.79   4
  -6  -2   1  922.97   26.63   1
   5  -2  -1  613.14   21.96   4
   5  -2  -1  651.00   22.39   2
   5  -2  -1  656.84   19.83   1
   5  -2  -1  633.59   23.86   3
   5   2  -1  626.72   24.79   3
  -5  -2   1  697.14   19.62   1
   5   2  -1  654.50   19.03   4
   5   2  -1  591.20   21.12   2
   4   2  -1 2944.73   75.39   4
   4   2  -1 2845.80   74.48   2
   4  -2  -1 2856.21   77.76   4
   4   2  -1 2862.82   83.31   3
   4  -2  -1 2878.44   75.28   2
   4  -2  -1 2907.53   82.13   3
   4  -2  -1 2906.91   78.22   1
   3  -2  -1   13.51    2.70   1
   3   2  -1   16.64    6.47   3
   3  -2  -1    8.67    4.00   3
  -3  -2   1   11.45    2.24   1
   3   2  -1   13.45    2.13   4
   3  -2  -1   18.02    4.78   2
   3   2  -1   15.01    4.61   2
   3  -2  -1   13.08    4.86   4
   2   2  -1 2069.96   61.50   3
   2   2  -1 2056.14   54.85   2
  -2  -2   1 2218.15   58.14   1
   2  -2  -1 2192.60   54.77   2
   2  -2  -1 2169.80   57.18   4
   2   2  -1 2202.72   56.47   4
   2  -2  -1 2216.37   58.33   1
   1  -2  -1  273.95    7.52   2
   1   2  -1  262.40    7.66   2
  -1  -2   1  280.28    8.06   1
   1   2  -1  260.02    9.63   3
  -1   2   1  278.96    8.12   3
   1  -2  -1  274.07    8.18   1
   1  -2  -1  269.77    8.22   4
   0   2   1  433.39   12.11   3
   0   2  -1  417.16   12.35   3
   0  -2  -1  415.76   11.44   4
   0   2   1  436.12   10.83   2
   0  -2   1  427.60   11.97   4
   0  -2  -1  396.59   11.90   1
   0  -2   1  402.98   12.01   1
   1  -2   1   78.88    5.84   4
   1   2   1   74.68    2.75   4
   1  -2   1   61.47    3.84   2
  -1  -2  -1   75.38    3.28   1
   1  -2   1   73.10    3.64   1
   1   2   1   76.03    3.71   3
   1   2   1   73.24    2.65   2
   2  -2   1  100.51    5.38   1
  -2  -2  -1  102.22    4.61   1
   2   2   1  100.38    6.12   3
   2   2   1   97.98    4.33   2
   2  -2   1   87.25    7.74   4
   2   2   1  100.18    3.78   4
   2  -2   1   97.17    6.67   2
  -3  -2  -1 2104.92   53.01   1
   3   2   1 1975.94   49.23   2
   3  -2   1 1959.29   53.32   1
   3  -2   1 1806.86   52.90   4
   3   2   1 1982.22   55.10   3
   3  -2   1 1826.98   54.84   3
   3   2   1 1977.64   50.52   4
   3  -2   1 1783.34   50.41   2
   4  -2   1   25.93    4.08   1
   4   2   1   27.12    4.13   2
  -4  -2  -1   18.82    3.78   1
   4  -2   1   23.94    5.71   3
   4  -2   1   21.29    5.66   2
   4  -2   1   27.78    6.05   4
   4   2   1   24.96    2.96   4
   4   2   1   23.22    5.78   3
   5  -2   1  322.89   15.73   3
   5  -2   1  356.17   15.23   4
   5   2   1  350.98   11.63   4
   5  -2   1  327.78   14.79   2
   5   2   1  349.61   15.77   3
  -5  -2  -1  356.63   13.25   1
   5   2   1  344.06   13.06   2
   5  -2   1  348.41   12.84   1
  -6  -2  -1 1180.96   33.95   1
   6   2   1 1095.56   31.17   4
   6  -2   1 1058.59   33.07   2
   6   2   1 1063.37   36.07   3
   6  -2   1 1135.61   32.82   1
   6  -2   1 1052.47   35.46   3
   6  -2   1 1120.99   33.92   4
   6   2   1 1104.65   31.98   2
   7  -2   1   12.01    7.06   4
   7  -2   1   10.84    4.32   1
   7   2   1   17.59    4.74   4
  -7  -2  -1   26.27    6.34   1
   7  -2   1    8.50    8.18   2
   7  -2   1   17.08    8.53   3
   7   2   1   13.72    9.22   3
   7   2   1   12.17    6.68   2
   8   2   1 1936.18   53.58   4
  -8  -2  -1 1918.62   56.70   1
   8   2   1 1846.78   60.22   3
   8  -2   1 1934.16   54.66   2
   8  -2   1 2014.16   59.01   3
   8  -2   1 1945.81   55.72   4
   8  -2   1 1912.84   54.83   1
   8   2   1 1915.20   54.15   2
   9   2   1    4.53    8.10   2
   9   2   1    5.26    5.51   4
   9  -2   1    2.36    7.27   4
   9  -2   1    0.93    4.22   1
   9  -2   1   -8.94    9.15   3
   9   2   1    9.41   10.82   3
   9  -2   1   -3.29    8.66   2
  -9  -2  -1    7.35    6.10   1
  10  -2   1  120.28   12.70   3
  10   2   1  104.92   12.33   2
  10   2   1  114.40    9.95   4
  10  -2   1  117.15    8.42   1
  10  -2   1  121.27   12.51   2
  10  -2   1  126.31   11.38   4
  10   2   1  112.15   14.11   3
 -10  -2  -1  111.74   10.20   1
  11  -2   1  555.44   24.38   3
  11  -2   1  562.00   19.86   1
  11   2   1  556.47   26.00   3
  11  -2   1  562.95   22.04   4
  11   2   1  561.02   23.09   2
  11   2   1  580.05   21.18   4
 -11  -2  -1  516.92   21.62   1
  11  -2   1  560.35   23.07   2
  12  -2   1   19.07    8.31   4
  12  -2   1   -1.07    9.76   3
  12   2   1   15.22    7.32   4
  12   2   1   10.08    9.80   2
  12  -2   1   16.32    9.37   2
  12   2   1   10.53   11.41   3
  13   2   1   79.52   13.03   2
  13  -2   1  102.56   11.35   4
  13  -2   1   96.48   12.30   2
  13   2   1   81.12    9.96   4
  13   2   1   70.59   14.37   3
  14   2   1   21.27   12.28   3
  14  -2   1   33.37    9.08   4
  14  -2   1   30.60   10.63   2
  14   2   1   29.42    8.47   4
  14   2   1   26.21   11.37   2
  15   2   1  158.11   14.72   2
  15  -2   1  194.05   15.22   2
  15   2   1  142.58   17.08   3
  15  -2   1  162.95   13.94   4
  15   3  -1  193.94   15.58   2
  15   3  -1  161.38   17.91   3
  15  -3  -1  182.23   14.06   4
  15  -3  -1  214.66   15.53   2
  14   3  -1   -7.59   11.57   3
  14  -3  -1   -2.02    9.94   2
  14  -3  -1   10.85    9.00   4
  14   3  -1  -10.14    9.85   2
  13  -3  -1    4.71    9.54   2
  13  -3  -1   18.06    9.04   4
  13   3  -1    9.55   10.55   2
  13   3  -1    7.51   12.52   3
  12   3  -1  563.42   20.63   4
  12   3  -1  539.51   27.86   3
  12  -3  -1  584.99   23.62   2
  12   3  -1  544.00   23.25   2
  12  -3  -1  527.33   24.98   3
  12  -3  -1  589.98   22.51   4
  11  -3  -1   -3.44    4.36   1
  11   3  -1    4.19    5.96   4
  11  -3  -1   14.52    9.51   2
  11  -3  -1   -0.56    7.61   4
  11   3  -1   -2.14    8.68   2
  11  -3  -1   -3.37    9.55   3
  11   3  -1   11.04   12.23   3
  10   3  -1   50.96    7.00   4
  10  -3  -1   54.81    6.11   1
  10   3  -1   41.62   13.48   3
  10  -3  -1   43.31   10.80   3
  10  -3  -1   63.58   10.96   2
  10  -3  -1   42.43    9.25   4
  10   3  -1   41.47   10.18   2
 -10  -3   1   39.17    6.86   1
   9   3  -1  224.85   11.39   4
   9   3  -1  224.29   19.87   3
   9  -3  -1  277.66   18.29   3
   9  -3  -1  243.70   15.17   4
   9  -3  -1  230.63   16.28   2
   9  -3  -1  241.94   10.82   1
  -9  -3   1  220.13   11.61   1
   9   3  -1  240.80   15.71   2
   8  -3  -1  384.85   17.81   4
   8   3  -1  356.19   17.74   2
  -8  -3   1  351.40   14.30   1
   8  -3  -1  380.70   14.15   1
   8  -3  -1  393.17   18.69   2
   8   3  -1  370.28   13.90   4
   8   3  -1  385.92   22.57   3
   7   3  -1  221.37   13.64   2
   7   3  -1  239.31    9.99   4
  -7  -3   1  241.99   10.39   1
   7  -3  -1  241.30   10.58   1
   7  -3  -1  235.25   16.84   3
   7  -3  -1  217.37   14.59   4
   7  -3  -1  221.56   15.04   2
   7   3  -1  239.43   18.42   3
  -6  -3   1   72.75    5.87   1
   6  -3  -1   75.65    9.67   3
   6  -3  -1   76.88    9.45   2
   6   3  -1   71.03   11.10   3
   6  -3  -1   76.81    6.31   1
   6   3  -1   71.69    5.60   4
   6  -3  -1   73.42    8.86   4
   6   3  -1   69.65    8.54   2
   5   3  -1 2054.31   53.91   4
  -5  -3   1 2073.94   56.10   1
   5   3  -1 2015.31   61.41   3
   5  -3  -1 2086.20   56.67   1
   5  -3  -1 2063.91   60.04   3
   5  -3  -1 1993.61   55.56   2
   5   3  -1 2048.42   54.46   2
   5  -3  -1 1996.21   57.36   4
   4  -3  -1  105.54   10.00   4
   4   3  -1  116.34    8.35   2
   4  -3  -1  127.32    6.36   1
  -4  -3   1  123.74    5.82   1
   4  -3  -1  124.95    9.90   2
   4   3  -1  121.98    4.89   4
   4  -3  -1  120.35    8.83   3
   4   3  -1  127.88   12.35   3
   3   3  -1  809.86   27.01   3
   3  -3  -1  813.40   23.51   1
   3  -3  -1  807.73   23.23   2
   3  -3  -1  809.29   24.49   4
   3  -3  -1  795.51   24.17   3
   3   3  -1  841.30   22.82   2
   3   3  -1  808.91   21.68   4
  -3  -3   1  828.57   23.10   1
   2  -3  -1  389.56   11.65   2
  -2  -3   1  395.16   11.90   1
   2  -3  -1  390.66   12.18   1
  -2   3   1  392.47   12.08   3
   2  -3  -1  380.65   12.93   4
   2   3  -1  414.78   14.94   3
   2   3  -1  406.94   10.79   4
   2   3  -1  388.14   11.44   2
  -1   3   1  244.69    7.50   3
  -1  -3   1  243.92    7.79   1
  -1  -3   1  233.65    6.94   4
   1   3  -1  234.37    6.69   2
   1  -3  -1  243.08    7.90   1
   1  -3  -1  236.55    8.04   4
   1   3  -1  240.95    9.09   3
   1  -3  -1  252.91    7.03   2
   0   3   1 1197.09   32.60   3
   0  -3   1 1150.79   31.10   4
   0   3   1 1219.72   29.32   2
   0  -3  -1 1137.06   30.74   4
   0  -3   1 1161.76   32.05   1
   0   3  -1 1158.06   32.68   3
   0  -3  -1 1128.93   31.90   1
   1  -3   1    4.66    2.10   1
  -1  -3  -1    6.08    1.77   1
   1  -3   1    4.70    3.45   4
   1   3   1    3.38    2.20   3
   1   3   1    5.13    1.16   2
   1  -3   1    7.77    2.67   2
   2  -3   1   94.30    6.48   2
   2   3   1   75.27    4.00   2
   2  -3   1   90.53    7.55   4
  -2  -3  -1   79.68    4.71   1
   2  -3   1   78.76    5.09   1
   2   3   1   78.62    3.67   4
   2   3   1   92.00    6.93   3
   3   3   1  591.11   16.21   2
   3   3   1  599.29   19.14   3
   3   3   1  609.84   16.08   4
   3  -3   1  505.82   18.59   2
   3  -3   1  585.20   18.09   1
   3  -3   1  512.79   19.08   3
   3  -3   1  574.43   20.33   4
  -3  -3  -1  612.06   17.57   1
  -4  -3  -1 1057.39   28.96   1
   4  -3   1  975.96   30.66   4
   4  -3   1  906.69   30.59   3
   4  -3   1  918.36   28.90   2
   4   3   1 1010.10   27.05   4
   4   3   1 1021.70   27.12   2
   4   3   1 1053.97   31.22   3
   4  -3   1 1024.52   29.57   1
   5   3   1   -0.12    2.36   4
   5  -3   1    1.95    6.07   4
  -5  -3  -1    2.05    3.27   1
   5  -3   1    1.45    5.86   2
   5  -3   1    2.74    3.65   1
   5  -3   1    1.98    5.70   3
   5   3   1    1.98    6.22   3
   5   3   1    8.61    4.22   2
   6  -3   1   -0.80    6.66   4
   6   3   1    6.24    5.03   2
   6   3   1    9.25    3.33   4
   6   3   1    8.62    7.84   3
   6  -3   1    3.80    4.07   1
   6  -3   1    0.03    6.83   3
  -6  -3  -1    4.25    4.10   1
   6  -3   1   -1.45    6.08   2
   7  -3   1 2116.34   58.46   2
   7   3   1 2127.24   57.26   2
   7  -3   1 2145.37   60.31   4
   7   3   1 2138.87   57.14   4
   7  -3   1 2038.03   62.60   3
   7   3   1 2088.92   64.47   3
   7  -3   1 2119.77   59.79   1
   8   3   1   12.43    4.81   4
   8  -3   1   10.16    4.84   1
  -8  -3  -1   17.43    6.36   1
   8  -3   1   17.87    8.20   4
   8   3   1   23.52   10.82   3
   8   3   1    5.31    7.46   2
   8  -3   1   12.98    8.89   2
   8  -3   1    4.35    8.60   3
   9   3   1   21.03    5.76   4
   9   3   1   16.87   11.32   3
   9  -3   1   29.45    8.89   4
   9  -3   1   31.59    5.71   1
   9   3   1   33.68    8.90   2
   9  -3   1   31.90    9.67   2
   9  -3   1   16.94    9.34   3
  -9  -3  -1   17.58    6.37   1
  10  -3   1  223.71   15.89   3
  10  -3   1  233.25   14.46   4
  10   3   1  251.73   12.01   4
  10  -3   1  229.57   15.26   2
  10   3   1  208.45   18.38   3
 -10  -3  -1  216.79   12.53   1
  10  -3   1  235.43   11.35   1
  10   3   1  220.48   15.04   2
 -11  -3  -1   83.01    9.67   1
  11   3   1   68.95   13.80   3
  11   3   1   81.71    8.72   4
  11  -3   1   94.22   11.23   4
  11  -3   1   93.95   11.76   2
  11  -3   1   89.68    8.18   1
  11  -3   1   66.50   11.54   3
  11   3   1   66.29   11.52   2
  12   3   1  210.37   18.66   3
  12  -3   1  230.16   14.38   4
  12   3   1  211.86   12.75   4
  12   3   1  222.59   15.51   2
  12  -3   1  222.12   15.00   2
  13  -3   1   24.85   10.06   2
  13  -3   1   18.94    9.03   4
  13   3   1    0.84   11.89   3
  13   3   1   16.29   10.51   2
  13   3   1    6.54    6.86   4
  14  -3   1  272.06   16.85   2
  14   3   1  244.99   20.15   3
  14   3   1  291.34   17.65   2
  14  -3   1  265.38   15.95   4
  15   3   1   72.81   12.89   2
  15  -3   1   76.43   12.31   2
  15   3   1   45.34   14.85   3
  15  -3   1   56.20   10.24   4
  15  -4  -1   10.66   10.16   2
  15   4  -1   -1.24   12.87   3
  15  -4  -1   12.10    9.59   4
  15   4  -1   -6.05   10.50   2
  14  -4  -1    5.49    9.96   2
  14  -4  -1   14.19    9.12   4
  14   4  -1   -8.10   12.47   3
  14   4  -1    9.06   11.02   2
  13   4  -1   40.28   14.47   3
  13  -4  -1   58.07   11.52   2
  13  -4  -1   70.71   10.40   4
  13   4  -1   48.69   11.82   2
  12   4  -1  155.19   17.59   3
  12  -4  -1  146.63   13.30   4
  12   4  -1  151.93   14.12   2
  12  -4  -1  130.77   13.57   2
  11   4  -1  704.08   31.20   3
  11   4  -1  648.72   25.39   2
  11  -4  -1  670.08   25.44   4
  11  -4  -1  648.07   27.14   3
  11  -4  -1  670.90   22.49   1
  11   4  -1  674.47   22.52   4
  11  -4  -1  662.10   25.50   2
  10  -4  -1   13.84    9.54   2
  10   4  -1   11.70    5.31   4
  10   4  -1    6.14   12.85   3
  10  -4  -1    7.66    4.84   1
  10   4  -1   11.27    8.91   2
 -10  -4   1   13.56    5.82   1
  10  -4  -1    5.05    9.35   3
  10  -4  -1    6.27    8.20   4
   9   4  -1  197.14   19.60   3
   9   4  -1  187.30   14.45   2
  -9  -4   1  185.14   10.71   1
   9  -4  -1  195.37   16.44   3
   9  -4  -1  207.00   10.50   1
   9  -4  -1  213.97   15.28   2
   9  -4  -1  202.37   14.64   4
   9   4  -1  180.55    9.66   4
   8   4  -1  635.15   24.07   2
   8   4  -1  627.81   29.26   3
   8  -4  -1  665.39   25.26   4
   8  -4  -1  676.88   25.13   2
   8  -4  -1  685.20   22.31   1
   8   4  -1  692.44   20.82   4
  -8  -4   1  694.92   22.38   1
   8  -4  -1  701.94   26.69   3
   7   4  -1  166.77   12.49   2
   7  -4  -1  166.80   14.33   2
  -7  -4   1  173.05    9.09   1
   7   4  -1  191.88    8.07   4
   7  -4  -1  176.51   15.63   3
   7   4  -1  186.76   18.11   3
   7  -4  -1  179.75    9.42   1
   7  -4  -1  197.88   14.41   4
   6   4  -1  179.49    7.18   4
   6  -4  -1  171.67   13.64   3
   6   4  -1  188.67   15.91   3
   6  -4  -1  153.44   13.43   4
   6   4  -1  184.99   11.12   2
   6  -4  -1  173.69   13.41   2
   6  -4  -1  176.65    8.96   1
  -6  -4   1  170.86    8.51   1
   5   4  -1  968.11   26.03   4
  -5  -4   1  969.45   27.90   1
   5  -4  -1  946.42   30.40   4
   5  -4  -1  965.92   28.47   1
   5  -4  -1  949.09   29.62   2
   5   4  -1  964.44   32.83   3
   5   4  -1  969.85   27.70   2
   5  -4  -1  942.55   30.29   3
   4  -4  -1 2620.50   77.38   3
   4  -4  -1 2758.29   71.75   2
   4  -4  -1 2708.77   74.84   4
  -4  -4   1 2853.81   75.05   1
   4   4  -1 2826.14   79.95   3
   4   4  -1 2843.27   71.85   4
   4  -4  -1 2698.70   75.39   1
   4   4  -1 2838.85   70.75   2
   3   4  -1 1148.56   30.68   2
   3  -4  -1 1196.15   31.53   2
  -3  -4   1 1192.50   32.70   1
   3   4  -1 1171.06   30.72   4
   3  -4  -1 1134.02   33.02   1
   3  -4  -1 1156.09   33.42   4
   3   4  -1 1181.92   35.95   3
  -2   4   1 1862.24   52.02   3
  -2  -4   1 1855.31   51.05   1
   2  -4  -1 1925.60   51.36   1
   2   4  -1 1873.85   47.24   2
  -2  -4   1 1830.77   48.87   4
   2  -4  -1 1782.91   50.26   4
   2   4  -1 2069.19   54.00   3
   2  -4  -1 1815.05   47.53   2
   1  -4  -1 5282.52  139.27   4
   1  -4  -1 5473.07  133.52   2
  -1  -4   1 5257.39  143.50   1
  -1   4   1 5416.21  147.55   3
   1  -4  -1 5479.85  143.65   1
   1   4  -1 5492.22  133.83   2
   1   4  -1 5416.56  148.15   3
  -1  -4   1 5301.59  139.23   4
   0  -4   1   19.00    2.77   1
   0   4  -1   15.05    2.43   3
   0   4   1   12.90    1.39   2
   0  -4   1   13.73    2.78   4
   0  -4  -1   11.23    2.23   4
   0   4   1   13.83    2.47   3
   0  -4  -1   14.16    2.36   1
  -1  -4  -1  112.94    5.43   1
   1   4   1  106.81    6.20   3
   1  -4   1  117.32    5.61   1
  -1  -4  -1  109.68    4.80   4
   1  -4   1  115.48    7.82   4
   1  -4   1  110.26    5.10   2
   1   4   1  106.63    3.99   2
   2  -4   1  162.05    9.51   2
   2  -4   1  172.49    7.63   1
   2  -4   1  166.20   10.88   4
   2   4   1  179.64    5.91   2
   2   4   1  175.40    6.00   4
  -2  -4  -1  172.42    7.07   1
   2   4   1  170.52    8.67   3
   3  -4   1 1092.76   31.76   1
   3   4   1 1086.09   28.57   2
   3   4   1 1131.54   33.01   3
   3  -4   1 1040.48   30.88   2
  -3  -4  -1 1124.83   31.25   1
   3  -4   1 1080.02   33.28   4
   3   4   1 1123.71   29.26   4
   4  -4   1 1231.66   34.71   1
   4  -4   1 1158.52   33.77   2
   4   4   1 1178.55   36.09   3
   4  -4   1 1174.44   36.08   4
   4   4   1 1217.06   31.49   2
   4   4   1 1178.28   31.76   4
   4  -4   1 1163.23   35.50   3
  -4  -4  -1 1179.93   33.89   1
   5  -4   1  408.34   15.20   1
   5   4   1  456.25   17.75   3
   5  -4   1  405.20   17.79   4
   5  -4   1  398.98   16.92   2
   5  -4   1  371.25   16.72   3
   5   4   1  431.85   13.99   2
   5   4   1  436.41   12.86   4
  -5  -4  -1  438.15   14.66   1
   6   4   1  789.71   23.35   2
   6  -4   1  789.85   25.61   2
   6   4   1  763.55   27.80   3
  -6  -4  -1  741.50   24.08   1
   6  -4   1  723.62   26.09   3
   6  -4   1  781.78   24.52   1
   6  -4   1  774.60   26.49   4
   6   4   1  754.44   21.98   4
   7  -4   1   96.12    8.53   1
   7   4   1  103.33    6.91   4
   7  -4   1  123.52   11.39   2
  -7  -4  -1  105.56    8.55   1
   7  -4   1  109.94   11.11   4
   7  -4   1  114.68   10.43   3
   7   4   1  115.48   12.83   3
   7   4   1  115.52    9.96   2
   8   4   1   50.80    5.69   4
   8  -4   1   49.42    9.19   4
   8  -4   1   54.65    9.58   3
   8   4   1   63.61   12.36   3
   8  -4   1   44.12    6.30   1
   8   4   1   43.79    8.14   2
  -8  -4  -1   31.56    6.59   1
   8  -4   1   54.52   10.16   2
   9  -4   1  153.70   12.76   4
   9  -4   1  143.87    9.82   1
   9  -4   1  159.70   12.70   3
   9  -4   1  160.00   13.63   2
   9   4   1  188.96    9.64   4
   9   4   1  153.26   15.66   3
   9   4   1  162.14   12.86   2
  -9  -4  -1  137.55   10.63   1
  10  -4   1  158.41   14.09   3
  10   4   1  203.98   10.78   4
  10  -4   1  178.99   13.95   4
 -10  -4  -1  204.54   12.07   1
  10  -4   1  189.98   14.43   2
  10  -4   1  199.82   10.63   1
  10   4   1  174.30   13.53   2
  10   4   1  187.78   18.13   3
  11  -4   1  329.76   17.57   2
  11   4   1  334.84   14.68   4
 -11  -4  -1  315.21   16.12   1
  11  -4   1  344.30   14.52   1
  11  -4   1  355.65   17.30   4
  11   4   1  337.09   18.06   2
  11   4   1  309.75   21.42   3
  12  -4   1  100.77   11.89   4
  12   4   1   99.74   12.48   2
  12  -4   1   93.83   12.63   2
  12   4   1   89.64   15.50   3
  12   4   1   89.76    9.16   4
  12  -4   1   90.25    8.72   1
  13  -4   1   -0.80    8.30   4
  13   4   1    0.77    6.85   4
  13   4   1  -14.42   11.81   3
  13  -4   1   -6.84    8.88   2
  13   4   1  -10.77    9.53   2
  14  -4   1    5.50    9.27   2
  14  -4   1   25.25    9.69   4
  14   4   1    8.87    9.77   2
  14   4   1    3.05   13.05   3
  15  -4   1  161.61   13.88   4
  15  -4   1  148.15   13.69   2
  15   4   1  151.55   18.75   3
  15   4   1  183.11   16.50   2
  15  -5  -1   39.28   10.76   4
  15   5  -1    1.91   13.56   3
  15  -5  -1   18.21   10.30   2
  15   5  -1   13.09   10.85   2
  14   5  -1    3.75   13.16   3
  14  -5  -1   36.76   11.05   2
  14  -5  -1   36.14   10.25   4
  14   5  -1   44.20   11.50   2
  13  -5  -1  180.20   14.81   2
  13   5  -1  182.83   14.62   2
  13  -5  -1  178.86   14.35   4
  13   5  -1  186.31   19.69   3
  12  -5  -1  612.51   24.31   2
  12  -5  -1  603.01   24.00   4
  12   5  -1  530.20   28.71   3
  12   5  -1  582.80   24.08   2
  11   5  -1   36.30    6.45   4
  11  -5  -1   60.37    7.12   1
  11   5  -1   32.66    9.81   2
  11  -5  -1   30.82   10.12   2
  11   5  -1   33.62   13.81   3
  11  -5  -1   44.66   10.23   4
  10  -5  -1   36.83   10.50   2
  10   5  -1   42.90    5.85   4
  10  -5  -1   30.53    9.49   4
  10   5  -1   32.69   13.98   3
 -10  -5   1   39.29    7.28   1
  10  -5  -1   25.97    9.53   3
  10   5  -1   29.85    9.44   2
   9   5  -1   67.07    6.07   4
   9   5  -1   58.54   13.86   3
  -9  -5   1   73.45    7.83   1
   9  -5  -1   70.64   10.79   4
   9  -5  -1   84.95   11.44   2
   9  -5  -1   71.39    7.52   1
   9   5  -1   72.08   10.40   2
   9  -5  -1   64.77   10.71   3
   8  -5  -1   32.03    9.03   4
   8  -5  -1   20.09    9.45   3
  -8  -5   1   16.95    5.49   1
   8   5  -1   22.28    7.91   2
   8   5  -1   20.65   12.14   3
   8  -5  -1   17.21    9.16   2
   8   5  -1   27.44    4.22   4
   8  -5  -1   28.75    5.66   1
   7  -5  -1  650.56   24.83   3
   7   5  -1  666.13   19.02   4
   7   5  -1  649.22   27.98   3
  -7  -5   1  651.21   21.19   1
   7  -5  -1  621.64   23.89   2
   7  -5  -1  637.53   21.48   1
   7   5  -1  630.63   21.96   2
   7  -5  -1  631.41   24.81   4
   6   5  -1  418.01   15.93   2
   6   5  -1  455.04   21.63   3
   6   5  -1  426.25   13.15   4
   6  -5  -1  414.01   19.25   4
   6  -5  -1  424.73   18.61   3
   6  -5  -1  449.26   15.76   1
   6  -5  -1  473.34   19.34   2
  -6  -5   1  445.99   15.34   1
   5   5  -1  151.39    8.75   2
   5   5  -1  153.76   13.62   3
   5  -5  -1  150.54    9.94   3
  -5  -5   1  161.09    7.66   1
   5   5  -1  151.55    5.83   4
   5  -5  -1  146.18   11.88   4
   5  -5  -1  146.71    7.99   1
   5  -5  -1  146.06   11.57   2
   4   5  -1  106.59    6.50   2
   4   5  -1  102.12    4.35   4
   4  -5  -1   93.40    6.31   1
  -4  -5   1  107.51    5.99   1
   4  -5  -1   91.52    8.70   2
   4  -5  -1   94.20    6.73   3
   4   5  -1  111.80    9.43   3
   4  -5  -1  107.81    8.57   4
   3  -5  -1    4.53    2.95   1
   3   5  -1    4.64    1.49   4
   3   5  -1    9.04    2.55   2
  -3   5   1    5.87    2.37   3
   3  -5  -1    9.47    4.65   4
   3  -5  -1    4.83    3.25   2
  -3  -5   1    9.84    2.74   1
   3   5  -1    7.99    5.16   3
   2  -5  -1  304.25   10.51   1
   2  -5  -1  275.92   11.18   4
  -2   5   1  290.16    9.33   3
   2  -5  -1  296.17    9.40   2
  -2  -5   1  294.24    8.76   4
   2   5  -1  293.88    8.55   2
  -2  -5   1  306.68   10.25   1
   2   5  -1  301.50   12.06   3
  -1  -5   1 1732.08   47.66   1
   1  -5  -1 1764.83   47.80   1
   1   5  -1 1739.60   43.29   2
   1  -5  -1 1710.23   46.25   4
   1   5  -1 1751.08   49.00   3
  -1  -5   1 1694.34   45.50   4
  -1   5   1 1712.95   48.08   3
   1  -5  -1 1750.69   43.61   2
   0  -5   1 1831.45   50.28   1
   0  -5  -1 1855.67   50.23   1
   0   5   1 1836.62   45.72   2
   0  -5   1 1787.72   48.52   4
   0   5  -1 1829.69   50.93   3
   0  -5  -1 1794.28   48.25   4
   0   5   1 1864.86   50.99   3
  -1  -5  -1  176.75    6.47   4
  -1   5  -1  166.29    5.97   3
   1  -5   1  166.79    5.97   2
   1  -5   1  180.33    9.00   4
   1   5   1  182.92    5.55   2
   1   5   1  175.08    7.94   3
  -1  -5  -1  184.48    7.41   1
   1  -5   1  184.69    7.71   1
   2   5   1   71.54    6.62   3
  -2  -5  -1   53.99    4.00   4
   2  -5   1   62.34    5.49   1
  -2  -5  -1   86.45    5.13   1
   2  -5   1   60.33    6.64   4
   2  -5   1   79.26    5.47   2
   2   5   1   67.74    3.64   2
   3   5   1  418.60   15.19   3
   3   5   1  427.67   12.20   4
   3   5   1  413.45   12.08   2
   3  -5   1  412.17   16.98   4
   3  -5   1  390.33   15.34   2
   3  -5   1  424.70   14.43   1
  -3  -5  -1  428.89   13.86   1
  -4  -5  -1  194.32    8.58   1
   4   5   1  188.87   10.96   3
   4  -5   1  158.79   12.78   4
   4  -5   1  175.36    8.81   1
   4  -5   1  155.13   11.48   2
   4   5   1  175.60    7.38   2
   4   5   1  181.31    6.68   4
   5   5   1  925.71   25.34   4
   5  -5   1  933.62   28.49   2
   5   5   1  887.82   25.50   2
   5  -5   1  910.57   30.34   4
   5   5   1  949.52   30.66   3
   5  -5   1  876.63   28.86   3
  -5  -5  -1  944.34   27.84   1
   5  -5   1  916.31   28.31   1
   6  -5   1 1071.34   35.39   3
   6   5   1 1157.45   37.62   3
   6   5   1 1155.75   31.39   4
   6  -5   1 1122.97   34.44   2
   6  -5   1 1171.64   34.66   1
   6   5   1 1163.58   31.95   2
   6  -5   1 1098.31   36.13   4
  -6  -5  -1 1165.06   34.23   1
  -7  -5  -1  405.81   15.89   1
   7   5   1  416.07   15.75   2
   7  -5   1  401.55   18.53   2
   7   5   1  397.53   13.47   4
   7   5   1  411.05   21.13   3
   7  -5   1  419.36   18.33   3
   7  -5   1  399.57   18.94   4
   7  -5   1  421.68   16.12   1
  -8  -5  -1  147.29   10.09   1
   8   5   1  162.93   11.39   2
   8   5   1  171.14   15.56   3
   8  -5   1  148.64    9.79   1
   8  -5   1  138.05   13.42   3
   8  -5   1  161.97   13.64   2
   8   5   1  140.70    7.92   4
   8  -5   1  148.37   13.81   4
   9  -5   1  319.73   17.16   2
   9  -5   1  312.79   14.13   1
   9   5   1  324.43   15.57   2
   9  -5   1  314.44   17.01   4
   9   5   1  299.31   20.69   3
  -9  -5  -1  289.73   14.64   1
   9   5   1  301.13   12.39   4
  10  -5   1   48.04    9.77   4
  10  -5   1   35.83    6.71   1
  10   5   1   41.06    9.16   2
 -10  -5  -1   18.56    6.98   1
  10   5   1   22.79   12.56   3
  10  -5   1   35.46    9.88   2
  10   5   1   36.70    6.03   4
  11  -5   1  173.49   14.14   4
  11  -5   1  167.89   10.47   1
 -11  -5  -1  184.39   12.41   1
  11  -5   1  173.92   13.90   2
  11   5   1  169.07   18.42   3
  11   5   1  193.50   14.34   2
  12   5   1  252.39   20.85   3
  12   5   1  250.91   16.32   2
  12  -5   1  321.44   16.77   4
  12  -5   1  263.62   13.18   1
  12   5   1  282.40   13.67   4
  12  -5   1  259.48   16.24   2
  13   5   1    0.97   12.43   3
  13   5   1    2.66    9.20   2
  13  -5   1   25.94    9.80   4
  13  -5   1   -4.33    7.92   2
  14   5   1  211.14   20.44   3
  14   5   1  205.38   15.77   2
  14  -5   1  207.91   15.42   4
  14  -5   1  216.46   15.12   2
  15   5   1   87.73   17.47   3
  15  -5   1   96.85   12.38   2
  15  -5   1   96.93   12.83   4
  15   5   1  101.62   13.88   2
  15  -6  -1   64.87   11.98   2
  15   6  -1   60.15   16.56   3
  15  -6  -1   94.70   12.90   4
  14  -6  -1  201.29   15.30   2
  14   6  -1  205.53   15.78   2
  14  -6  -1  193.32   15.06   4
  14   6  -1  207.22   20.46   3
  13   6  -1    0.38    9.70   2
  13   6  -1   -7.06   13.37   3
  13  -6  -1    5.48    9.23   4
  13  -6  -1    3.03    8.98   2
  12  -6  -1   19.44    9.58   4
  12  -6  -1    6.17   10.00   2
  12   6  -1    2.08   13.40   3
  12   6  -1   25.14    9.67   2
  11  -6  -1   74.37   11.66   2
  11  -6  -1   84.74   11.83   4
  11  -6  -1   70.08    7.86   1
  11   6  -1   65.97   10.81   2
  11   6  -1   80.46   16.37   3
  10   6  -1  477.09   15.97   4
  10  -6  -1  462.52   18.01   1
  10   6  -1  437.09   25.71   3
  10   6  -1  462.02   19.92   2
  10  -6  -1  459.83   20.49   2
  10  -6  -1  477.30   21.45   4
 -10  -6   1  439.92   18.32   1
   9  -6  -1  166.05   15.52   4
   9  -6  -1  154.18   15.13   3
   9   6  -1  156.36    8.11   4
   9  -6  -1  183.28   13.95   2
   9   6  -1  181.77   18.30   3
   9   6  -1  181.28   12.71   2
  -9  -6   1  156.31   10.51   1
   9  -6  -1  173.86   10.45   1
   8  -6  -1  344.71   18.87   4
   8  -6  -1  355.62   18.67   3
   8   6  -1  347.58   22.65   3
   8   6  -1  348.26   12.05   4
   8  -6  -1  369.85   14.99   1
   8   6  -1  335.44   15.79   2
  -8  -6   1  347.42   14.40   1
   8  -6  -1  360.61   18.47   2
   7   6  -1  685.06   22.34   2
   7   6  -1  693.27   28.94   3
   7  -6  -1  671.37   22.73   1
   7  -6  -1  669.52   24.81   2
   7   6  -1  652.55   19.59   4
   7  -6  -1  639.44   25.33   3
   7  -6  -1  653.71   26.25   4
  -7  -6   1  761.51   22.67   1
  -6  -6   1   14.72    4.30   1
   6  -6  -1   -1.17    7.40   2
   6  -6  -1    9.78    6.46   3
   6  -6  -1    8.48    8.52   4
   6   6  -1   12.87    5.26   2
   6   6  -1   12.17    2.63   4
   6   6  -1    6.50    9.89   3
   6  -6  -1    5.80    4.58   1
   5  -6  -1  478.06   19.83   4
   5   6  -1  504.75   14.47   4
  -5  -6   1  522.62   16.86   1
   5  -6  -1  496.43   17.48   3
   5  -6  -1  505.22   17.18   1
   5   6  -1  518.49   21.34   3
   5  -6  -1  493.41   18.84   2
   5   6  -1  514.06   15.97   2
   4   6  -1   92.99    5.79   2
   4  -6  -1   98.94    8.56   4
   4   6  -1   94.05    4.53   4
  -4  -6   1  101.42    6.29   1
   4  -6  -1   91.41    6.59   1
   4  -6  -1  102.33    6.40   3
   4  -6  -1   96.81    8.27   2
  -3  -6   1  970.36   26.37   4
   3  -6  -1 1016.02   29.01   1
  -3  -6   1  992.07   28.65   1
   3   6  -1  972.27   25.70   2
   3   6  -1  979.95   30.71   3
   3  -6  -1 1004.58   26.92   2
  -3   6   1  966.76   28.14   3
   3  -6  -1  971.05   29.31   4
   2  -6  -1  696.35   20.93   1
  -2   6   1  679.38   19.94   3
   2  -6  -1  689.66   21.05   4
   2   6  -1  685.73   21.79   3
  -2  -6   1  697.41   20.77   1
  -2  -6   1  678.62   18.91   4
   2  -6  -1  682.92   18.66   2
   2   6  -1  700.04   17.98   2
   1  -6  -1   54.68    4.92   1
  -1   6   1   56.97    4.22   3
   1   6  -1   69.05    6.09   3
   1  -6  -1   69.79    3.74   2
   1  -6  -1   69.79    4.84   4
  -1  -6   1   56.45    4.79   4
  -1  -6   1   64.58    5.04   1
   1   6  -1   56.09    2.64   2
   0   6   1   29.35    3.12   3
   0   6   1   27.41    1.99   2
   0  -6   1   28.80    3.72   1
   0  -6   1   20.59    3.55   4
   0  -6  -1   27.12    3.53   1
   0   6  -1   27.49    3.05   3
   0  -6  -1   23.64    3.16   4
   1   6   1   23.09    3.67   3
   1   6   1   25.74    2.06   2
  -1  -6  -1   29.81    3.66   1
   1  -6   1   27.52    2.31   2
   1  -6   1   23.25    4.49   4
   1  -6   1   30.74    3.86   1
  -1  -6  -1   24.30    2.89   4
  -1   6  -1   26.35    2.35   3
   2   6   1  491.86   13.24   2
  -2  -6  -1  489.80   15.63   1
   2  -6   1  483.02   16.03   1
   2  -6   1  471.26   14.69   2
  -2  -6  -1  477.57   14.13   4
   2  -6   1  476.90   17.18   4
   2   6   1  493.69   16.26   3
   3  -6   1  161.22    8.25   1
   3  -6   1  150.69   10.17   2
  -3  -6  -1  165.15    7.85   1
   3   6   1  171.01    6.27   2
   3   6   1  150.09    9.54   3
   3  -6   1  157.86   11.80   4
   4  -6   1  665.12   21.98   2
  -4  -6  -1  675.57   21.16   1
   4   6   1  688.27   22.88   3
   4   6   1  669.81   18.83   4
   4   6   1  676.97   18.79   2
   4  -6   1  658.85   21.59   1
   4  -6   1  646.32   24.11   4
  -5  -6  -1 1188.25   34.88   1
   5   6   1 1149.75   31.71   2
   5  -6   1 1165.49   34.61   2
   5  -6   1 1199.39   35.51   1
   5   6   1 1185.83   31.98   4
   5   6   1 1208.39   37.62   3
   5  -6   1 1149.67   37.24   4
   6  -6   1  285.03   12.76   1
   6   6   1  276.69   11.53   2
   6  -6   1  268.94   16.67   4
   6  -6   1  294.64   15.72   2
   6   6   1  293.77   10.01   4
  -6  -6  -1  294.41   12.55   1
   6   6   1  273.34   16.80   3
   7  -6   1   17.53    8.71   4
   7  -6   1    1.90    7.42   2
   7   6   1   14.81    5.55   2
   7  -6   1    8.37    5.41   1
   7   6   1   12.74    3.55   4
  -7  -6  -1    4.39    5.15   1
   7   6   1   11.56    9.73   3
   7  -6   1   10.40    6.86   3
   8   6   1   53.37    8.02   2
   8   6   1   68.26   13.20   3
   8   6   1   57.50    5.33   4
  -8  -6  -1   60.38    8.08   1
   8  -6   1   57.89   10.14   2
   8  -6   1   56.26    7.47   1
   8  -6   1   45.58    9.98   4
   9   6   1  613.50   21.90   2
   9  -6   1  600.22   22.05   1
   9   6   1  596.64   19.51   4
   9  -6   1  625.57   23.68   2
   9   6   1  615.12   28.18   3
   9  -6   1  616.93   24.68   4
  -9  -6  -1  603.19   22.78   1
  10  -6   1  821.77   29.64   4
  10  -6   1  844.52   28.89   2
 -10  -6  -1  810.75   28.57   1
  10   6   1  839.85   27.98   2
  10  -6   1  852.47   28.02   1
  10   6   1  770.58   33.85   3
  10   6   1  791.46   25.29   4
  11   6   1  105.12    8.89   4
  11  -6   1  109.04   12.11   2
  11   6   1  124.17   12.08   2
 -11  -6  -1   91.16   10.61   1
  11  -6   1  105.87    9.51   1
  11   6   1  104.66   16.54   3
  11  -6   1  114.86   12.16   4
  12  -6   1  167.57   13.98   4
  12  -6   1  166.09   10.89   1
  12   6   1  148.98   13.68   2
  12  -6   1  143.04   13.38   2
  13   6   1   22.52   10.30   2
  13   6   1   -4.38   14.11   3
  13  -6   1   19.76    9.72   2
  13  -6   1   16.90    9.27   4
  14  -6   1   46.78   10.91   4
  14   6   1   51.23   16.07   3
  14   6   1   46.68   11.61   2
  14  -6   1   30.14   10.21   2
  15   6   1    3.65   10.94   2
  15  -6   1   18.27    9.94   4
  15  -6   1    8.00    9.62   2
  15   6   1  -27.28   13.93   3
  15   7  -1   44.82   11.60   2
  15   7  -1   42.56   16.18   3
  15  -7  -1   56.05   11.71   4
  14   7  -1  192.45   15.50   2
  14  -7  -1  172.73   14.94   2
  14  -7  -1  196.26   15.57   4
  13  -7  -1   70.69   12.19   2
  13  -7  -1   58.73   11.56   4
  13   7  -1   71.25   11.91   2
  13   7  -1   43.71   16.31   3
  12  -7  -1   35.43   10.85   2
  12  -7  -1   52.42   11.16   4
  12   7  -1   21.38   14.96   3
  12   7  -1   46.20   10.45   2
  11   7  -1  157.33   13.20   2
  11  -7  -1  147.03   10.56   1
  11  -7  -1  164.61   14.13   2
  11   7  -1  140.61   18.27   3
  11  -7  -1  158.23   15.09   4
  10   7  -1   62.30   15.67   3
 -10  -7   1   94.46    9.28   1
  10   7  -1   77.65   10.43   2
  10  -7  -1   77.06   11.09   2
  10  -7  -1   64.52   11.54   4
  10  -7  -1   83.40    8.63   1
   9   7  -1  987.37   38.66   3
  -9  -7   1  996.72   32.33   1
   9  -7  -1 1014.32   34.98   4
   9  -7  -1 1005.84   32.27   1
   9   7  -1 1028.81   31.56   2
   9  -7  -1 1006.77   32.94   2
   8   7  -1   77.08    8.64   2
   8  -7  -1   74.62    8.00   1
   8   7  -1   62.98   13.81   3
  -8  -7   1   63.07    7.58   1
   8  -7  -1   74.12   10.97   2
   8  -7  -1   64.85   11.36   4
   8   7  -1   96.43    6.00   4
  -7  -7   1  598.85   20.44   1
   7   7  -1  604.60   19.63   2
   7  -7  -1  582.42   23.02   3
   7   7  -1  561.72   17.20   4
   7  -7  -1  599.29   24.55   4
   7  -7  -1  598.81   23.44   2
   7   7  -1  595.74   26.19   3
   7  -7  -1  569.45   20.59   1
   6  -7  -1 1715.63   51.70   4
   6   7  -1 1751.89   54.60   3
  -6  -7   1 1798.21   49.84   1
   6   7  -1 1728.05   46.09   2
   6   7  -1 1699.47   45.92   4
   6  -7  -1 1712.53   49.24   2
   6  -7  -1 1693.37   50.90   3
   6  -7  -1 1760.01   50.19   1
   5  -7  -1  153.72    8.76   1
   5  -7  -1  152.51    8.98   3
   5   7  -1  149.03    6.20   4
   5  -7  -1  154.18   12.73   4
   5  -7  -1  165.86   11.87   2
   5   7  -1  153.16    7.95   2
   5   7  -1  158.15   13.48   3
  -5  -7   1  163.21    8.52   1
   4  -7  -1  687.90   23.41   4
   4   7  -1  698.04   19.27   2
   4   7  -1  695.60   24.42   3
  -4  -7   1  673.56   19.32   4
  -4  -7   1  711.03   21.78   1
   4  -7  -1  688.15   21.32   2
  -4   7   1  702.51   21.14   3
   4  -7  -1  703.86   22.19   1
  -3   7   1  222.51    8.14   3
  -3  -7   1  228.52    9.54   1
   3  -7  -1  239.03   11.55   4
   3   7  -1  229.14   11.60   3
   3  -7  -1  234.21    9.85   1
   3   7  -1  222.49    7.41   2
   3  -7  -1  236.92    9.26   2
  -3  -7   1  219.74    7.70   4
   2  -7  -1 1533.53   39.97   2
  -2  -7   1 1520.03   41.35   4
  -2  -7   1 1582.32   44.00   1
   2  -7  -1 1548.13   43.23   4
   2   7  -1 1613.36   45.30   3
  -2   7   1 1578.19   43.62   3
   2   7  -1 1589.57   39.30   2
   2  -7  -1 1506.32   43.99   1
   1  -7  -1  781.01   20.47   2
   1  -7  -1  770.50   22.87   4
  -1  -7   1  756.12   21.95   4
  -1   7   1  769.75   22.61   3
   1   7  -1  785.40   19.89   2
   1   7  -1  757.35   23.52   3
   1  -7  -1  816.79   23.68   1
  -1  -7   1  785.77   23.53   1
   0  -7   1   23.37    4.00   4
   0   7   1   22.74    2.05   2
   0   7  -1   24.74    3.25   3
   0  -7   1   30.77    4.18   1
   0   7   1   25.63    3.34   3
   0  -7  -1   20.82    3.54   4
   0  -7  -1   23.22    3.98   1
   1  -7   1 5149.18  131.05   2
   1   7   1 5382.35  145.35   3
   1  -7   1 5254.95  142.01   1
   1   7   1 5381.37  130.67   2
  -1   7  -1 5215.61  144.55   3
   1  -7   1 5279.73  138.00   4
  -1  -7  -1 5270.87  136.68   4
  -1  -7  -1 5317.30  141.80   1
   2  -7   1  650.88   21.51   4
  -2  -7  -1  618.47   18.42   4
   2   7   1  655.58   20.73   3
   2  -7   1  626.89   18.34   2
   2   7   1  694.24   17.31   2
  -2  -7  -1  635.90   20.18   1
   2  -7   1  638.59   20.59   1
   3  -7   1  136.18    9.71   2
   3  -7   1  177.99    8.70   1
   3   7   1  134.90    9.44   3
  -3  -7  -1  141.87    7.73   1
   3  -7   1  130.60   11.25   4
  -3  -7  -1  139.23    6.42   4
   3   7   1  146.14    5.83   2
  -4  -7  -1  438.23   15.72   1
   4   7   1  441.38   13.41   4
   4  -7   1  489.13   17.48   2
   4   7   1  442.35   17.57   3
   4  -7   1  425.35   19.26   4
   4  -7   1  433.30   16.16   1
   4   7   1  452.55   13.35   2
   5   7   1    4.70    2.53   4
   5  -7   1   12.02    4.87   1
  -5  -7  -1    6.13    4.28   1
   5   7   1    9.13    7.08   3
   5  -7   1   15.12    7.05   2
   5  -7   1    7.40    8.29   4
   6  -7   1  194.06   15.11   4
  -6  -7  -1  193.75   10.08   1
   6   7   1  169.18    7.46   4
   6   7   1  167.89   14.83   3
   6  -7   1  180.91   10.38   1
   6  -7   1  163.51   13.68   2
   6   7   1  164.07    8.78   2
   7   7   1   51.01   10.89   3
   7  -7   1   24.51    9.41   4
   7  -7   1   26.33    8.52   2
  -7  -7  -1   36.43    6.63   1
   7   7   1   37.12    6.06   2
   7  -7   1   39.87    6.73   1
   7   7   1   34.14    4.12   4
   8   7   1  526.81   18.78   2
   8  -7   1  512.56   21.09   2
   8  -7   1  541.57   20.31   1
  -8  -7  -1  545.81   20.33   1
   8   7   1  547.04   25.65   3
   8  -7   1  518.23   22.68   4
   8   7   1  518.05   16.90   4
   9  -7   1  223.20   15.61   4
   9  -7   1  225.57   14.62   2
   9   7   1  218.05    9.88   4
   9  -7   1  206.70   12.28   1
   9   7   1  227.61   12.58   2
  -9  -7  -1  197.88   12.89   1
  10  -7   1  341.85   17.65   2
  10   7   1  348.69   16.44   2
  10   7   1  322.54   22.66   3
  10   7   1  338.59   13.44   4
  10  -7   1  360.84   16.18   1
 -10  -7  -1  347.13   16.54   1
  10  -7   1  344.72   18.59   4
  11   7   1  101.82   17.34   3
 -11  -7  -1  105.02   11.11   1
  11  -7   1   94.28   12.29   4
  11   7   1  103.48   11.53   2
  11  -7   1  104.13   10.06   1
  11  -7   1   97.32   11.73   2
  12  -7   1   15.95    7.05   1
  12   7   1   22.89   15.54   3
  12  -7   1   -8.25    8.91   2
  12   7   1   50.45   11.08   2
  12  -7   1   20.98    9.78   4
  13   7   1  228.51   22.36   3
  13  -7   1  270.64   16.64   4
  13   7   1  229.06   16.59   2
  13  -7   1  245.66   16.02   2
  14   7   1   -6.72   10.07   2
  14  -7   1    1.78   10.13   4
  14  -7   1  -10.41    8.98   2
  14   7   1  -17.81   14.95   3
  14   8  -1  225.01   16.66   2
  14  -8  -1  241.71   17.49   4
  14  -8  -1  207.88   16.15   2
  14   8  -1  223.10   22.56   3
  13   8  -1  183.70   15.20   2
  13   8  -1  182.09   21.17   3
  13  -8  -1  228.84   16.41   2
  13  -8  -1  193.88   16.35   4
  12   8  -1   47.54   10.69   2
  12  -8  -1   56.84   11.78   4
  12   8  -1   32.54   15.95   3
  12  -8  -1   24.39   10.62   2
  11   8  -1   89.57   10.84   2
  11  -8  -1  100.80   12.49   2
  11  -8  -1   94.31    9.71   1
  11   8  -1   75.28   17.27   3
  11  -8  -1   80.74   12.53   4
  10   8  -1  838.45   36.33   3
  10  -8  -1  899.12   32.23   4
  10  -8  -1  869.93   29.47   1
  10   8  -1  845.01   28.45   2
  10  -8  -1  891.71   30.03   2
   9  -8  -1  210.98   12.20   1
  -9  -8   1  219.98   12.49   1
   9   8  -1  211.08   19.80   3
   9  -8  -1  214.61   16.84   4
   9   8  -1  211.62   12.42   2
   9  -8  -1  202.30   15.14   2
   8   8  -1   90.93    8.32   2
   8  -8  -1   91.52   11.15   2
   8  -8  -1   79.02    8.34   1
   8  -8  -1   88.75   12.44   4
  -8  -8   1   85.77    8.47   1
   8   8  -1   79.95   13.79   3
   7   8  -1  186.62    7.56   4
   7  -8  -1  175.84   15.25   2
  -7  -8   1  195.43   11.07   1
   7  -8  -1  174.09   16.41   4
   7   8  -1  181.31   17.51   3
   7  -8  -1  190.58   11.02   1
   7   8  -1  185.60   10.09   2
  -6  -8   1  104.43    8.31   1
   6  -8  -1   99.08   11.61   4
   6   8  -1  106.09    5.70   4
   6  -8  -1  112.83    8.63   1
   6  -8  -1  101.63    9.90   3
   6   8  -1   99.58    7.57   2
   6  -8  -1  135.87   11.66   2
   6   8  -1  117.70   12.56   3
   5   8  -1  156.23   13.76   3
   5   8  -1  167.55    7.81   2
  -5  -8   1  169.52    9.37   1
   5  -8  -1  164.59   11.84   2
   5  -8  -1  171.78    9.15   3
   5  -8  -1  170.85    9.42   1
   5  -8  -1  157.71   13.33   4
  -4  -8   1  120.83    7.66   1
  -4  -8   1  121.62    5.85   4
   4   8  -1  117.06    5.80   2
   4  -8  -1  115.27    8.13   1
   4  -8  -1  129.43   11.26   4
   4  -8  -1  107.01    8.82   2
  -4   8   1  116.23    6.68   3
   4   8  -1  123.15   11.45   3
  -3  -8   1 2026.94   55.63   1
   3   8  -1 2017.54   49.97   2
  -3   8   1 1924.85   55.09   3
   3  -8  -1 1991.45   55.77   1
   3  -8  -1 2033.11   51.24   2
  -3  -8   1 1901.93   52.12   4
   3  -8  -1 1954.89   55.11   4
   3   8  -1 1970.20   57.44   3
   2  -8  -1  187.24    8.78   1
   2   8  -1  187.59    6.10   2
  -2  -8   1  187.68    7.78   4
  -2  -8   1  188.19    8.87   1
   2  -8  -1  205.93   10.28   4
   2   8  -1  195.14   10.03   3
   2  -8  -1  190.10    7.40   2
  -2   8   1  184.88    7.20   3
  -1  -8   1  796.62   23.50   4
   1   8  -1  834.48   21.07   2
  -1   8   1  820.70   24.01   3
   1  -8  -1  816.63   21.69   2
  -1  -8   1  841.05   25.26   1
   1   8  -1  850.73   24.95   3
   1  -8  -1  808.80   24.39   4
   1  -8  -1  807.41   25.11   1
   0  -8  -1 1279.14   37.18   1
   0  -8   1 1276.00   37.29   1
   0   8   1 1321.10   36.84   3
   0  -8  -1 1254.04   35.46   4
   0   8   1 1265.85   32.63   2
   0  -8   1 1301.43   35.87   4
   0   8  -1 1287.93   36.63   3
   1  -8   1  155.83    8.53   1
   1   8   1  165.11    8.37   3
  -1  -8  -1  161.34    8.43   1
  -1  -8  -1  168.56    7.72   4
  -1   8  -1  166.08    6.66   3
   1   8   1  169.01    5.71   2
   1  -8   1  170.73    9.86   4
  -2  -8  -1 3222.59   87.86   1
   2  -8   1 3158.71   80.82   2
   2  -8   1 3184.36   88.17   1
  -2  -8  -1 3147.57   83.90   4
   2   8   1 3238.52   89.86   3
   2  -8   1 3222.71   86.46   4
   2   8   1 3273.04   80.04   2
   3   8   1  342.24   14.37   3
   3  -8   1  353.71   16.45   4
   3   8   1  347.81   10.70   2
   3  -8   1  346.11   13.80   2
  -3  -8  -1  360.37   13.50   1
  -3  -8  -1  349.95   11.60   4
   3  -8   1  365.44   13.79   1
   4  -8   1   -0.31    6.17   2
  -4  -8  -1    4.27    4.22   1
  -4  -8  -1    3.38    3.08   4
   4   8   1   17.18    6.45   3
   4   8   1    7.63    2.94   2
   4  -8   1    6.80    7.77   4
   4  -8   1    8.32    4.44   1
   5  -8   1  609.73   25.41   4
   5   8   1  626.94   18.49   2
  -5  -8  -1  646.59   21.58   1
   5  -8   1  653.37   22.54   2
   5   8   1  634.68   18.53   4
   5  -8   1  641.15   22.01   1
   5   8   1  630.64   23.81   3
   6   8   1   10.63    4.46   2
   6   8   1   14.92    8.44   3
   6  -8   1   14.28    8.97   4
   6  -8   1    4.39    7.60   2
  -6  -8  -1   20.28    5.82   1
   6  -8   1    9.92    5.61   1
   6   8   1   16.96    3.35   4
   7   8   1   22.25    5.43   2
   7  -8   1   16.72    7.92   2
   7  -8   1   23.16    6.61   1
   7   8   1   19.67    3.75   4
   7   8   1   20.87    9.56   3
  -7  -8  -1   17.47    6.02   1
   7  -8   1   21.82   10.16   4
   8  -8   1   72.39   11.36   4
   8   8   1   73.22    7.70   2
   8   8   1   63.01    5.51   4
   8  -8   1   52.17    9.60   2
   8   8   1   72.91   12.82   3
  -8  -8  -1   73.86    8.27   1
   8  -8   1   74.31    8.78   1
   9   8   1 1078.99   40.26   3
   9   8   1 1110.82   31.24   4
  -9  -8  -1 1048.87   35.26   1
   9   8   1 1091.00   32.62   2
   9  -8   1 1053.78   35.01   1
   9  -8   1 1115.62   34.39   2
   9  -8   1 1039.78   36.40   4
  10  -8   1  131.70   11.05   1
  10   8   1  130.96   17.12   3
  10   8   1  120.69   11.35   2
 -10  -8  -1  121.62   11.23   1
  10  -8   1  130.45   13.92   4
  10  -8   1  141.95   12.58   2
  11  -8   1   32.45   10.43   4
  11   8   1   48.52    9.92   2
  11  -8   1   29.48    9.28   2
  11   8   1   23.28   14.81   3
  11  -8   1   24.83    7.33   1
  12  -8   1  775.63   27.30   1
  12  -8   1  724.21   26.92   2
  12   8   1  707.33   34.44   3
  12   8   1  747.75   27.65   2
  12  -8   1  752.01   28.82   4
  13   8   1  -24.47   15.00   3
  13  -8   1   11.89    9.45   2
  13   8   1   22.73   10.77   2
  13  -8   1   21.36   10.30   4
  14  -8   1  208.38   15.94   4
  14   8   1  207.88   22.53   3
  14   8   1  202.60   16.50   2
  14  -8   1  199.30   14.81   2
  14  -9  -1  199.23   16.74   4
  14  -9  -1  180.09   15.37   2
  14   9  -1  167.16   15.42   2
  14   9  -1  209.43   23.05   3
  13   9  -1   74.52   11.71   2
  13  -9  -1   75.00   12.86   4
  13   9  -1   48.56   18.72   3
  13  -9  -1   62.03   12.07   2
  12   9  -1  -18.41   14.61   3
  12  -9  -1    9.08   10.43   4
  12   9  -1  -12.34    8.45   2
  12  -9  -1    9.09    9.66   2
  11  -9  -1  322.03   15.99   1
  11   9  -1  300.70   24.17   3
  11  -9  -1  343.15   19.84   4
  11  -9  -1  317.12   17.91   2
  11   9  -1  365.85   17.00   2
  10  -9  -1  527.83   20.74   1
  10   9  -1  489.15   27.95   3
  10   9  -1  495.55   19.68   2
  10  -9  -1  513.22   21.58   2
  10  -9  -1  503.39   24.24   4
   9  -9  -1  229.88   17.14   4
  -9  -9   1  219.71   13.11   1
   9  -9  -1  229.25   12.86   1
   9   9  -1  207.34   20.07   3
   9   9  -1  206.99   11.82   2
   9  -9  -1  187.43   15.43   2
   8  -9  -1  101.10    9.43   1
   8  -9  -1   86.66   10.96   2
  -8  -9   1   78.71    8.67   1
   8   9  -1   77.65   14.04   3
   8  -9  -1   76.84   12.56   4
   8   9  -1   85.50    7.88   2
  -7  -9   1    2.05    5.34   1
   7  -9  -1    0.89    5.45   1
   7   9  -1    2.85    4.78   2
   7  -9  -1    7.64    9.67   4
   7   9  -1    3.42   10.86   3
   7  -9  -1   10.36    8.45   2
   6   9  -1  143.89    7.97   2
  -6  -9   1  131.53    9.44   1
   6  -9  -1  145.26   11.92   2
   6  -9  -1  138.43   13.07   4
   6  -9  -1  118.26    9.19   1
   6   9  -1  166.51   13.97   3
  -6  -9   1  135.40    7.09   4
   5  -9  -1   45.96    8.02   2
  -5  -9   1   53.58    6.55   1
   5  -9  -1   53.04    6.77   1
   5   9  -1   55.04    4.76   2
   5   9  -1   46.11    9.30   3
   5  -9  -1   44.58    9.35   4
  -5  -9   1   47.28    4.12   4
   5  -9  -1   54.57    5.54   3
  -4   9   1  188.04    8.36   3
   4  -9  -1  206.38   10.46   1
   4   9  -1  196.71   13.10   3
  -4  -9   1  206.61   10.18   1
   4  -9  -1  201.72   10.68   2
   4   9  -1  190.44    7.52   2
   4  -9  -1  188.15   13.03   4
  -3  -9   1   26.28    3.67   4
   3  -9  -1   28.16    5.26   1
   3  -9  -1   30.96    4.63   2
   3   9  -1   33.95    2.97   2
  -3  -9   1   33.39    5.22   1
   3   9  -1   31.75    6.48   3
   3  -9  -1   31.65    7.09   4
  -3   9   1   31.56    3.38   3
  -2  -9   1  391.31   13.14   4
   2  -9  -1  408.40   15.46   4
   2   9  -1  396.57   11.13   2
  -2  -9   1  402.06   14.74   1
   2  -9  -1  394.41   12.31   2
   2   9  -1  399.53   15.06   3
   2  -9  -1  417.06   14.94   1
  -2   9   1  391.81   12.79   3
  -1  -9   1   17.32    4.00   4
   1  -9  -1   12.80    2.57   2
   1   9  -1   14.94    1.78   2
   1   9  -1   16.98    4.35   3
   1  -9  -1   18.79    4.59   1
  -1  -9   1   15.53    4.60   1
  -1   9   1   16.83    3.12   3
   1  -9  -1   17.05    4.67   4
   0  -9   1  866.30   26.77   1
   0  -9   1  849.16   25.76   4
   0  -9  -1  868.63   25.35   4
   0   9   1  873.30   25.74   3
   0   9  -1  873.14   25.55   3
   0  -9  -1  868.29   26.64   1
   0   9   1  836.99   22.46   2
  -1  -9  -1 2140.80   59.71   1
   1   9   1 2176.88   53.38   2
   1   9   1 2154.69   60.16   3
  -1  -9  -1 2131.49   56.85   4
   1  -9   1 2090.40   58.32   4
   1  -9   1 2087.35   59.83   1
  -1   9  -1 2070.75   59.01   3
  -2  -9  -1   85.88    7.31   1
   2   9   1   83.87    4.43   2
   2   9   1   85.29    8.17   3
  -2  -9  -1   76.89    6.54   4
   2  -9   1   99.73    7.66   1
   2  -9   1   92.00    6.63   2
  -2   9  -1   92.34    4.71   3
   2  -9   1  102.59    9.01   4
   3   9   1  349.13   14.25   3
   3   9   1  327.10   10.23   2
   3  -9   1  338.89   16.57   4
  -3  -9  -1  309.37   11.29   4
  -3  -9  -1  322.26   13.19   1
   3  -9   1  348.21   13.67   2
   3  -9   1  319.18   13.68   1
   4  -9   1  127.08   11.54   4
   4  -9   1   94.27    8.79   2
   4   9   1  100.89    5.73   2
  -4  -9  -1   91.14    6.48   4
  -4  -9  -1   87.82    8.08   1
   4   9   1   94.43    8.91   3
   4  -9   1   92.67    7.98   1
   5   9   1   78.22    9.47   3
   5  -9   1   72.22    7.72   1
   5  -9   1   71.57   11.26   4
   5  -9   1   73.13    8.87   2
   5   9   1   70.52    5.75   2
  -5  -9  -1   75.41    7.65   1
  -5  -9  -1   66.49    5.31   4
  -6  -9  -1  480.03   18.00   1
   6   9   1  456.72   21.14   3
   6  -9   1  460.04   18.32   1
   6  -9   1  442.14   18.72   2
   6  -9   1  465.86   22.39   4
   6   9   1  437.13   14.76   2
   7  -9   1   90.05   12.32   4
   7  -9   1   93.79   10.52   2
   7  -9   1   93.13    9.53   1
   7   9   1   99.91   12.63   3
   7   9   1   84.92    7.30   2
  -7  -9  -1   84.47    9.00   1
   7   9   1   72.51    6.10   4
   8   9   1  378.01   14.67   2
   8   9   1  415.62   22.37   3
   8   9   1  360.26   13.13   4
   8  -9   1  402.14   17.79   2
   8  -9   1  377.11   20.28   4
  -8  -9  -1  376.56   16.99   1
   8  -9   1  379.45   16.89   1
   9  -9   1   37.26    7.79   1
  -9  -9  -1   40.53    8.39   1
   9   9   1   49.03   13.80   3
   9  -9   1   47.38   11.09   4
   9   9   1   42.26    7.52   2
   9  -9   1   32.47    9.05   2
  10  -9   1  373.87   17.35   1
  10  -9   1  350.04   19.67   4
  10  -9   1  352.83   17.92   2
  10   9   1  361.04   16.22   2
  10   9   1  336.53   23.94   3
 -10  -9  -1  363.54   17.82   1
  11  -9   1  104.66   10.81   1
  11  -9   1   92.73   11.56   2
  11  -9   1  105.31   13.35   4
  11   9   1  105.66   11.33   2
  11   9   1   65.83   17.41   3
  12  -9   1   37.62   10.01   2
  12   9   1   15.96   16.82   3
  12   9   1   31.48   10.06   2
  12  -9   1   82.66   12.84   4
  12  -9   1   33.66    8.76   1
  13   9   1  363.40   19.30   2
  13  -9   1  397.95   20.90   4
  13  -9   1  396.75   19.21   2
  13   9   1  342.50   26.31   3
  14   9   1   24.20   17.80   3
  14  -9   1   23.98   10.21   2
  14  -9   1   54.30   11.66   4
  14   9   1   39.17   11.70   2
  14 -10  -1   15.88   10.24   2
  14 -10  -1   23.83   11.33   4
  14  10  -1   17.77   10.94   2
  14  10  -1    0.57   16.93   3
  13 -10  -1   63.83   12.66   2
  13  10  -1   61.43   11.77   2
  13 -10  -1   59.37   13.13   4
  13  10  -1   49.82   17.99   3
  12 -10  -1   53.06   12.86   4
  12  10  -1   10.04   16.42   3
  12 -10  -1    2.56   10.58   2
  11 -10  -1   14.98   10.44   2
  11  10  -1   11.61    8.21   2
  11  10  -1   10.54   15.18   3
  11 -10  -1   12.61    7.06   1
  11 -10  -1   22.80   11.17   4
  10 -10  -1   88.39   12.00   2
  10  10  -1   93.59    9.89   2
  10  10  -1   81.95   16.81   3
  10 -10  -1  104.10   14.23   4
  10 -10  -1  102.21   10.53   1
   9 -10  -1   11.69    6.80   1
   9 -10  -1   -0.25    8.74   2
  -9 -10   1   -0.58    6.35   1
   9  10  -1   -2.83   12.65   3
   9  10  -1   23.76    6.64   2
   9 -10  -1    8.33   10.70   4
   8 -10  -1    4.68    6.13   1
   8  10  -1    2.72    5.11   2
   8 -10  -1    1.81    8.21   2
  -8 -10   1   -7.82    5.62   1
   8  10  -1   -4.03   11.32   3
   8 -10  -1  -10.85    9.22   4
   7 -10  -1    9.24    9.49   4
   7 -10  -1   -4.08    7.55   2
   7  10  -1   -2.59    9.79   3
   7  10  -1    2.64    4.39   2
   7 -10  -1    1.64    5.47   1
  -7 -10   1   -0.29    5.37   1
   6 -10  -1   18.97    9.71   4
  -6 -10   1   19.88    6.18   1
   6  10  -1   31.90   10.32   3
   6 -10  -1   14.79    6.20   1
   6  10  -1   23.47    4.62   2
   6 -10  -1   20.03    8.64   2
   5 -10  -1  310.34   17.76   4
   5 -10  -1  343.46   14.51   1
  -5 -10   1  300.27   10.99   4
   5 -10  -1  311.10   15.20   2
   5  10  -1  313.81   17.04   3
  -5 -10   1  348.67   14.24   1
   5  10  -1  328.40   11.03   2
   4 -10  -1   39.21    6.40   1
  -4 -10   1   42.38    6.42   1
   4  10  -1   44.34    7.98   3
  -4  10   1   39.72    3.94   3
  -4 -10   1   38.45    4.31   4
   4  10  -1   44.04    3.84   2
   4 -10  -1   45.45    6.61   2
   4 -10  -1   42.98    8.96   4
   3  10  -1  732.46   25.31   3
  -3 -10   1  740.41   22.09   4
  -3  10   1  742.78   22.55   3
   3 -10  -1  775.35   24.89   1
  -3 -10   1  760.28   24.78   1
   3  10  -1  763.74   20.30   2
   3 -10  -1  780.85   25.86   4
   3 -10  -1  792.29   22.19   2
   2  10  -1  410.77   11.44   2
   2  10  -1  406.38   15.56   3
  -2  10   1  405.62   13.28   3
   2 -10  -1  396.02   15.51   1
   2 -10  -1  418.00   12.73   2
  -2 -10   1  404.05   15.42   1
   2 -10  -1  408.61   16.23   4
  -2 -10   1  411.32   14.09   4
   1 -10  -1  370.93   14.55   4
   1 -10  -1  388.96   14.74   1
  -1 -10   1  359.82   14.36   1
   1  10  -1  369.69   13.69   3
  -1 -10   1  364.18   13.71   4
  -1  10   1  352.91   12.58   3
   1 -10  -1  375.46   11.28   2
   0 -10   1  246.40   11.90   4
   0 -10  -1  255.29   11.46   4
   0  10   1  255.74    8.08   2
   0 -10   1  252.26   11.50   1
   0  10  -1  257.99   10.12   3
   0  10   1  245.33   10.27   3
   0 -10  -1  259.87   11.55   1
  -1 -10  -1   46.99    5.93   1
  -1  10  -1   50.31    4.05   3
  -1 -10  -1   52.01    5.35   4
   1 -10   1   44.07    7.18   4
   1  10   1   57.43    5.70   3
   1 -10   1   51.66    6.34   1
   1  10   1   51.27    3.70   2
   2 -10   1   30.59    7.29   4
   2 -10   1   30.37    5.64   1
   2  10   1   26.81    2.86   2
   2 -10   1   11.76    4.07   2
  -2  10  -1   20.90    2.76   3
   2  10   1   27.86    5.62   3
  -2 -10  -1   18.52    4.17   4
  -2 -10  -1   25.21    5.35   1
   3  10   1   57.56    4.66   2
   3 -10   1   65.59    9.72   4
  -3 -10  -1   82.36    7.40   1
   3 -10   1   73.62    7.11   2
   3 -10   1   77.69    7.66   1
   3  10   1   70.51    7.55   3
  -3 -10  -1   62.44    5.34   4
  -4 -10  -1   53.50    6.86   1
  -4 -10  -1   47.55    4.86   4
   4  10   1   59.32    7.95   3
   4 -10   1   42.64    7.65   2
   4  10   1   55.46    4.43   2
   4 -10   1   66.17   10.64   4
   4 -10   1   57.36    7.37   1
   5  10   1  375.05   12.57   2
   5 -10   1  358.26   16.71   2
  -5 -10  -1  378.55   13.39   4
   5 -10   1  374.98   20.55   4
  -5 -10  -1  399.42   16.16   1
   5 -10   1  402.00   16.49   1
   5  10   1  393.92   18.02   3
   6 -10   1   -1.29    9.75   4
   6 -10   1    1.87    7.38   2
  -6 -10  -1    7.68    4.06   4
   6 -10   1   17.65    6.54   1
  -6 -10  -1   15.28    5.99   1
   6  10   1   -0.25    8.28   3
   6  10   1    2.40    4.03   2
  -7 -10  -1  106.33   10.05   1
   7 -10   1   95.84   12.80   4
   7 -10   1  104.05   10.29   2
   7  10   1   97.41    7.22   2
   7 -10   1  100.23    9.87   1
   7  10   1  104.53   12.54   3
   8  10   1   21.10    5.59   2
   8 -10   1    8.06    7.76   2
   8 -10   1    8.71    9.95   4
  -8 -10  -1   15.97    7.20   1
   8  10   1   19.84   11.69   3
   8 -10   1   17.01    6.93   1
   9 -10   1    4.40    7.88   2
   9  10   1    6.69   12.22   3
   9  10   1    8.28    5.81   2
   9 -10   1   -0.64    6.22   1
   9 -10   1   -1.17    9.23   4
  10 -10   1   -7.43    8.30   2
  10 -10   1   -1.08    6.81   1
  10  10   1    0.09   13.20   3
  10  10   1    2.93    6.60   2
 -10 -10  -1    8.52    7.65   1
  10 -10   1   -1.26    9.62   4
  11 -10   1   38.83   11.44   4
  11  10   1   27.93   16.00   3
  11  10   1   42.55    8.98   2
  11 -10   1   36.02    9.78   2
  11 -10   1   40.04    8.98   1
  12 -10   1   18.55    8.57   1
  12  10   1  -10.24   15.65   3
  12  10   1   13.45    8.54   2
  12 -10   1   81.09   13.09   4
  13  10   1   17.61    9.61   2
  13  10   1   13.58   16.69   3
  13 -10   1   31.39   11.54   4
  13  11  -1  -17.97   17.00   3
  13 -11  -1   11.60   12.22   4
  13  11  -1   -1.30    9.47   2
  12 -11  -1  165.03   17.11   4
  12  11  -1  147.65   12.99   2
  11  11  -1   49.76   17.06   3
  11  11  -1   45.47    9.23   2
  11 -11  -1   49.25   11.42   2
  11 -11  -1   64.88    9.92   1
  11 -11  -1   48.95   12.64   4
  10 -11  -1    3.16    9.06   2
  10 -11  -1   10.33   11.39   4
  10  11  -1   13.84    6.84   2
  10  11  -1    1.43   13.53   3
  10 -11  -1   11.85    7.60   1
   9  11  -1   13.11   13.07   3
   9  11  -1   31.87    6.66   2
   9 -11  -1   33.98   11.73   4
   9 -11  -1   21.08    7.64   1
  -9 -11   1   18.12    7.71   1
   9 -11  -1    9.34    9.35   2
   8  11  -1   17.12    5.51   2
   8 -11  -1   11.25   10.54   4
   8  11  -1    3.02   10.98   3
   8 -11  -1   16.64    7.08   1
   8 -11  -1    7.75    9.05   2
  -8 -11   1   26.47    7.54   1
   7  11  -1   71.73    6.36   2
   7 -11  -1   58.44   10.13   2
   7 -11  -1   87.50    9.26   1
   7 -11  -1   60.62   12.24   4
  -7 -11   1   88.09    9.46   1
   7  11  -1   89.03   12.79   3
   6 -11  -1    5.28    5.59   1
   6 -11  -1    0.88    7.95   2
   6  11  -1    9.85    3.89   2
  -6 -11   1    1.45    5.65   1
   6  11  -1    0.31    8.56   3
   6 -11  -1   -6.50    9.08   4
   5 -11  -1    5.24    8.84   4
   5 -11  -1    1.05    6.83   2
  -5 -11   1    1.47    5.32   1
   5 -11  -1   10.22    5.93   1
   5  11  -1    7.28    7.91   3
   5  11  -1    8.91    3.46   2
   4  11  -1   20.17    7.46   3
   4  11  -1   21.82    3.23   2
  -4  11   1   18.86    3.59   3
   4 -11  -1   24.20    6.27   1
  -4 -11   1   13.11    3.98   4
   4 -11  -1   24.33    6.28   2
  -4 -11   1   24.23    5.98   1
   4 -11  -1   21.00    8.46   4
  -3 -11   1    4.50    3.89   4
   3 -11  -1    0.65    4.33   2
  -3  11   1    4.10    3.03   3
   3 -11  -1   -5.14    6.81   4
   3 -11  -1    0.00    4.90   1
  -3 -11   1    2.59    4.89   1
   3  11  -1    4.60    2.36   2
   3  11  -1    0.14    5.92   3
  -2 -11   1  152.53    9.64   1
   2 -11  -1  160.04   11.62   4
  -2 -11   1  142.96    9.24   4
  -2  11   1  164.93    7.26   3
   2 -11  -1  140.58    7.57   2
   2 -11  -1  155.73    9.63   1
   2  11  -1  162.64   10.23   3
   2  11  -1  147.76    5.64   2
  -1 -11   1  326.07   13.79   4
   1 -11  -1  348.12   14.41   1
   1  11  -1  337.88    9.85   2
   1 -11  -1  349.53   11.00   2
   1  11  -1  347.87   13.32   3
   1 -11  -1  350.65   14.70   4
  -1 -11   1  366.42   14.57   1
  -1  11   1  321.49   12.17   3
   0  11  -1  114.80    7.21   3
   0  11   1  113.46    7.47   3
   0 -11   1  113.60    8.26   1
   0 -11  -1  114.34    9.33   4
   0  11   1  110.41    5.21   2
   0 -11  -1  111.83    8.55   1
   1  11   1   28.68    5.13   3
   1  11   1   23.30    2.69   2
  -1  11  -1   20.51    3.49   3
   1 -11   1   16.34    5.55   1
  -1 -11  -1   13.27    5.19   1
  -1 -11  -1   19.85    5.18   4
   1 -11   1   27.00    6.66   4
   2 -11   1   82.48    8.07   1
   2 -11   1   87.36    9.61   4
  -2 -11  -1   87.18    7.96   1
   2  11   1   77.90    7.26   3
   2  11   1   68.89    4.47   2
  -2  11  -1   68.15    4.75   3
  -2 -11  -1   74.62    6.21   4
  -3 -11  -1  219.15   11.36   1
   3 -11   1  224.70   12.11   1
   3  11   1  223.95    7.96   2
   3 -11   1  213.75   14.99   4
   3  11   1  213.67   11.91   3
  -3 -11  -1  213.28   10.14   4
   4 -11   1   88.78   11.88   4
  -4 -11  -1   76.67    8.26   1
   4 -11   1   81.42    8.71   1
   4  11   1   76.28    8.60   3
   4  11   1   58.12    5.17   2
  -4 -11  -1   68.38    5.89   4
   5  11   1   22.01    4.10   2
   5 -11   1    4.82   10.08   4
  -5 -11  -1   23.84    4.59   4
   5 -11   1   12.88    6.53   1
   5  11   1   17.97    7.84   3
  -5 -11  -1   14.33    6.01   1
   6  11   1   34.68    4.84   2
  -6 -11  -1   38.27    7.52   1
   6  11   1   22.90    8.57   3
   6 -11   1   34.81   11.18   4
   6 -11   1   48.35    7.82   1
   7 -11   1   -7.93    9.85   4
  -7 -11  -1    6.12    6.17   1
   7  11   1   21.80    9.69   3
   7  11   1    3.30    4.19   2
   7 -11   1   -0.32    6.52   1
   8 -11   1   10.44   10.35   4
   8  11   1   15.55    5.35   2
  -8 -11  -1    9.48    7.24   1
   8 -11   1   12.29    7.08   1
   8  11   1   10.59   11.09   3
   9  11   1   20.21    6.18   2
   9  11   1   14.08   12.21   3
  -9 -11  -1   15.28    8.23   1
   9 -11   1   17.76   10.67   4
   9 -11   1   19.42    7.72   1
  10  11   1    9.00   13.75   3
  10 -11   1    6.73   10.44   4
 -10 -11  -1    0.73    7.15   1
  11  11   1   15.22   15.09   3
  11 -11   1   15.99    8.21   1
  11 -11   1    5.42   11.03   4
  11  11   1   14.99    7.73   2
  12  11   1  106.22   11.78   2
  12  11   1   45.69   17.86   3
  12 -11   1   84.19   11.73   1
  12 -11   1  134.26   15.05   4
  13  11   1   42.27   17.52   3
  13  11   1   84.41   11.83   2
  13 -11   1   68.46   12.61   4
  13  12  -1  143.41   13.28   2
  13 -12  -1  196.42   18.47   4
  12  12  -1    8.13   17.11   3
  12  12  -1    3.43    8.33   2
  12 -12  -1    7.50   11.61   4
  11 -12  -1   76.22   10.69   1
  11  12  -1   90.44    9.95   2
  11 -12  -1   73.99   14.06   4
  10 -12  -1  285.54   20.03   4
  10 -12  -1  261.31   15.53   1
  10  12  -1  268.91   13.26   2
  10  12  -1  235.58   22.09   3
   9  12  -1   18.28   12.92   3
   9 -12  -1   12.42   11.12   4
  -9 -12   1    6.84    8.30   1
   9 -12  -1    9.12    7.64   1
   9  12  -1   15.70    5.93   2
   8 -12  -1  191.42   12.61   1
   8  12  -1  200.11   17.62   3
   8  12  -1  187.17    9.88   2
   8 -12  -1  189.85   17.65   4
  -8 -12   1  200.57   13.62   1
   7  12  -1   76.86    6.28   2
  -7 -12   1   75.11    9.09   1
   7 -12  -1   70.37    9.05   1
   7 -12  -1   65.80   12.76   4
   7  12  -1   60.49   11.94   3
   6 -12  -1  119.49   10.08   1
   6  12  -1  133.33   12.47   3
  -6 -12   1  107.17   10.32   1
   6  12  -1  109.10    6.87   2
   6 -12  -1  130.00   13.83   4
   5  12  -1  106.61   10.72   3
   5 -12  -1   98.09    9.55   1
  -5 -12   1  101.44    9.59   1
   5  12  -1   93.98    6.04   2
   5 -12  -1  103.44   12.36   4
   4 -12  -1   20.88    8.81   4
   4  12  -1   16.95    7.24   3
  -4 -12   1   11.52    5.86   1
  -3 -12   1  417.47   16.63   1
   3 -12  -1  405.49   18.30   4
  -3 -12   1  376.79   14.65   4
   3  12  -1  424.71   16.81   3
   3 -12  -1  386.42   16.52   1
   2 -12  -1  271.86   10.32   2
   2 -12  -1  267.43   14.62   4
  -2  12   1  278.22   10.44   3
   2  12  -1  269.84   12.83   3
  -2 -12   1  266.48   12.22   4
  -2 -12   1  286.75   13.34   1
   2 -12  -1  303.17   13.63   1
   1  12  -1  346.73   13.58   3
   1 -12  -1  362.49   15.53   4
  -1  12   1  331.47   12.43   3
   1 -12  -1  347.66   14.71   1
  -1 -12   1  340.31   14.90   1
  -1 -12   1  333.53   14.57   4
   1 -12  -1  345.29   11.20   2
   0 -12   1  670.63   22.90   1
   0 -12  -1  641.21   21.82   4
   0 -12   1  655.33   22.48   4
   0  12  -1  644.37   20.52   3
   0  12   1  642.65   20.71   3
   0 -12  -1  652.78   22.72   1
  -1  12  -1  185.88    8.58   3
   1 -12   1  199.29   11.72   1
  -1 -12  -1  206.31   11.32   1
   1 -12   1  203.45   12.88   4
   1  12   1  207.71   10.36   3
  -1 -12  -1  210.45   11.27   4
   1  12   1  197.84    7.28   2
   2 -12   1  399.70   17.06   1
   2  12   1  427.87   16.19   3
   2 -12   1  444.51   18.77   4
   2  12   1  418.10   12.31   2
  -2 -12  -1  420.86   16.92   1
  -2  12  -1  405.04   13.41   3
  -2 -12  -1  407.02   15.33   4
  -3 -12  -1  120.73    9.46   1
  -3 -12  -1   96.65    8.12   4
   3 -12   1  109.29    9.12   1
   3 -12   1   99.28   11.68   4
   3  12   1  104.83    5.66   2
   3  12   1  101.35    9.80   3
   4  12   1    8.89    6.55   3
   4 -12   1    6.51    6.00   1
   4  12   1   13.42    3.32   2
  -4 -12  -1    3.17    5.48   1
  -4 -12  -1    3.00    4.46   4
   4 -12   1   15.50    9.44   4
  -5 -12  -1   85.97    9.16   1
   5  12   1   79.47    6.00   2
   5 -12   1   83.03    9.11   1
   5 -12   1   68.60   12.23   4
   5  12   1   87.90   10.02   3
   6  12   1   72.59    5.87   2
   6 -12   1   69.72    9.10   1
   6 -12   1   62.81   11.92   4
   6  12   1   77.99   10.54   3
  -6 -12  -1   72.38    9.26   1
  -7 -12  -1   12.26    6.83   1
   7 -12   1   23.07   10.88   4
   7  12   1   19.06    9.82   3
   7 -12   1   15.48    7.11   1
   7  12   1   19.97    4.83   2
   8  12   1  292.64   12.42   2
   8 -12   1  280.54   15.70   1
   8 -12   1  280.26   19.96   4
  -8 -12  -1  335.79   16.82   1
   8  12   1  305.32   19.51   3
  -9 -12  -1  130.10   12.97   1
   9  12   1  105.28   15.42   3
   9 -12   1  141.63   11.82   1
   9 -12   1  104.58   14.38   4
   9  12   1   96.48    8.72   2
  10  12   1  136.48   17.92   3
  10 -12   1  119.83   11.99   1
 -10 -12  -1  140.82   13.92   1
  10 -12   1  139.53   15.72   4
  10  12   1  117.02   10.04   2
  11 -12   1  200.48   18.03   4
  11  12   1  175.91   21.29   3
  11  12   1  238.30   13.48   2
  11 -12   1  235.48   15.51   1
  12  12   1  101.69   19.04   3
  12  12   1  134.28   12.29   2
  12 -12   1  137.30   13.61   1
  12 -12   1  126.95   15.42   4
  13  12   1   -0.80    8.36   2
  13  12   1    3.16   14.91   3
  13 -12   1   22.93   11.33   4
  12 -13  -1   62.46   14.39   4
  12  13  -1   21.46   17.73   3
  11  13  -1  333.64   25.96   3
  11 -13  -1  386.63   19.30   1
  11 -13  -1  360.85   22.10   4
  11  13  -1  350.82   16.14   2
  10 -13  -1   55.41   13.14   4
  10 -13  -1   46.78    9.72   1
  10  13  -1   59.79   15.70   3
  10  13  -1   52.93    7.93   2
   9  13  -1   20.81   12.97   3
   9  13  -1   40.77    6.87   2
   9 -13  -1   14.14    8.53   1
   9 -13  -1   39.67   13.09   4
  -8 -13   1   72.12   10.36   1
   8 -13  -1   82.18   10.33   1
   8  13  -1   67.35   13.50   3
   8 -13  -1   69.67   14.10   4
   7  13  -1   36.27    5.29   2
   7  13  -1   47.13   11.52   3
   7 -13  -1   44.32   12.39   4
  -7 -13   1   41.74    8.41   1
   7 -13  -1   58.53    8.96   1
   6 -13  -1  256.74   19.03   4
  -6 -13   1  238.36   14.02   1
   6  13  -1  273.88   16.64   3
   6 -13  -1  250.64   13.98   1
   5 -13  -1  137.25   10.77   1
   5  13  -1  153.24   12.63   3
  -5 -13   1  142.27   10.85   1
   5 -13  -1  153.52   14.02   4
  -4 -13   1    8.75    6.03   1
   4  13  -1   -5.86    6.24   3
   4 -13  -1    2.38    8.61   4
   4 -13  -1   -1.86    5.22   1
   3 -13  -1  270.37   15.82   4
   3  13  -1  287.65   13.51   3
  -3 -13   1  271.64   13.62   1
   3 -13  -1  262.40   13.71   1
  -2  13   1  445.22   14.84   3
   2 -13  -1  466.68   18.22   1
   2 -13  -1  437.04   18.73   4
  -2 -13   1  444.21   17.99   1
  -2 -13   1  436.40   16.77   4
   2  13  -1  443.13   16.92   3
   1 -13  -1   56.35    7.54   1
  -1 -13   1   68.56    8.16   1
   1 -13  -1   57.17    8.34   4
  -1  13   1   56.78    5.18   3
   1  13  -1   54.57    6.04   3
  -1 -13   1   53.66    7.37   4
   0 -13   1  136.75   11.25   4
   0  13  -1  137.17    7.99   3
   0 -13   1  123.71    9.78   1
   0 -13  -1  131.40   10.54   4
   0  13   1  130.48    8.02   3
   0 -13  -1  136.52    9.96   1
  -1 -13  -1  115.89   10.28   4
   1 -13   1  129.22    9.83   1
  -1 -13  -1  128.45    9.79   1
  -1  13  -1  137.69    7.50   3
   1 -13   1  132.45   11.72   4
   1  13   1  158.52    8.99   3
  -2 -13  -1    1.74    5.44   1
   2  13   1    1.76    5.16   3
   2 -13   1   -0.97    7.21   4
   2  13   1    0.98    2.46   2
   2 -13   1   -1.16    5.56   1
  -2 -13  -1    4.07    5.10   4
  -3 -13  -1  552.22   18.91   4
   3 -13   1  589.36   24.19   4
   3  13   1  554.05   20.58   3
   3 -13   1  565.73   21.57   1
   3  13   1  553.58   16.12   2
  -3 -13  -1  571.11   21.35   1
   4  13   1  200.09   12.70   3
  -4 -13  -1  216.84   12.44   1
   4 -13   1  219.32   12.85   1
   4  13   1  212.71    8.37   2
   4 -13   1  197.12   16.82   4
   5  13   1  279.62   15.38   3
   5 -13   1  283.19   19.60   4
   5  13   1  286.48   10.40   2
  -5 -13  -1  279.53   14.83   1
   5 -13   1  298.22   15.17   1
   6  13   1  233.62   15.17   3
   6 -13   1  225.88   13.72   1
   6 -13   1  252.77   19.20   4
   6  13   1  240.69    9.99   2
  -6 -13  -1  233.26   14.04   1
   7  13   1   15.30    9.65   3
   7 -13   1   12.16    7.46   1
   7  13   1   17.56    4.60   2
   7 -13   1    9.51   11.80   4
  -7 -13  -1   14.55    7.87   1
   8 -13   1  336.90   20.86   4
   8  13   1  311.54   13.10   2
   8 -13   1  288.56   16.70   1
  -8 -13  -1  399.68   18.67   1
   8  13   1  301.63   19.65   3
   9 -13   1   95.97   11.64   1
   9  13   1   98.18    8.64   2
   9  13   1  104.69   15.16   3
  -9 -13  -1  100.07   12.52   1
   9 -13   1  110.99   14.77   4
 -10 -13  -1  107.41   13.52   1
  10 -13   1  113.42   15.22   4
  10  13   1  110.84    9.72   2
  11 -13   1   30.74    9.84   1
  11 -13   1   -0.67   12.04   4
  11  13   1   -1.04   13.55   3
  11  13   1   13.74    7.62   2
  12 -13   1    8.25   11.65   4
  12 -13   1   -8.51    8.66   1
  12  13   1    5.96   15.40   3
  12  13   1    9.81    8.99   2
  12  14  -1   24.57   16.59   3
  12 -14  -1   33.54   14.00   4
  11  14  -1  -18.64   14.11   3
  11 -14  -1    9.01   12.39   4
  11 -14  -1   11.41    9.66   1
  10 -14  -1  228.34   14.96   1
  10  14  -1  215.21   21.41   3
  10 -14  -1  255.24   20.36   4
   9  14  -1   19.39   12.83   3
   9 -14  -1   19.36   12.83   4
  -9 -14   1    5.47    9.23   1
   9 -14  -1   12.31    8.51   1
   8  14  -1   71.49   13.48   3
   8 -14  -1   -2.96    7.29   1
  -8 -14   1   -4.87    7.74   1
   8 -14  -1   -7.14   11.97   4
   7 -14  -1  454.64   20.22   1
  -7 -14   1  484.96   21.35   1
   7  14  -1  442.96   22.52   3
   7 -14  -1  485.40   25.53   4
  -6 -14   1  140.86   12.08   1
   6 -14  -1  130.50   11.29   1
   6 -14  -1  156.92   16.25   4
   6  14  -1  135.77   13.42   3
  -5 -14   1  171.92   12.04   1
   5 -14  -1  207.83   17.58   4
   5 -14  -1  179.11   12.50   1
   5  14  -1  186.55   13.72   3
   4  14  -1   33.95    7.67   3
   4 -14  -1   19.34    7.14   1
  -4 -14   1   18.60    6.84   1
   4 -14  -1   22.02    9.83   4
   3 -14  -1  102.81   11.76   4
   3 -14  -1  118.25   10.15   1
  -3 -14   1  100.04    9.85   1
   3  14  -1  120.26   10.12   3
   2  14  -1  513.61   18.78   3
   2 -14  -1  517.70   20.58   1
   2 -14  -1  521.54   21.28   4
  -2 -14   1  530.84   20.65   1
  -1  14   1   81.50    6.94   3
   1  14  -1   81.70    7.77   3
   1 -14  -1   98.24    9.88   4
  -1 -14   1   96.76    9.32   1
   1 -14  -1   95.10    9.49   1
  -1 -14   1  101.16    9.23   4
   0 -14   1   21.01    7.41   4
   0  14   1   23.35    4.61   3
   0 -14  -1   12.31    6.94   4
   0 -14   1   24.02    6.62   1
   0 -14  -1   15.02    6.29   1
   0  14  -1   18.87    4.34   3
   1 -14   1    5.93    6.04   1
  -1 -14  -1    7.48    5.95   4
   1 -14   1    5.11    7.69   4
   1  14   1    8.29    4.80   3
  -1 -14  -1   -0.61    5.39   1
  -2 -14  -1  392.04   16.00   4
  -2 -14  -1  377.25   17.07   1
   2 -14   1  396.02   17.49   1
   2  14   1  408.91   15.77   3
   2 -14   1  386.42   19.06   4
  -3 -14  -1   17.52    6.28   1
   3  14   1   27.07    6.58   3
   3 -14   1   18.72    9.57   4
   3 -14   1   21.10    7.20   1
   4 -14   1  233.10   13.60   1
  -4 -14  -1  245.70   13.91   1
   4 -14   1  233.05   18.09   4
   4  14   1  221.59   13.32   3
   5 -14   1  413.14   18.82   1
   5  14   1  415.52   18.50   3
  -5 -14  -1  414.74   18.72   1
   5 -14   1  421.15   23.22   4
   6 -14   1   68.65   13.63   4
   6 -14   1   66.48    9.81   1
   6  14   1   76.73   10.60   3
  -6 -14  -1   64.09    9.85   1
   7 -14   1   24.60   12.42   4
  -7 -14  -1   27.29    8.57   1
   7 -14   1   48.58    9.36   1
   8 -14   1  170.87   17.55   4
   8  14   1  183.11   16.04   3
  -8 -14  -1  161.30   14.54   1
   8 -14   1  157.71   12.89   1
   9  14   1  349.96   21.21   3
   9 -14   1  291.95   17.31   1
   9 -14   1  315.03   21.21   4
  -9 -14  -1  302.91   18.92   1
  10  14   1   50.80   14.54   3
  10 -14   1   76.86   14.70   4
  11  14   1   -6.59   13.73   3
  11 -14   1  -13.30    8.14   1
  11 -14   1    9.89   12.70   4
  11 -15  -1   16.15   13.13   4
  11  15  -1   -3.27   14.15   3
  11 -15  -1   -0.20    9.57   1
  10 -15  -1   69.72   15.28   4
  10 -15  -1   41.19   10.48   1
  10  15  -1   55.89   15.18   3
   9 -15  -1   36.63    9.88   1
   9 -15  -1   31.86   13.83   4
   9  15  -1   28.38   13.38   3
   8 -15  -1   81.59   11.12   1
  -8 -15   1   72.94   11.83   1
   8 -15  -1   69.73   15.90   4
   8  15  -1   74.80   13.49   3
  -7 -15   1  275.65   16.52   1
   7  15  -1  242.40   17.48   3
   7 -15  -1  265.79   15.63   1
   7 -15  -1  350.21   22.13   4
   6 -15  -1  800.09   30.08   1
   6 -15  -1  854.87   34.07   4
  -6 -15   1  812.12   30.38   1
   6  15  -1  849.09   30.52   3
   5 -15  -1    4.39    7.17   1
   5  15  -1    5.13    7.71   3
  -5 -15   1   -4.36    6.40   1
   5 -15  -1   -0.30   10.38   4
   4  15  -1   13.72    7.30   3
   4 -15  -1    0.71    6.66   1
   4 -15  -1   10.51   10.00   4
  -4 -15   1    2.30    6.42   1
   3 -15  -1  222.66   15.63   4
  -3 -15   1  225.48   13.36   1
   3 -15  -1  228.81   13.55   1
   3  15  -1  206.64   12.39   3
   2  15  -1  131.12    9.53   3
   2 -15  -1  128.27   10.83   1
  -2 -15   1  122.12   10.74   1
   2 -15  -1  129.59   12.21   4
   1 -15  -1  278.57   14.48   1
  -1 -15   1  267.82   14.44   1
   1  15  -1  273.87   11.88   3
   1 -15  -1  272.45   15.55   4
   0 -15   1  536.52   21.66   1
   0  15   1  519.45   18.51   3
   0 -15   1  569.78   22.05   4
   0 -15  -1  549.63   21.45   1
   0 -15  -1  557.14   21.23   4
   1 -15   1  150.52   11.39   1
   1  15   1  146.24    9.23   3
  -1 -15  -1  151.62   11.79   4
   1 -15   1  149.03   13.03   4
  -1 -15  -1  140.35   11.11   1
  -2 -15  -1  253.61   14.09   1
   2  15   1  260.65   12.48   3
   2 -15   1  246.20   14.18   1
   2 -15   1  266.83   17.22   4
   3 -15   1  153.70   11.88   1
  -3 -15  -1  148.91   11.56   1
   3 -15   1  174.78   16.90   4
   3  15   1  146.13   10.69   3
   4 -15   1  475.15   20.47   1
   4 -15   1  490.42   24.49   4
  -4 -15  -1  450.95   20.07   1
   4  15   1  465.31   19.09   3
  -5 -15  -1  110.10   11.24   1
   5 -15   1  118.53   15.41   4
   5 -15   1  152.82   12.30   1
   5  15   1  129.22   11.52   3
   6  15   1   84.02   11.03   3
  -6 -15  -1   82.21   11.12   1
   6 -15   1  106.91   15.38   4
   6 -15   1  100.77   11.44   1
  -7 -15  -1   26.48    8.88   1
   7 -15   1   36.49   12.93   4
   7 -15   1   34.30    8.81   1
   7  15   1   32.75   10.71   3
  -8 -15  -1   71.66   12.05   1
   8 -15   1   97.82   15.75   4
   8  15   1   77.45   13.21   3
   8 -15   1   77.57   11.88   1
   9 -15   1  119.43   13.77   1
  -9 -15  -1  119.31   14.81   1
   9  15   1  134.75   16.14   3
  10 -15   1    0.98    8.66   1
  10 -15   1   -0.09   11.92   4
  10  15   1   -2.64   12.63   3
  11  15   1   18.33   13.72   3
  11 -15   1   21.70   13.42   4
  11 -15   1   16.14   10.06   1
  10 -16  -1   25.65    9.90   1
  10  16  -1   15.24   13.34   3
  10 -16  -1   34.36   14.42   4
   9 -16  -1  120.26   13.50   1
   9 -16  -1  115.71   18.13   4
   9  16  -1  122.10   16.17   3
   8  16  -1  175.38   16.92   3
   8 -16  -1  166.58   13.72   1
  -8 -16   1  150.84   15.32   1
   8 -16  -1  163.35   19.43   4
   7  16  -1  108.55   13.20   3
   7 -16  -1  109.81   17.27   4
   7 -16  -1  117.85   12.97   1
  -7 -16   1  107.64   13.10   1
  -6 -16   1   12.05    7.84   1
   6 -16  -1   11.79    7.75   1
   6  16  -1    7.14    8.53   3
   6 -16  -1   31.07   12.93   4
   5 -16  -1    8.85    7.67   1
  -5 -16   1   -7.45    6.91   1
   5 -16  -1   -1.41   11.19   4
   5  16  -1   11.20    8.03   3
  -4 -16   1  122.58   11.37   1
   4  16  -1  120.94   10.54   3
   4 -16  -1  129.20   14.44   4
   4 -16  -1  118.03   11.07   1
   3 -16  -1   -0.63    9.52   4
   3  16  -1    9.41    6.32   3
  -3 -16   1    9.87    7.40   1
   3 -16  -1   12.22    7.55   1
   2 -16  -1  219.14   13.67   1
   2 -16  -1  241.19   16.40   4
  -2 -16   1  231.99   13.99   1
   2  16  -1  235.82   12.07   3
   1 -16  -1   89.80   10.97   1
   1 -16  -1  109.62   11.66   4
  -1 -16   1  107.47   10.78   1
   0 -16  -1   41.88    8.23   1
   0 -16   1   28.84    8.26   1
   0 -16  -1   45.74    9.07   4
   1 -16   1  156.13   14.43   4
   1  16   1  175.20   10.05   3
  -1 -16  -1  152.61   11.81   1
   1 -16   1  148.91   11.74   1
   2  16   1   30.23    6.58   3
   2 -16   1   21.78    9.96   4
   2 -16   1   26.37    8.41   1
  -2 -16  -1   25.43    8.23   1
   3  16   1  125.55   10.31   3
   3 -16   1  145.23   15.11   4
   3 -16   1  114.42   11.28   1
  -3 -16  -1  123.42   11.20   1
   4 -16   1  475.48   23.68   4
   4 -16   1  351.05   18.04   1
   4  16   1  329.70   16.24   3
  -4 -16  -1  351.85   18.34   1
   5 -16   1   51.38   13.77   4
   5  16   1   31.12    8.58   3
  -5 -16  -1   34.01    8.99   1
   5 -16   1   40.42    9.51   1
   6 -16   1    6.27    7.99   1
   6 -16   1    9.51   12.61   4
   6  16   1   10.65    8.69   3
  -6 -16  -1    0.86    8.46   1
   7  16   1   69.50   11.62   3
   7 -16   1   70.76   14.77   4
   7 -16   1   72.77   11.22   1
  -7 -16  -1   61.25   11.44   1
   8 -16   1   31.52   13.70   4
  -8 -16  -1   24.10   10.46   1
   8 -16   1   35.92   10.04   1
   8  16   1   28.81   11.55   3
  -9 -16  -1  135.30   15.21   1
   9  16   1  113.21   15.77   3
   9 -16   1  145.13   14.60   1
  10  16   1  146.14   18.00   3
  10 -16   1  144.61   15.27   1
  10 -16   1  126.43   16.87   4
   9  17  -1   58.26   14.18   3
   9 -17  -1   77.61   12.41   1
   9 -17  -1   99.12   17.59   4
   8 -17  -1  224.92   21.74   4
   8 -17  -1  187.99   14.84   1
   8  17  -1  198.44   17.20   3
  -8 -17   1  238.17   17.47   1
   7  17  -1   42.63   11.19   3
  -7 -17   1   35.05   11.22   1
   7 -17  -1   48.24   10.30   1
   7 -17  -1   46.38   15.65   4
   6 -17  -1    4.44   12.64   4
   6 -17  -1    1.28    8.23   1
  -6 -17   1    0.61    8.61   1
  -5 -17   1  302.99   17.78   1
   5 -17  -1  305.52   22.82   4
   5  17  -1  312.37   16.28   3
   5 -17  -1  284.69   16.88   1
   4 -17  -1   66.61   12.99   4
   4 -17  -1   35.82    9.19   1
  -4 -17   1   42.76    9.46   1
   4  17  -1   39.57    8.32   3
   3  17  -1   86.56    8.73   3
   3 -17  -1   75.89   10.64   1
  -3 -17   1   73.01   10.28   1
   3 -17  -1   72.50   13.26   4
   2 -17  -1    1.29    7.08   1
  -2 -17   1   -0.17    6.94   1
   2 -17  -1   -1.37    9.71   4
   1 -17  -1   59.67   11.10   4
  -1 -17   1   34.75    8.63   1
   1 -17  -1   25.72    8.13   1
   0 -17   1  478.57   21.10   1
   0 -17  -1  461.89   20.75   1
   1 -17   1    1.17    7.32   1
  -1 -17  -1   -5.95    6.94   1
   2 -17   1  288.99   20.04   4
  -2 -17  -1  173.01   13.52   1
   2 -17   1  199.39   13.87   1
   2  17   1  199.56   11.41   3
   3  17   1   17.45    6.58   3
   3 -17   1    3.96   11.47   4
   3 -17   1   10.87    7.80   1
  -3 -17  -1   15.21    7.75   1
   4  17   1  123.73   11.07   3
  -4 -17  -1  107.61   12.05   1
   4 -17   1  106.02   12.41   1
   4 -17   1  124.88   16.58   4
  -5 -17  -1   24.71    9.48   1
   5 -17   1   20.15   13.68   4
   5  17   1   36.48    9.08   3
   5 -17   1   27.80    9.66   1
  -6 -17  -1   48.55   10.36   1
   6 -17   1   68.37   11.47   1
   6  17   1   58.31   10.26   3
   7 -17   1  546.04   24.26   1
  -7 -17  -1  529.61   25.25   1
   7 -17   1  576.83   28.32   4
   7  17   1  507.35   23.90   3
   8 -17   1   77.35   12.76   1
   8  17   1   76.20   13.11   3
  -8 -17  -1   81.38   13.72   1
   9 -17   1   10.36   13.13   4
   9 -17   1  -11.76    9.28   1
  -9 -17  -1   -5.22   10.82   1
   9  17   1   -5.20   11.15   3
   8  18  -1   97.89   13.93   3
  -8 -18   1   84.51   14.14   1
   8 -18  -1   86.47   13.33   1
   8 -18  -1  108.44   18.74   4
   7 -18  -1  111.65   13.78   1
   7  18  -1  123.36   13.81   3
  -7 -18   1  135.74   15.33   1
   7 -18  -1  109.52   18.84   4
   6  18  -1    5.85    9.01   3
   6 -18  -1  -13.46   13.44   4
  -6 -18   1   -0.87    9.46   1
   6 -18  -1    0.32    8.33   1
  -5 -18   1    4.54    9.21   1
   5 -18  -1   -5.57   13.36   4
   5 -18  -1   12.72    9.53   1
   5  18  -1   19.93    8.31   3
   4 -18  -1 1381.17   46.92   4
  -4 -18   1 1309.13   44.41   1
   4 -18  -1 1263.60   43.79   1
   4  18  -1 1250.47   41.37   3
   3 -18  -1  198.00   14.38   1
  -3 -18   1  179.27   14.49   1
   3 -18  -1  255.54   20.48   4
   2 -18  -1   79.24   11.56   1
  -2 -18   1  101.87   12.33   1
   2 -18  -1   87.84   13.73   4
  -1 -18   1  399.56   19.63   1
   1 -18  -1  376.53   19.18   1
   0 -18   1   54.27    9.68   1
   0 -18  -1   56.28   10.41   1
  -1 -18  -1   -7.72    6.63   1
   1 -18   1   -6.29    7.43   1
  -2 -18  -1   -5.63    7.41   1
   2 -18   1    2.44    8.06   1
   3  18   1  445.49   19.03   3
   3 -18   1  482.48   21.87   1
   3 -18   1  485.75   26.13   4
  -3 -18  -1  442.75   21.74   1
   4  18   1  114.00   10.84   3
  -4 -18  -1  131.56   12.89   1
   4 -18   1   95.18   16.54   4
  -5 -18  -1   17.03    9.25   1
   5 -18   1   -4.31   14.21   4
   5  18   1   38.63    8.74   3
   5 -18   1   15.33    9.58   1
   6 -18   1  544.93   24.79   1
   6 -18   1  541.95   28.66   4
  -6 -18  -1  566.41   25.42   1
   6  18   1  522.83   23.19   3
   7  18   1   22.92   10.30   3
   7 -18   1   12.26    9.66   1
  -7 -18  -1   15.89   11.06   1
   7 -18   1   24.41   15.16   4
  -8 -18  -1  197.84   17.45   1
   8 -18   1  224.02   21.17   4
   8  18   1  195.04   16.69   3
   8 -18   1  188.76   15.58   1
   7 -19  -1    2.62    9.23   1
   7  19  -1   17.65   10.23   3
   7 -19  -1   -4.60   15.66   4
  -7 -19   1   14.78   11.19   1
   6 -19  -1   -3.20   15.24   4
  -6 -19   1    9.21   10.61   1
   6 -19  -1    6.22    9.28   1
   6  19  -1    6.02    8.70   3
   5 -19  -1  385.00   26.15   4
   5 -19  -1  330.35   18.92   1
   5  19  -1  312.56   17.13   3
  -5 -19   1  340.57   19.83   1
  -4 -19   1   57.56   11.99   1
   4 -19  -1   60.71   11.45   1
   4 -19  -1   71.77   15.82   4
  -3 -19   1   89.06   12.62   1
   3 -19  -1   68.64   11.26   1
   3 -19  -1   91.38   15.61   4
   2 -19  -1   -1.84    8.55   1
  -2 -19   1   -9.11    8.84   1
  -1 -19   1   -1.97    8.12   1
   1 -19  -1   10.32    8.70   1
   0 -19  -1  254.43   16.49   1
   0 -19   1  255.56   16.47   1
  -1 -19  -1   -1.00    8.10   1
   1 -19   1   -7.24    8.19   1
   2 -19   1  145.38   13.57   1
  -2 -19  -1  147.03   13.60   1
  -3 -19  -1   -3.67    8.55   1
   3 -19   1   22.84    9.56   1
   4 -19   1  189.71   15.16   1
  -4 -19  -1  208.85   16.07   1
   4  19   1  214.69   13.80   3
  -5 -19  -1   -0.09    9.22   1
   5  19   1    4.45    8.02   3
   5 -19   1  -17.25   13.68   4
   5 -19   1  -11.19    8.18   1
   6 -19   1   -5.54   13.80   4
  -6 -19  -1   -8.52    8.89   1
   6 -19   1   -0.98    9.06   1
   6  19   1    2.16    8.79   3
   7 -19   1  448.35   27.88   4
  -7 -19  -1  469.68   25.39   1
   7  19   1  523.05   23.41   3
   7 -19   1  477.05   23.93   1
  -5 -20   1   14.05   10.59   1
   5 -20  -1   24.63   10.12   1
   5 -20  -1   49.95   17.01   4
   4 -20  -1  152.06   15.91   1
  -4 -20   1  136.28   15.72   1
  -3 -20   1    1.82    9.73   1
   3 -20  -1   -2.74    9.24   1
  -2 -20   1   31.07   10.79   1
   2 -20  -1   14.40    9.83   1
  -1 -20   1   32.10   10.58   1
   1 -20  -1   44.31   11.59   1
   0 -20  -1   11.68    9.15   1
   0 -20   1    0.49    9.75   1
   1 -20   1   48.24   11.22   1
  -1 -20  -1   39.05   11.21   1
   2 -20   1   -2.21    8.92   1
  -2 -20  -1   -0.05    8.87   1
  -3 -20  -1  132.77   15.14   1
   4 -20   1  106.74   14.59   1
  -4 -20  -1  112.37   14.72   1
   5 -20   1   12.15   10.56   1
  -5 -20  -1   16.68   11.31   1
   3 -21  -1   22.05   10.68   1
  -3 -21   1    8.37   10.37   1
   2 -21  -1    5.08   10.09   1
  -2 -21   1   -7.12    9.58   1
  -1 -21   1   67.34   12.89   1
   0 -21  -1  132.83   14.92   1
   0 -21   1  124.99   15.49   1
  -1 -21  -1    3.43    9.75   1
   1 -21   1    7.77    9.98   1
   2 -21   1   75.52   13.88   1
  -2 -21  -1   69.53   13.13   1
  -3 -21  -1   51.45   12.68   1
   3 -21   1   62.01   12.82   1
  16   0  -2   28.23   11.28   2
  15   0  -2   40.19   13.06   3
  15   0  -2   50.02   11.63   2
  14   0  -2    0.63    7.01   4
  14   0  -2  -13.54   11.14   3
  14   0  -2  -11.14    9.94   2
  13   0  -2  747.48   25.82   4
  13   0  -2  732.34   27.60   2
  13   0  -2  691.99   30.68   3
  12   0  -2  402.32   19.42   2
  12   0  -2  419.70   18.03   4
  12   0  -2  374.80   22.38   3
  11   0  -2  102.15   12.42   2
  11   0  -2  124.59   10.68   4
  11   0  -2   95.82   14.37   3
  10   0  -2   86.30    9.27   4
  10   0  -2  104.58   11.93   2
  10   0  -2   96.51    7.04   1
  10   0  -2   99.32   14.29   3
   9   0  -2  901.15   33.46   3
   9   0  -2  828.07   28.20   4
   9   0  -2  880.51   25.99   1
   9   0  -2  830.67   29.57   2
   8   0  -2 4643.02  123.90   4
   8   0  -2 4739.48  133.95   3
   8   0  -2 4612.78  125.30   1
   8   0  -2 4654.14  121.13   2
   7   0  -2  926.26   26.93   1
   7   0  -2  926.93   28.94   4
   7   0  -2  926.69   33.69   3
   7   0  -2  930.64   30.17   2
   6   0  -2  638.47   21.41   4
   6   0  -2  625.06   19.11   1
   6   0  -2  661.82   23.24   2
   6   0  -2  670.69   26.02   3
   5   0  -2 1273.02   37.23   2
   5   0  -2 1282.48   36.76   4
   5   0  -2 1246.51   41.24   3
   5   0  -2 1302.58   35.45   1
   4   0  -2   86.55    7.29   4
   4   0  -2  112.19   10.12   3
   4   0  -2   86.34    8.40   2
   4   0  -2   89.01    4.26   1
   3   0  -2 1154.44   32.59   1
   3   0  -2 1252.32   32.99   2
   3   0  -2 1175.73   36.39   3
   3   0  -2 1193.43   33.23   4
   2   0  -2 1145.40   33.42   3
   2   0  -2 1148.91   29.96   2
   2   0  -2 1153.62   30.71   4
  -1   0   2 4369.84  116.68   3
   1   0  -2 4041.06  105.07   2
   1   0  -2 4484.18  125.75   1
   1   0  -2 4050.96  109.94   4
   0   0   2 3305.84   85.76   4
   0   0   2 3309.29   91.21   3
   0   0   2 3201.84   88.65   1
   0   0   2 3362.81   82.39   2
   1   0   2 1990.98   54.02   3
   1   0   2 1895.35   52.66   1
   1   0   2 1969.50   48.69   2
   1   0   2 1924.23   50.71   4
   2   0   2 9999.36  268.06   3
   2   0   2 9406.01  259.84   1
   2   0   2 9931.56  241.92   2
   2   0   2 9857.51  251.85   4
   3   0   2  811.70   22.97   4
   3   0   2  837.04   24.46   3
   3   0   2  800.40   23.79   1
   3   0   2  822.73   22.22   2
   4   0   2   13.26    3.73   4
   4   0   2   18.40    3.95   2
   4   0   2   16.72    4.34   3
   4   0   2   18.40    3.37   1
   5   0   2  105.88    9.49   3
   5   0   2  111.25    8.11   2
   5   0   2  101.46    7.46   4
   5   0   2   97.51    6.38   1
   6   0   2   62.64    8.39   3
   6   0   2   86.97    7.24   4
   6   0   2   90.66    8.22   2
   6   0   2   62.55    6.18   1
   7   0   2  548.37   20.01   2
   7   0   2  566.63   18.80   1
   7   0   2  560.88   22.45   3
   7   0   2  532.48   19.46   4
   8   0   2  109.51   10.92   2
   8   0   2  106.31   11.83   3
   8   0   2   98.04    7.42   1
   8   0   2  111.12    9.35   4
   9   0   2  244.82   15.16   2
   9   0   2  240.74   13.50   4
   9   0   2  244.94   11.39   1
   9   0   2  251.95   16.92   3
  10   0   2  241.48   11.68   1
  10   0   2  238.71   16.61   3
  10   0   2  242.86   15.37   2
  10   0   2  240.99   13.63   4
  11   0   2 1143.93   37.39   2
  11   0   2 1165.74   36.69   4
  11   0   2 1157.84   40.48   3
  11   0   2 1155.82   35.75   1
  12   0   2   28.62    8.12   4
  12   0   2   15.89   11.05   3
  12   0   2   28.47   10.27   2
  13   0   2    6.29    9.79   2
  13   0   2    4.38   10.38   3
  13   0   2    9.08    7.55   4
  14   0   2  287.90   17.49   2
  14   0   2  325.95   16.78   4
  15   0   2   85.84   13.21   2
  15   0   2   69.46   10.42   4
  16  -1  -2  126.71   14.30   2
  15   1  -2   61.42   12.66   2
  15  -1  -2   78.43   10.23   4
  15   1  -2   38.45   13.91   3
  15  -1  -2   79.42   12.61   2
  14   1  -2   -2.56   12.84   3
  14   1  -2   28.37   11.18   2
  14  -1  -2   23.22   12.29   3
  14   1  -2   27.06    8.11   4
  14  -1  -2   32.36   11.06   2
  14  -1  -2   38.40    8.91   4
  13   1  -2  522.95   25.99   3
  13  -1  -2  569.42   23.21   2
  13  -1  -2  542.93   21.62   4
  13   1  -2  542.48   23.25   2
  13   1  -2  514.12   20.66   4
  13  -1  -2  494.43   25.45   3
  12  -1  -2  409.39   22.35   3
  12   1  -2  435.58   20.17   2
  12   1  -2  398.58   17.32   4
  12  -1  -2  413.33   19.65   2
  12  -1  -2  411.94   18.23   4
  12   1  -2  383.88   22.78   3
  11   1  -2    7.74    9.36   2
  11   1  -2   -7.80   11.21   3
  11   1  -2    4.40    6.71   4
  11  -1  -2   -1.56    6.75   4
  11  -1  -2   -1.96    8.86   2
  11  -1  -2  -13.65   10.37   3
  10  -1  -2   32.99   10.25   2
  10  -1  -2   41.72    8.48   4
  10   1  -2   37.04   10.45   2
  10   1  -2   39.69    7.69   4
 -10  -1   2   27.87    6.26   1
  10  -1  -2   43.06    5.19   1
  10   1  -2   24.25   12.17   3
  10  -1  -2   32.14   11.75   3
   9  -1  -2  717.80   29.42   3
   9   1  -2  680.84   23.87   4
   9  -1  -2  706.55   24.91   4
   9   1  -2  729.74   26.58   2
   9  -1  -2  718.86   26.37   2
  -9  -1   2  726.77   23.86   1
   9  -1  -2  688.99   22.07   1
   9   1  -2  770.16   30.66   3
   8   1  -2  572.69   26.06   3
   8  -1  -2  555.16   22.66   2
   8  -1  -2  584.27   25.25   3
   8   1  -2  530.92   19.63   4
   8  -1  -2  550.35   21.17   4
   8   1  -2  519.25   22.18   2
   8  -1  -2  560.42   17.79   1
   7  -1  -2    4.35    7.77   2
   7   1  -2    5.73    9.67   3
   7  -1  -2    7.94    9.32   3
   7  -1  -2    6.23    3.07   1
   7   1  -2   12.50    8.04   2
   7  -1  -2    5.56    6.56   4
   7   1  -2    5.14    5.23   4
   6  -1  -2   17.72    6.47   4
   6  -1  -2   19.77    3.08   1
   6  -1  -2   29.44    8.00   2
   6   1  -2   13.06    9.21   3
   6   1  -2   16.21    5.12   4
   6  -1  -2   16.34    8.46   3
   6   1  -2   21.08    7.45   2
   5   1  -2   20.53    6.90   2
   5   1  -2   11.87    9.21   3
   5  -1  -2   15.11    7.37   3
   5   1  -2   11.15    4.44   4
   5  -1  -2    9.82    6.00   4
   5  -1  -2    7.91    2.83   1
   5  -1  -2    8.86    6.64   2
   4  -1  -2  730.83   22.75   2
   4   1  -2  684.16   23.03   2
   4   1  -2  697.85   21.38   4
   4   1  -2  737.93   26.41   3
   4  -1  -2  734.66   20.70   1
   4  -1  -2  728.80   24.52   3
   4  -1  -2  701.25   22.54   4
   3  -1  -2  507.44   15.50   2
   3  -1  -2  483.96   15.50   4
   3   1  -2  449.43   19.63   3
   3   1  -2  443.17   14.99   4
   3  -1  -2  482.81   16.87   3
   3   1  -2  506.13   17.38   2
   3  -1  -2  488.87   14.12   1
   2  -1  -2 5310.83  138.41   4
   2  -1  -2 5135.05  147.07   3
   2  -1  -2 5412.38  143.82   1
   2  -1  -2 5391.75  133.06   2
   2   1  -2 5296.10  148.49   3
   2   1  -2 5401.52  133.79   2
  -2  -1   2 5559.42  147.61   1
   1  -1  -2  302.37    8.55   1
  -1   1   2  314.61    9.12   3
   1   1  -2  288.97    8.22   2
  -1  -1   2  294.87    8.71   1
   1   1  -2  282.60   10.04   3
   1  -1  -2  314.33    8.21   2
   1  -1  -2  299.28    8.49   4
   0  -1   2  382.31   10.79   3
   0  -1   2  347.25    9.81   4
   0  -1   2  350.65   10.73   1
   0   1   2  359.46   10.55   3
   0   1   2  363.83    9.46   2
   0  -1  -2  356.84   10.37   1
   0  -1   2  369.59    9.43   2
   0   1   2  365.11    9.89   4
   1   1   2    1.72    1.00   2
   1  -1   2    0.21    0.89   2
   1   1   2    1.41    1.04   4
   1  -1   2    1.50    0.89   3
   1   1   2    3.21    1.40   3
   1  -1   2    4.55    2.06   1
   2  -1   2  188.29    6.51   3
   2  -1   2  173.69    7.38   4
   2   1   2  178.96    6.64   1
   2   1   2  180.77    6.17   4
   2   1   2  185.16    7.44   3
   2  -1   2  182.75    7.47   1
   2   1   2  180.66    6.07   2
   2  -1   2  188.02    6.30   2
   3  -1   2 3147.30   87.34   3
   3   1   2 3255.59   82.15   4
   3  -1   2 3127.64   79.48   2
   3   1   2 3127.65   79.10   2
   3   1   2 3127.55   87.67   3
   3  -1   2 3211.91   85.67   1
   3   1   2 3154.35   84.92   1
   3  -1   2 3081.73   83.08   4
   4  -1   2 1480.84   41.83   1
   4   1   2 1448.39   42.93   3
   4  -1   2 1473.35   41.09   4
   4   1   2 1461.05   39.75   4
   4   1   2 1486.64   38.81   2
   4  -1   2 1471.52   39.34   2
   4   1   2 1457.15   41.14   1
   4  -1   2 1511.56   42.70   3
   5   1   2   20.86    4.85   2
   5   1   2   24.07    4.03   4
   5  -1   2   25.76    4.39   1
   5  -1   2   23.21    5.55   2
   5   1   2   21.89    6.09   3
   5  -1   2   20.88    5.73   3
   5   1   2   21.30    3.61   1
   5  -1   2   17.79    5.15   4
   6  -1   2 1420.95   40.85   1
   6  -1   2 1387.64   43.01   3
   6   1   2 1427.78   40.46   1
   6   1   2 1464.11   39.47   2
   6  -1   2 1383.40   39.83   2
   6   1   2 1383.14   43.36   3
   6  -1   2 1395.03   40.88   4
   6   1   2 1428.03   39.61   4
   7   1   2  324.68   14.62   2
   7  -1   2  302.57   15.35   2
   7   1   2  323.74   12.52   1
   7  -1   2  328.35   16.83   3
   7  -1   2  289.28   14.45   4
   7   1   2  322.00   17.23   3
   7   1   2  321.63   13.31   4
   7  -1   2  328.31   12.95   1
   8   1   2    8.46    9.24   3
   8  -1   2   12.17    8.30   2
   8  -1   2   22.73    5.23   1
   8   1   2   16.71    5.94   4
   8  -1   2   16.11    7.16   4
   8   1   2   26.80    4.97   1
   8   1   2   20.70    7.85   2
   8  -1   2   35.43    9.95   3
   9  -1   2  114.78   12.13   2
   9   1   2   98.84   12.81   3
   9  -1   2  107.19   11.84   3
   9  -1   2   89.88   10.19   4
   9   1   2  103.66   11.69   2
   9   1   2   98.27    8.20   1
   9  -1   2  114.69    8.50   1
   9   1   2  105.39   10.00   4
  10   1   2  562.82   23.18   2
  10  -1   2  560.61   24.53   3
  10  -1   2  608.26   23.44   2
  10   1   2  577.55   25.57   3
  10  -1   2  606.19   22.57   4
  10   1   2  601.95   21.76   4
  10  -1   2  626.86   20.86   1
  11   1   2  672.73   23.64   4
  11  -1   2  672.03   25.14   2
  11   1   2  627.67   27.39   3
  11  -1   2  654.54   22.19   1
  11  -1   2  675.11   24.15   4
 -11  -1  -2  513.06   23.96   1
  11   1   2  679.03   25.48   2
  11  -1   2  624.79   25.98   3
  12  -1   2   49.26    8.67   4
  12   1   2   38.37   11.90   3
  12  -1   2   30.00   10.36   3
  12   1   2   43.74    8.44   4
  12   1   2   52.02   10.82   2
  12  -1   2   56.67    7.22   1
 -12  -1  -2   18.82    7.82   1
  12  -1   2   51.21   10.81   2
  13   1   2  383.72   19.43   2
  13  -1   2  355.20   18.85   2
  13   1   2  367.12   17.33   4
  13  -1   2  390.97   18.32   4
  13   1   2  362.70   21.71   3
  14   1   2   37.90   13.30   3
  14   1   2   21.33   11.04   2
  14  -1   2   67.41   10.12   4
  14  -1   2   44.20   11.28   2
  14   1   2   48.82    9.39   4
  15   1   2  165.70   13.58   4
  15  -1   2  144.28   13.30   4
  15  -1   2  154.10   14.56   2
  15   1   2  180.37   15.10   2
  15  -2  -2    5.75   10.40   2
  15   2  -2    4.99   10.51   2
  15   2  -2    0.38   13.53   3
  15  -2  -2   25.87    9.04   4
  14  -2  -2    8.37    8.63   4
  14   2  -2  -19.70   12.37   3
  14  -2  -2    3.66   10.18   2
  14   2  -2   11.41   10.29   2
  13  -2  -2  139.10   14.87   3
  13  -2  -2  120.76   13.63   2
  13   2  -2  131.98   11.36   4
  13   2  -2  135.52   16.73   3
  13   2  -2  162.81   14.66   2
  12  -2  -2  171.26   14.61   2
  12  -2  -2  156.00   15.42   3
  12   2  -2  149.97   11.42   4
  12   2  -2  187.12   17.96   3
  12  -2  -2  154.91   12.31   4
  12   2  -2  171.20   14.95   2
  11   2  -2  301.96   17.27   2
  11  -2  -2  296.87   17.22   2
  11   2  -2  287.86   13.83   4
  11  -2  -2  298.63   15.98   4
  11  -2  -2  319.38   19.92   3
  11   2  -2  279.22   21.03   3
  10  -2  -2    6.30    4.16   1
  10  -2  -2   22.17    8.12   4
 -10  -2   2   12.29    5.42   1
  10  -2  -2   13.89    9.16   2
  10   2  -2    0.21   11.93   3
  10  -2  -2   11.79   10.40   3
  10   2  -2    5.08    6.13   4
  10   2  -2    5.00    8.75   2
   9   2  -2  360.23   15.12   4
  -9  -2   2  344.24   14.26   1
   9  -2  -2  376.47   19.05   2
   9  -2  -2  375.18   13.59   1
   9  -2  -2  383.43   21.17   3
   9   2  -2  367.30   19.02   2
   9  -2  -2  376.26   17.68   4
   9   2  -2  387.05   22.97   3
   8   2  -2  480.02   24.11   3
   8  -2  -2  447.31   20.17   2
   8  -2  -2  445.97   22.15   3
   8  -2  -2  437.28   18.64   4
   8   2  -2  426.47   16.23   4
   8  -2  -2  434.88   15.03   1
   8   2  -2  428.00   19.87   2
   7  -2  -2   86.42    6.36   1
   7  -2  -2   97.83   10.89   2
   7   2  -2  103.34   13.05   3
  -7  -2   2   77.78    6.45   1
   7   2  -2  107.87   10.66   2
   7   2  -2   87.61    7.96   4
   7  -2  -2   97.58   11.40   3
   7  -2  -2  102.89    9.67   4
   6  -2  -2  489.36   21.46   3
   6   2  -2  539.74   19.75   2
   6  -2  -2  496.68   16.21   1
   6  -2  -2  513.61   20.27   2
   6   2  -2  518.85   23.54   3
   6  -2  -2  504.02   19.48   4
   6   2  -2  493.70   16.47   4
   5   2  -2  605.69   21.93   2
   5  -2  -2  695.74   22.36   4
   5  -2  -2  641.47   22.22   2
   5   2  -2  642.97   19.34   4
   5  -2  -2  633.33   23.61   3
   5   2  -2  648.18   25.86   3
  -5  -2   2  687.80   19.21   1
   5  -2  -2  652.56   19.70   1
   4  -2  -2  117.01    9.22   2
  -4  -2   2  115.16    5.01   1
   4   2  -2  104.97    5.96   4
   4  -2  -2  114.23    9.11   4
   4   2  -2  105.68    9.92   2
   4  -2  -2  158.33    9.68   3
   4  -2  -2  115.08    5.64   1
   4   2  -2  136.23   11.36   3
  -3  -2   2  137.59    5.04   1
   3   2  -2  141.30    5.61   4
   3  -2  -2  123.80    5.48   1
   3   2  -2  149.01   10.11   2
   3  -2  -2  135.19    7.48   2
   3   2  -2  162.74   13.69   3
   3  -2  -2  132.93    7.59   3
   3  -2  -2  129.83    8.14   4
  -2   2   2   38.81    2.97   3
   2  -2  -2   34.31    2.76   1
   2  -2  -2   39.27    3.30   4
   2   2  -2   43.91    6.53   3
  -2  -2   2   30.36    2.42   1
   2   2  -2   51.46    5.28   2
   1   2  -2   36.08    4.67   3
   1  -2  -2   37.77    2.27   1
  -1  -2   2   32.74    2.38   1
   1  -2  -2   47.50    2.43   2
  -1   2   2   37.61    2.56   3
   1  -2  -2   35.91    2.90   4
   0  -2  -2 3311.70   87.88   1
   0   2   2 3426.61   81.69   2
   0  -2  -2 3278.59   85.06   4
   0   2   2 3308.14   90.36   3
   0  -2   2 3213.31   85.87   4
   0  -2   2 3318.38   88.24   1
   0   2  -2 3149.52   91.87   3
   1  -2   2   13.73    2.50   1
   1  -2   2    9.03    2.74   4
   1  -2   2   14.09    1.27   2
   1   2   2   13.94    1.46   4
   1   2   2   12.33    2.00   3
   1   2   2   12.27    1.38   2
  -1  -2  -2    9.83    1.84   1
   2  -2   2 2131.23   53.88   2
   2  -2   2 2110.88   58.63   1
   2   2   2 2114.96   59.59   3
   2  -2   2 2041.31   57.21   4
   2   2   2 2168.49   55.59   4
   2   2   2 2117.03   53.52   2
  -2  -2  -2 2252.07   58.17   1
  -3  -2  -2  192.70    8.31   1
   3   2   2  180.13    6.98   2
   3  -2   2  180.78    8.40   2
   3  -2   2  169.27    8.23   1
   3   2   2  177.87    6.53   4
   3   2   2  188.90    9.12   3
   3  -2   2  187.48    7.58   3
   3  -2   2  172.12   10.10   4
   4   2   2    1.98    2.92   2
   4   2   2    7.71    4.58   3
   4  -2   2    3.45    4.27   2
   4  -2   2    4.49    3.51   1
   4  -2   2    8.19    4.95   4
  -4  -2  -2    7.85    3.84   1
   4  -2   2    5.34    3.90   3
   4   2   2    0.73    2.24   4
   5   2   2  414.49   16.33   3
   5  -2   2  394.68   15.27   3
   5  -2   2  383.70   14.32   1
   5   2   2  406.81   12.95   4
   5   2   2  395.75   13.65   2
   5  -2   2  393.85   15.22   2
   5  -2   2  369.73   15.74   4
   6   2   2  528.31   20.46   3
   6  -2   2  480.33   18.64   2
   6   2   2  538.05   17.75   2
   6  -2   2  493.78   19.27   4
   6  -2   2  489.95   19.35   3
   6   2   2  524.55   16.69   4
   6  -2   2  546.62   17.98   1
   7  -2   2 1878.79   54.15   4
   7  -2   2 1949.06   54.08   1
  -7  -2  -2 1734.15   55.56   1
   7  -2   2 1849.76   56.30   3
   7  -2   2 1837.64   52.57   2
   7   2   2 1968.79   51.92   2
   7   2   2 1958.66   52.03   4
   7   2   2 1905.02   57.65   3
   8   2   2  202.45   13.13   2
   8  -2   2  185.03   14.06   2
   8   2   2  236.21   11.27   4
  -8  -2  -2  188.02   12.73   1
   8  -2   2  200.34   13.37   4
   8  -2   2  196.17   14.78   3
   8   2   2  216.57   16.30   3
   8  -2   2  209.86   10.66   1
   9   2   2  158.35   10.63   4
   9  -2   2  149.39   14.19   3
  -9  -2  -2  221.05   13.22   1
   9   2   2  181.53   13.54   2
   9  -2   2  150.20   12.91   4
   9  -2   2  166.66    9.91   1
   9   2   2  163.37   14.87   3
   9  -2   2  151.98   13.61   2
  10   2   2  307.90   16.94   2
  10  -2   2  308.68   16.70   2
  10   2   2  317.00   19.71   3
  10  -2   2  327.71   16.36   4
 -10  -2  -2  300.56   16.18   1
  10   2   2  317.29   14.58   4
  10  -2   2  303.75   17.42   3
  10  -2   2  332.52   13.82   1
  11  -2   2   85.14    8.08   1
  11  -2   2   97.88   11.93   2
  11  -2   2   75.50   10.13   4
  11   2   2   78.90   11.67   2
  11   2   2   81.49    9.10   4
  11  -2   2   66.35   11.12   3
 -11  -2  -2   41.04    8.40   1
  11   2   2   62.01   12.48   3
  12   2   2    2.70   10.64   3
  12  -2   2   -3.68    4.82   1
  12   2   2   -3.39    6.49   4
 -12  -2  -2    1.32    6.48   1
  12  -2   2   13.92    8.11   4
  12  -2   2    8.58    9.02   2
  12   2   2    2.12    9.23   2
  13   2   2  143.66   12.07   4
  13  -2   2  141.52   12.54   4
  13   2   2  161.74   16.61   3
  13  -2   2  167.00   14.90   2
  13   2   2  160.87   15.38   2
  14   2   2   47.90   14.49   3
  14  -2   2   66.29   10.69   4
  14  -2   2   58.81   11.87   2
  14   2   2   80.04   10.49   4
  15  -2   2  136.16   13.01   4
  15  -2   2  123.56   13.96   2
  15   2   2  137.29   14.85   2
  15   3  -2   76.27   15.56   3
  15  -3  -2   86.11   11.58   4
  15  -3  -2   79.13   13.26   2
  15   3  -2   92.50   13.67   2
  14   3  -2   58.45   15.11   3
  14   3  -2   74.30   12.56   2
  14  -3  -2   57.99   11.22   2
  13  -3  -2   -2.81    7.51   4
  13   3  -2   -9.20   12.80   3
  13   3  -2  -20.01    9.03   2
  13  -3  -2   -7.22    9.51   2
  12   3  -2   20.24    9.96   2
  12   3  -2   10.21    6.32   4
  12   3  -2    9.62   12.22   3
  12  -3  -2    6.70    7.87   4
  12  -3  -2   12.91   10.61   2
  12  -3  -2   -2.52   10.19   3
  11  -3  -2   63.21    9.78   4
  11  -3  -2   61.81   11.80   3
  11   3  -2   49.24    7.08   4
  11   3  -2   68.77   11.48   2
  11   3  -2   49.69   14.08   3
  11  -3  -2   53.74   11.02   2
  10  -3  -2  998.03   36.16   3
  10  -3  -2  988.27   33.02   4
  10  -3  -2  995.46   33.25   2
  10   3  -2 1074.57   33.84   2
  10   3  -2 1011.06   38.52   3
  10   3  -2  979.23   30.42   4
  10  -3  -2  987.49   30.34   1
   9  -3  -2  184.78   14.90   3
  -9  -3   2  157.20    9.51   1
   9  -3  -2  169.84   13.59   4
   9   3  -2  198.72   17.65   3
   9  -3  -2  163.19    8.95   1
   9  -3  -2  177.07   15.22   2
   9   3  -2  164.51    9.91   4
   9   3  -2  162.91   14.46   2
   8  -3  -2   14.77    9.33   2
   8  -3  -2   23.37    4.63   1
  -8  -3   2   13.67    4.63   1
   8  -3  -2   22.09    8.40   4
   8   3  -2   12.72   12.24   3
   8   3  -2   14.87    4.79   4
   8  -3  -2   30.64   10.42   3
   8   3  -2   10.60    9.15   2
   7   3  -2  516.51   21.04   2
  -7  -3   2  531.92   17.29   1
   7  -3  -2  524.31   22.91   3
   7   3  -2  533.00   25.20   3
   7  -3  -2  519.36   21.08   4
   7  -3  -2  552.69   17.62   1
   7  -3  -2  521.77   21.63   2
   7   3  -2  528.27   16.91   4
   6   3  -2   84.14    9.43   2
   6  -3  -2   80.06    9.25   4
   6  -3  -2  100.83   10.03   2
   6  -3  -2   77.77    6.13   1
   6  -3  -2   94.67    9.99   3
   6   3  -2   93.26   12.01   3
   6   3  -2   77.08    5.90   4
  -6  -3   2   81.96    5.72   1
   5  -3  -2   11.79    3.30   1
   5   3  -2   19.56    8.75   3
   5  -3  -2   29.37    6.40   4
   5   3  -2   14.75    2.80   4
   5  -3  -2    2.50    5.42   3
   5   3  -2   20.53    6.38   2
  -5  -3   2   16.99    2.97   1
   5  -3  -2   15.71    5.86   2
   4  -3  -2 1193.06   32.21   2
   4   3  -2 1115.93   37.58   3
   4  -3  -2 1161.10   33.39   4
   4  -3  -2 1132.47   34.27   3
   4   3  -2 1122.62   32.41   2
  -4  -3   2 1185.18   32.10   1
   4  -3  -2 1160.99   32.55   1
   4   3  -2 1169.75   30.69   4
   3  -3  -2  567.60   16.58   2
   3   3  -2  538.59   17.65   2
   3  -3  -2  566.38   17.67   4
   3   3  -2  538.86   21.88   3
   3  -3  -2  570.08   16.63   1
  -3  -3   2  566.15   16.19   1
   2  -3  -2 1571.41   43.39   1
   2   3  -2 1573.20   41.29   2
  -2  -3   2 1602.43   43.28   1
  -2   3   2 1627.31   44.56   3
   2  -3  -2 1602.06   40.60   2
   2   3  -2 1559.14   47.20   3
   2  -3  -2 1587.96   42.62   4
   1   3  -2  509.12   17.83   3
   1   3  -2  503.62   14.54   2
   1  -3  -2  556.84   15.65   1
  -1   3   2  551.81   15.78   3
  -1  -3   2  556.74   15.69   1
  -1   3   2  572.15   14.33   2
   1  -3  -2  530.08   15.36   4
   0   3   2 9106.58  242.51   3
   0   3   2 9234.08  219.22   2
   0  -3  -2 8882.66  235.37   1
   0  -3   2 8655.16  235.59   1
   0   3  -2 8609.95  244.40   3
   0  -3  -2 8787.33  228.14   4
  -1  -3  -2    3.52    1.99   1
   1  -3   2    4.10    1.46   2
   1  -3   2   14.06    2.88   1
   1   3   2   -0.82    1.20   2
   1   3   2    0.11    1.37   4
   1  -3   2    2.24    4.26   4
   1   3   2    1.43    2.30   3
   2  -3   2   78.57    5.67   2
   2   3   2   76.21    4.08   2
   2   3   2   81.35    3.87   4
   2  -3   2   84.57    5.94   1
   2   3   2   90.53    6.59   3
  -2  -3  -2   78.41    4.98   1
   2  -3   2   76.59    7.14   4
   3  -3   2    7.82    3.59   1
   3  -3   2    2.97    4.31   2
  -3  -3  -2    6.81    2.94   1
   3  -3   2    8.73    5.49   4
   3   3   2    4.30    2.32   2
   3   3   2    2.64    2.00   4
   3   3   2    1.69    3.95   3
   4  -3   2  177.80    8.79   1
   4   3   2  174.56    7.33   2
  -4  -3  -2  171.14    8.13   1
   4  -3   2  166.83    8.28   3
   4  -3   2  177.19   11.48   4
   4  -3   2  166.38    9.75   2
   4   3   2  168.55   10.08   3
   4   3   2  168.88    6.60   4
   5   3   2   98.53    6.86   2
   5   3   2   91.62    5.61   4
  -5  -3  -2   93.58    7.12   1
   5  -3   2  112.95    8.55   3
   5  -3   2  102.71    8.53   2
   5  -3   2   89.74    8.98   4
   5   3   2   96.92    9.95   3
   5  -3   2  103.13    7.52   1
   6  -3   2 1002.50   30.70   1
   6  -3   2  997.75   31.84   4
   6   3   2 1007.08   28.33   4
  -6  -3  -2  976.81   30.91   1
   6  -3   2  962.38   31.33   3
   6   3   2 1008.07   28.77   2
   6  -3   2  968.22   30.38   2
   6   3   2 1063.21   33.39   3
   7  -3   2  161.98    9.51   1
   7  -3   2  158.29   11.98   2
   7  -3   2  145.82   12.42   4
   7  -3   2  165.86   12.67   3
   7   3   2  145.28   10.56   2
   7   3   2  140.97   14.23   3
  -7  -3  -2  124.59   10.11   1
   7   3   2  162.15    8.60   4
   8  -3   2   23.76    8.61   3
   8   3   2   37.55    8.28   2
  -8  -3  -2   16.17    6.13   1
   8  -3   2   26.69    8.39   4
   8  -3   2   28.25    9.16   2
   8   3   2   28.84    5.47   4
   8  -3   2   41.25    6.37   1
   8   3   2   17.48   10.19   3
   9   3   2  229.88   11.65   4
   9  -3   2  231.93   11.58   1
   9   3   2  212.32   17.64   3
  -9  -3  -2  245.28   13.21   1
   9  -3   2  239.41   14.65   4
   9  -3   2  221.81   14.95   2
   9   3   2  248.98   14.36   2
   9  -3   2  219.14   15.13   3
  10  -3   2   80.63    7.85   1
  10   3   2   63.97   10.19   2
  10   3   2   66.38   13.07   3
 -10  -3  -2   41.60    8.28   1
  10  -3   2   85.97   11.18   2
  10  -3   2   67.22   10.07   4
  10   3   2   68.12    7.84   4
  10  -3   2   60.81    9.93   3
  11   3   2  138.49   10.63   4
 -11  -3  -2  128.54   10.86   1
  11   3   2  147.34   15.74   3
  11  -3   2  151.93   13.42   2
  11   3   2  148.51   13.47   2
  11  -3   2  144.44    9.65   1
  11  -3   2  127.41   12.47   4
  12  -3   2   61.27    7.56   1
  12   3   2   67.05    8.69   4
  12  -3   2   58.13   10.17   4
  12   3   2   32.10   12.54   3
  12   3   2   51.58   11.24   2
  12  -3   2   51.49   11.00   2
  13  -3   2   65.65   10.60   4
  13   3   2   47.97   11.19   2
  13   3   2   25.43   13.03   3
  13   3   2   25.26    8.57   4
  13  -3   2   31.31   10.31   2
  14   3   2  113.47   13.99   2
  14  -3   2  117.60   12.25   4
  14   3   2   81.50   10.89   4
  14   3   2   94.43   16.25   3
  14  -3   2   85.53   12.50   2
  15  -3   2   13.89    9.13   4
  15  -3   2   -0.58    9.86   2
  15   3   2   21.59   11.37   2
  15   3   2  -12.08   12.97   3
  15   4  -2   19.09   14.07   3
  15  -4  -2   29.23   10.24   4
  15   4  -2    9.09   10.61   2
  15  -4  -2   21.62   11.19   2
  14  -4  -2  118.46   14.10   2
  14   4  -2  109.60   17.02   3
  14   4  -2  129.62   14.54   2
  14  -4  -2  115.94   12.27   4
  13  -4  -2   -5.76    9.74   2
  13   4  -2    3.55   10.08   2
  13   4  -2    0.56   13.25   3
  13  -4  -2   -3.41    8.28   4
  12  -4  -2   14.88    8.56   4
  12  -4  -2   12.95   10.15   2
  12   4  -2   17.90   10.54   2
  12   4  -2   12.61   13.35   3
  11  -4  -2  999.89   36.15   3
  11   4  -2 1028.59   39.13   3
  11  -4  -2 1020.05   33.92   4
  11   4  -2 1008.79   30.68   4
  11   4  -2  996.43   33.67   2
  11  -4  -2  982.22   33.57   2
  10   4  -2   59.31   10.69   2
  10  -4  -2   87.36   11.67   2
  10   4  -2   63.49    6.70   4
  10  -4  -2   69.61    6.68   1
  10  -4  -2   67.12   10.45   4
  10  -4  -2   66.59   11.46   3
  10   4  -2   59.35   14.46   3
   9  -4  -2    6.26    4.50   1
   9   4  -2    4.13   12.59   3
   9   4  -2    1.96    4.43   4
   9  -4  -2    7.14    8.47   4
   9  -4  -2    2.51    8.76   2
  -9  -4   2    5.31    4.98   1
   9  -4  -2   -5.17    9.78   3
   9   4  -2    5.28    9.01   2
   8  -4  -2    5.18    9.58   3
   8  -4  -2   -4.09    8.63   2
  -8  -4   2   -1.48    4.22   1
   8  -4  -2    5.10    4.20   1
   8   4  -2   11.80   12.06   3
   8  -4  -2    5.93    8.20   4
   8   4  -2   -7.97    7.81   2
   8   4  -2    5.37    3.93   4
   7  -4  -2   78.62   10.47   3
   7  -4  -2   62.76   10.32   2
  -7  -4   2   62.47    5.85   1
   7   4  -2   60.29    9.66   2
   7  -4  -2   74.27   10.24   4
   7   4  -2   69.58   12.67   3
   7  -4  -2   69.43    6.58   1
   7   4  -2   64.44    5.66   4
   6   4  -2  867.43   27.28   2
   6  -4  -2  861.26   28.31   2
   6   4  -2  861.20   32.31   3
   6  -4  -2  848.41   29.16   3
   6  -4  -2  888.57   26.39   1
   6   4  -2  870.60   24.13   4
   6  -4  -2  856.22   28.64   4
  -6  -4   2  890.47   25.76   1
   5  -4  -2   20.95    3.82   1
  -5  -4   2   21.02    3.38   1
   5  -4  -2   20.66    5.05   3
   5  -4  -2   29.45    6.45   2
   5   4  -2   29.18    9.08   3
   5   4  -2   21.80    2.45   4
   5   4  -2   26.69    6.32   2
   4  -4  -2  590.68   19.71   4
   4   4  -2  608.87   23.04   3
   4  -4  -2  580.61   18.42   2
   4   4  -2  579.70   16.04   4
  -4  -4   2  612.67   17.72   1
   4   4  -2  613.40   18.54   2
   4  -4  -2  570.50   18.83   3
   4  -4  -2  584.88   18.11   1
  -3  -4   2   40.61    3.29   1
   3  -4  -2   31.11    4.70   4
   3  -4  -2   35.85    4.02   2
   3   4  -2   33.50    4.41   2
   3   4  -2   31.09    7.15   3
   3  -4  -2   34.89    3.49   1
  -3   4   2   34.14    3.37   3
  -2   4   2  385.97   11.84   3
   2  -4  -2  374.12   11.22   2
   2   4  -2  376.45   15.72   3
   2   4  -2  380.06   11.26   2
   2  -4  -2  380.96   12.12   1
   2  -4  -2  382.92   12.58   4
  -2  -4   2  379.32   11.88   1
  -1   4   2  963.80   24.41   2
   1   4  -2  939.40   24.18   2
   1   4  -2  977.05   28.56   3
   1  -4  -2  936.35   26.08   4
   1  -4  -2  948.44   26.81   1
  -1  -4   2  941.66   26.82   1
  -1  -4   2  929.30   25.67   4
  -1   4   2  972.17   27.01   3
   0   4   2  547.11   14.06   2
   0  -4  -2  531.39   15.87   1
   0   4   2  548.19   15.98   3
   0   4  -2  525.10   16.13   3
   0  -4   2  510.73   16.63   4
   0  -4   2  526.03   16.16   1
   0  -4  -2  536.34   15.12   4
   1  -4   2  561.56   17.31   1
   1   4   2  573.89   14.91   2
   1   4   2  564.68   17.29   3
  -1  -4  -2  575.71   15.86   4
  -1  -4  -2  563.79   16.88   1
   1  -4   2  537.62   19.16   4
   2   4   2  142.72    5.29   2
   2  -4   2  135.93    7.09   2
   2   4   2  146.05    5.47   4
   2   4   2  134.74    7.56   3
  -2  -4  -2  141.71    6.53   1
   2  -4   2  149.27    7.16   1
   2  -4   2  147.66   11.15   4
  -3  -4  -2  809.93   24.12   1
   3   4   2  824.97   22.34   4
   3  -4   2  885.48   26.62   4
   3   4   2  820.23   25.22   3
   3  -4   2  780.59   23.22   2
   3   4   2  804.12   21.77   2
   3  -4   2  812.98   24.91   1
   4   4   2 1160.21   35.14   3
  -4  -4  -2 1153.36   33.53   1
   4  -4   2 1143.73   35.32   4
   4   4   2 1163.08   31.28   4
   4   4   2 1178.34   30.69   2
   4  -4   2 1165.27   34.33   1
   4  -4   2 1137.88   32.50   2
   5  -4   2  944.56   29.67   2
   5   4   2 1031.30   32.36   3
   5  -4   2 1018.46   30.82   1
  -5  -4  -2 1040.17   30.35   1
   5  -4   2  973.13   30.27   3
   5   4   2 1014.88   27.86   4
   5  -4   2 1010.29   32.01   4
   5   4   2 1029.09   27.79   2
   6  -4   2  118.64   10.89   4
   6   4   2   99.90    6.25   4
   6  -4   2  113.06   10.06   2
   6   4   2  122.26   10.86   3
   6   4   2  114.88    8.24   2
   6  -4   2  105.53    8.40   3
   6  -4   2   97.28    8.16   1
  -6  -4  -2   98.41    8.17   1
   7  -4   2   81.23    8.18   1
   7  -4   2   93.21    8.87   3
  -7  -4  -2   85.12    8.51   1
   7   4   2  107.90    8.56   2
   7   4   2  110.02   12.06   3
   7   4   2   87.71    6.68   4
   7  -4   2   88.00   10.38   2
   7  -4   2   83.10   10.63   4
  -8  -4  -2  412.80   17.33   1
   8  -4   2  446.53   18.73   3
   8   4   2  427.72   21.96   3
   8  -4   2  467.67   17.30   1
   8   4   2  453.49   17.60   2
   8   4   2  423.43   15.14   4
   8  -4   2  413.98   18.99   2
   8  -4   2  415.23   19.51   4
   9  -4   2    7.26    7.83   2
   9   4   2    2.69    4.73   4
   9  -4   2    9.91    5.51   1
   9   4   2   -5.62    7.23   2
  -9  -4  -2    4.52    6.16   1
   9  -4   2   -2.64    8.09   4
   9   4   2   -1.84   10.52   3
   9  -4   2    5.45    7.44   3
  10   4   2   16.63    8.41   2
 -10  -4  -2    9.78    6.89   1
  10  -4   2   17.25    8.18   4
  10   4   2    8.63    5.49   4
  10  -4   2   19.67    9.06   2
  10   4   2    6.17   10.75   3
  10  -4   2   16.81    5.70   1
 -11  -4  -2  110.60   11.00   1
  11  -4   2  116.57   12.30   4
  11   4   2  112.53    9.60   4
  11  -4   2   95.89    8.94   1
  11   4   2   96.84   12.07   2
  11   4   2  104.72   14.94   3
  11  -4   2  105.77   12.17   2
  12   4   2   27.40    7.47   4
  12  -4   2   41.15    9.88   4
  12   4   2   15.39   10.11   2
  12   4   2   24.07   12.59   3
  12  -4   2   19.62    9.62   2
  12  -4   2   21.52    6.59   1
  13   4   2  482.20   19.90   4
  13   4   2  474.69   26.17   3
  13  -4   2  497.34   21.43   4
  13  -4   2  451.78   21.07   2
  13   4   2  497.37   22.12   2
  14  -4   2   97.79   12.89   2
  14   4   2   73.09   16.05   3
  14   4   2  103.27   13.84   2
  14  -4   2  100.37   12.45   4
  15   4   2   84.17   16.13   3
  15  -4   2   87.41   11.68   4
  15  -4   2   82.77   12.42   2
  15   4   2   97.15   14.22   2
  15   5  -2  198.42   15.77   2
  15   5  -2  227.16   20.71   3
  15  -5  -2  234.77   16.57   2
  15  -5  -2  256.77   16.28   4
  14   5  -2    5.25   10.54   2
  14  -5  -2   17.00   10.47   2
  14   5  -2    2.50   13.31   3
  14  -5  -2   14.43    9.35   4
  13   5  -2   22.09   10.85   2
  13  -5  -2    4.21    8.76   4
  13  -5  -2   16.70   10.02   2
  13   5  -2    9.09   13.76   3
  12  -5  -2  150.97   13.66   4
  12  -5  -2  158.67   14.77   2
  12   5  -2  152.14   14.36   2
  12   5  -2  137.76   18.77   3
  11  -5  -2  157.91   14.25   4
  11  -5  -2  168.60   14.35   2
  11  -5  -2  140.76    9.24   1
  11   5  -2  147.72   13.72   2
  11   5  -2  158.81   18.04   3
  10  -5  -2  194.17   10.60   1
  10   5  -2  218.93   19.06   3
  10  -5  -2  169.18   14.33   4
  10  -5  -2  174.07   14.61   2
  10   5  -2  160.59   13.97   2
  10  -5  -2  193.17   16.18   3
  10   5  -2  181.06    9.66   4
   9   5  -2  360.18   23.73   3
   9  -5  -2  365.37   18.92   2
  -9  -5   2  353.21   14.49   1
   9   5  -2  348.57   12.88   4
   9  -5  -2  371.92   19.05   4
   9  -5  -2  347.01   14.10   1
   9  -5  -2  361.24   19.74   3
   9   5  -2  349.15   17.47   2
   8   5  -2   14.93    8.19   2
   8  -5  -2    0.85    8.33   4
   8  -5  -2    5.76    4.48   1
   8   5  -2   10.14   12.14   3
   8  -5  -2    9.92    9.53   3
  -8  -5   2   10.73    4.86   1
   8  -5  -2   14.48    8.94   2
   8   5  -2   12.56    3.73   4
   7  -5  -2  776.44   24.10   1
   7  -5  -2  722.50   27.43   4
   7   5  -2  750.21   31.40   3
   7   5  -2  760.48   25.27   2
   7   5  -2  749.84   21.51   4
   7  -5  -2  742.11   26.82   2
   7  -5  -2  733.31   27.72   3
  -7  -5   2  794.68   23.78   1
   6  -5  -2  639.43   23.88   4
   6   5  -2  664.81   27.34   3
   6  -5  -2  663.44   23.32   2
   6  -5  -2  655.26   23.31   3
   6   5  -2  673.27   21.92   2
  -6  -5   2  669.88   20.57   1
   6  -5  -2  669.82   21.20   1
   6   5  -2  642.22   18.50   4
   5  -5  -2  313.82   13.46   3
   5  -5  -2  360.62   14.57   2
   5   5  -2  328.98   10.08   4
   5  -5  -2  336.49   15.16   4
   5   5  -2  355.06   18.43   3
  -5  -5   2  337.06   11.88   1
   5   5  -2  375.40   13.39   2
   5  -5  -2  334.63   12.26   1
  -4  -5   2  400.84   13.09   1
   4  -5  -2  401.14   13.54   1
   4   5  -2  376.59   17.82   3
   4   5  -2  402.17   11.15   4
   4  -5  -2  423.94   15.38   4
   4   5  -2  380.35   13.19   2
   4  -5  -2  394.42   13.99   2
   3  -5  -2  128.35    6.75   2
   3   5  -2  122.17    6.11   2
  -3   5   2  121.46    6.06   3
   3  -5  -2  130.78    8.24   4
  -3  -5   2  127.00    6.10   1
   3   5  -2  125.61   10.53   3
   3  -5  -2  130.63    6.41   1
   2  -5  -2    9.20    2.81   1
   2   5  -2   14.76    2.22   2
  -2  -5   2   14.42    2.99   1
   2  -5  -2    7.89    3.39   4
   2   5  -2   14.02    5.05   3
  -2   5   2    7.33    2.22   3
   2  -5  -2   15.69    2.60   2
   1   5  -2  971.04   29.21   3
  -1   5   2 1000.57   25.37   2
   1  -5  -2  985.33   27.31   4
  -1  -5   2  951.42   26.76   4
  -1   5   2 1005.48   28.12   3
   1  -5  -2 1002.76   28.16   1
  -1  -5   2  988.75   28.18   1
   0  -5   2 1034.71   28.89   4
   0  -5  -2  991.45   27.76   4
   0   5  -2  984.22   29.11   3
   0   5   2 1069.12   29.34   3
   0   5   2 1042.47   26.07   2
   0  -5   2 1001.26   29.23   1
   0  -5  -2 1020.80   29.03   1
   1  -5   2  728.28   21.72   4
   1   5   2  657.16   20.06   3
  -1  -5  -2  645.85   18.54   4
  -1  -5  -2  638.81   19.71   1
   1   5   2  660.73   17.36   2
   1  -5   2  652.67   20.20   1
   2   5   2  509.87   16.39   3
  -2  -5  -2  506.15   15.72   1
   2  -5   2  496.91   16.26   1
   2   5   2  519.34   13.63   2
   2  -5   2  448.41   14.90   2
   2  -5   2  482.30   18.72   4
   3  -5   2  367.22   13.66   2
  -3  -5  -2  391.50   13.35   1
   3   5   2  394.93   11.73   4
   3   5   2  390.47   14.35   3
   3  -5   2  397.46   13.95   1
   3   5   2  392.71   11.57   2
   3  -5   2  393.46   17.18   4
   4  -5   2 1470.60   42.44   2
   4   5   2 1569.58   46.60   3
   4   5   2 1603.78   41.98   4
   4   5   2 1583.31   40.87   2
   4  -5   2 1625.49   46.49   4
   4  -5   2 1581.75   45.46   1
  -4  -5  -2 1591.22   44.81   1
   5  -5   2  318.00   16.62   4
   5   5   2  341.63   10.81   4
   5  -5   2  292.96   14.37   2
   5   5   2  341.69   11.53   2
   5   5   2  331.54   15.31   3
  -5  -5  -2  334.07   12.83   1
   5  -5   2  318.30   13.35   1
   6  -5   2  133.48   11.66   4
   6  -5   2  102.78    9.63   3
   6   5   2  120.41    8.19   2
  -6  -5  -2  112.88    8.46   1
   6   5   2  134.12   11.05   3
   6  -5   2  126.21   10.39   2
   6   5   2  121.03    6.56   4
   6  -5   2  116.16    8.86   1
   7   5   2    9.78    8.94   3
   7  -5   2   10.32    8.38   4
   7  -5   2    3.99    6.50   3
   7  -5   2    9.94    5.25   1
   7   5   2    9.74    3.73   4
   7  -5   2   11.88    7.96   2
   7   5   2   10.24    5.26   2
  -7  -5  -2    9.79    5.55   1
   8  -5   2   65.67    7.76   1
   8  -5   2   65.62    8.47   3
   8  -5   2   80.42   10.80   4
   8   5   2   69.03    8.19   2
   8   5   2   71.61    6.14   4
  -8  -5  -2   54.32    7.80   1
   8  -5   2   66.80   10.24   2
   8   5   2   60.09   11.97   3
   9   5   2 1013.64   38.33   3
   9  -5   2 1074.07   35.04   4
  -9  -5  -2 1036.38   34.06   1
   9   5   2 1047.38   30.99   4
   9  -5   2 1048.97   33.42   1
   9   5   2 1034.33   32.38   2
   9  -5   2 1077.64   33.92   2
  10  -5   2   31.23    9.19   2
  10   5   2   20.53   12.11   3
  10  -5   2   22.56    6.40   1
 -10  -5  -2   22.42    7.55   1
  10   5   2   34.13    6.11   4
  10   5   2   33.02    8.67   2
  10  -5   2   29.82    9.06   4
  11  -5   2   41.78    9.94   2
  11   5   2   48.46   14.01   3
  11   5   2   58.08   10.43   2
  11   5   2   50.76    7.40   4
  11  -5   2   62.11    7.85   1
 -11  -5  -2   68.30    9.67   1
  11  -5   2   50.56    9.62   4
  12   5   2  227.43   12.76   4
  12   5   2  231.94   20.62   3
  12  -5   2  238.73   15.37   4
  12  -5   2  210.42   12.38   1
  12  -5   2  217.84   14.88   2
  12   5   2  224.71   15.61   2
  13   5   2   11.38    9.97   2
  13   5   2  -10.16   13.57   3
  13  -5   2   17.12    9.57   4
  13  -5   2   -3.55    8.54   2
  14   5   2   -0.28   10.69   2
  14  -5   2   -4.46    9.14   4
  14   5   2  -22.59   13.53   3
  14  -5   2    0.07    8.87   2
  15   5   2  132.39   14.51   2
  15  -5   2   83.70   12.11   2
  15  -5   2   96.05   12.38   4
  15   5   2   93.13   17.52   3
  15  -6  -2  107.35   13.09   4
  15  -6  -2   99.39   13.97   2
  15   6  -2   86.05   17.21   3
  14   6  -2  116.25   14.09   2
  14  -6  -2  132.23   14.55   2
  14  -6  -2  139.70   13.88   4
  14   6  -2  106.06   18.07   3
  13   6  -2  -10.21   14.29   3
  13  -6  -2   42.13   10.68   4
  13   6  -2   11.50   10.14   2
  13  -6  -2   17.73   11.05   2
  12   6  -2  205.16   20.53   3
  12  -6  -2  195.62   15.43   2
  11  -6  -2  105.43   12.65   4
  11   6  -2   90.92   17.02   3
  11   6  -2  126.00   12.83   2
  11  -6  -2  111.11   12.86   2
  11  -6  -2   93.92    8.82   1
  10  -6  -2  227.92   15.95   4
  10  -6  -2  231.85   11.61   1
  10  -6  -2  212.40   15.91   2
  10   6  -2  196.10   14.20   2
  10   6  -2  205.03   20.41   3
   9  -6  -2    8.24    5.12   1
   9  -6  -2    4.72    9.74   3
   9   6  -2   -1.78   12.29   3
   9   6  -2    7.43    3.61   4
  -9  -6   2   15.48    5.62   1
   9  -6  -2   15.62    9.09   4
   9   6  -2   14.57    8.00   2
   9  -6  -2    7.59    9.26   2
   8  -6  -2    2.10    4.86   1
  -8  -6   2    6.61    4.82   1
   8  -6  -2    6.49    9.07   4
   8  -6  -2   -2.34    9.00   3
   8  -6  -2   12.25    9.36   2
   8   6  -2    7.41    3.23   4
   8   6  -2    6.39   12.26   3
   8   6  -2    9.60    7.48   2
   7   6  -2  468.05   14.45   4
   7  -6  -2  491.31   20.66   3
   7  -6  -2  493.71   17.55   1
   7  -6  -2  488.18   21.46   4
   7   6  -2  478.97   24.94   3
  -7  -6   2  481.74   16.99   1
   7  -6  -2  491.87   20.99   2
   7   6  -2  471.58   18.18   2
   6  -6  -2 1011.09   32.04   2
  -6  -6   2 1054.35   30.87   1
   6   6  -2 1040.68   36.99   3
   6  -6  -2  962.30   33.25   4
   6   6  -2 1044.93   28.06   4
   6  -6  -2 1015.91   32.71   3
   6  -6  -2 1019.88   31.24   1
   6   6  -2 1145.80   30.53   2
   5  -6  -2  863.53   26.29   1
  -5  -6   2  873.54   25.85   1
   5   6  -2  852.52   23.23   4
   5   6  -2  908.10   31.16   3
   5  -6  -2  840.66   26.15   2
   5   6  -2  895.04   24.87   2
   5  -6  -2  827.49   26.57   3
   5  -6  -2  845.57   27.82   4
  -4  -6   2 1031.81   29.81   1
   4  -6  -2 1024.06   28.78   2
   4   6  -2 1036.41   27.74   2
  -4   6   2 1022.56   30.15   3
   4  -6  -2 1010.24   30.93   4
   4   6  -2 1031.89   33.74   3
   4  -6  -2 1033.31   30.25   1
   3   6  -2  699.89   19.09   2
   3  -6  -2  699.86   22.07   4
  -3   6   2  695.55   20.90   3
   3   6  -2  745.35   24.25   3
   3  -6  -2  701.33   21.55   1
   3  -6  -2  708.25   19.98   2
   2   6  -2  616.88   20.50   3
   2   6  -2  606.34   16.25   2
  -2  -6   2  595.25   17.16   4
  -2   6   2  632.77   18.39   3
   2  -6  -2  623.63   17.11   2
  -2  -6   2  635.71   19.03   1
   2  -6  -2  618.77   19.08   4
   2  -6  -2  635.76   19.13   1
  -1  -6   2  148.06    6.76   4
  -1  -6   2  158.33    7.17   1
   1   6  -2  162.55    7.71   3
  -1   6   2  146.88    6.32   3
  -1   6   2  154.75    5.41   2
   1  -6  -2  142.50    7.29   4
   1  -6  -2  153.23    7.07   1
   0  -6   2    9.31    3.76   4
   0   6  -2    6.62    2.68   3
   0   6   2    6.69    1.61   2
   0   6   2    5.60    2.64   3
   0  -6   2    4.77    2.96   1
   0  -6  -2    9.12    2.91   1
   0  -6  -2    7.07    2.69   4
   1  -6   2  111.45    6.65   1
   1  -6   2  127.18    9.51   4
  -1  -6  -2  114.07    5.55   4
  -1  -6  -2  122.02    6.22   1
   1   6   2  111.12    6.53   3
   1   6   2  112.64    4.48   2
   2  -6   2    7.40    3.83   2
  -2  -6  -2   12.28    3.29   1
   2   6   2    8.91    3.73   3
  -2  -6  -2   10.30    2.67   4
   2   6   2    7.25    1.95   2
   2  -6   2    6.28    6.03   4
   2  -6   2   12.85    3.67   1
   3   6   2   61.61    4.48   4
   3  -6   2   67.55    6.05   1
   3   6   2   71.42    4.43   2
   3  -6   2   77.09    6.62   2
   3   6   2   77.56    7.59   3
   3  -6   2   88.29    9.34   4
  -3  -6  -2   69.27    5.79   1
   4  -6   2 2310.49   63.35   2
  -4  -6  -2 2466.14   67.35   1
   4   6   2 2398.69   69.56   3
   4  -6   2 2403.08   67.88   1
   4  -6   2 2501.45   68.44   4
   4   6   2 2424.17   63.64   4
   4   6   2 2459.89   61.61   2
   5   6   2  991.96   26.94   4
   5  -6   2  983.04   32.38   4
   5   6   2  917.79   26.54   2
  -5  -6  -2  993.38   29.76   1
   5  -6   2  965.67   30.31   1
   5  -6   2  950.11   29.10   2
   5   6   2  978.39   31.81   3
   6   6   2  828.21   28.64   3
   6   6   2  818.14   23.01   4
  -6  -6  -2  804.54   25.94   1
   6  -6   2  781.90   26.27   1
   6  -6   2  766.84   25.82   2
   6   6   2  798.48   23.40   2
   6  -6   2  782.89   28.28   4
  -7  -6  -2 1490.05   44.48   1
   7  -6   2 1510.23   45.84   4
   7  -6   2 1485.04   42.94   2
   7   6   2 1433.19   40.62   4
   7   6   2 1516.23   47.83   3
   7   6   2 1474.05   40.75   2
   7  -6   2 1475.27   44.56   1
   8  -6   2   73.32   10.81   4
   8   6   2   58.06    7.83   2
   8   6   2   59.28   12.01   3
  -8  -6  -2   65.64    8.44   1
   8   6   2   71.52    5.92   4
   8  -6   2   72.79   10.26   2
   8  -6   2   71.94    8.29   1
   9  -6   2   34.54    6.93   1
   9   6   2   45.99    5.70   4
   9  -6   2   30.03    9.41   2
   9   6   2   12.62   11.46   3
  -9  -6  -2   33.29    7.76   1
   9   6   2   36.22    7.67   2
   9  -6   2   48.44   10.16   4
  10   6   2  233.29   20.46   3
  10  -6   2  288.49   14.23   1
  10  -6   2  298.46   16.75   4
  10  -6   2  265.49   15.47   2
 -10  -6  -2  266.34   15.47   1
  10   6   2  283.82   12.44   4
  10   6   2  288.50   15.05   2
  11   6   2    8.69    5.48   4
  11  -6   2   -2.77    8.87   2
  11   6   2   21.55    8.75   2
  11  -6   2   33.65    9.47   4
  11   6   2   14.79   13.16   3
 -11  -6  -2    5.53    7.60   1
  11  -6   2    6.04    5.95   1
  12  -6   2   17.70    9.19   4
  12   6   2   15.96   14.43   3
  12   6   2   17.80    9.56   2
  12  -6   2   12.97    6.74   1
  12  -6   2   16.74    9.40   2
  13   6   2   52.85   11.57   2
  13   6   2   46.50   16.25   3
  13  -6   2   45.90    9.99   2
  13  -6   2   63.78   11.37   4
  14   6   2  194.60   21.35   3
  14  -6   2  236.33   16.28   4
  14  -6   2  186.42   14.43   2
  14   6   2  227.74   16.50   2
  15   7  -2    6.74   10.40   2
  15  -7  -2   26.22   11.06   2
  15  -7  -2   18.77   10.41   4
  15   7  -2  -24.65   13.77   3
  14  -7  -2   15.00   10.24   4
  14   7  -2  -12.02   14.82   3
  14  -7  -2   -6.85    9.43   2
  14   7  -2   11.64   10.41   2
  13   7  -2    1.41   14.79   3
  13  -7  -2   16.77   10.72   2
  13   7  -2    7.35   10.29   2
  13  -7  -2    5.79   10.19   4
  12   7  -2   94.58   12.28   2
  12  -7  -2  102.13   13.54   4
  12   7  -2   69.12   17.18   3
  12  -7  -2   84.85   12.79   2
  11   7  -2   79.57   17.12   3
  11   7  -2  104.98   12.09   2
  11  -7  -2  120.78   13.16   4
  11  -7  -2  106.76    9.53   1
  11  -7  -2  111.43   12.98   2
  10  -7  -2    0.46    9.45   4
  10  -7  -2   -3.21    9.08   2
  10   7  -2    3.26   13.39   3
  10   7  -2   -0.02    7.91   2
  10  -7  -2   -1.74    5.23   1
  -9  -7   2  144.03   10.05   1
   9   7  -2  195.90   18.97   3
   9  -7  -2  182.41   14.47   2
   9  -7  -2  160.29   15.30   4
   9   7  -2  154.46   12.24   2
   9  -7  -2  164.78   10.35   1
   8   7  -2   11.83    3.00   4
   8  -7  -2   15.43    9.24   2
  -8  -7   2   11.55    5.22   1
   8   7  -2   -2.35   11.94   3
   8  -7  -2    6.91    9.71   4
   8   7  -2    7.62    6.66   2
   8  -7  -2    6.81    5.26   1
   8  -7  -2   -0.53    8.30   3
   7  -7  -2   30.77    6.12   1
  -7  -7   2   19.18    5.29   1
   7   7  -2   17.56   11.39   3
   7  -7  -2   20.45    9.49   2
   7   7  -2   26.60    6.71   2
   7  -7  -2   14.18    7.62   3
   7  -7  -2   17.21    9.44   4
   7   7  -2   20.84    3.13   4
   6   7  -2 1150.57   39.49   3
   6  -7  -2 1103.19   36.17   4
   6  -7  -2 1155.93   34.34   1
   6  -7  -2 1094.17   34.94   3
   6   7  -2 1185.37   32.10   2
  -6  -7   2 1165.62   33.90   1
   6   7  -2 1109.44   30.48   4
   6  -7  -2 1119.86   34.35   2
   5  -7  -2  301.03   12.53   3
   5   7  -2  338.38   11.69   2
   5   7  -2  332.91   17.70   3
   5  -7  -2  309.18   15.28   4
  -5  -7   2  315.51   12.29   1
   5  -7  -2  314.33   13.94   2
   4  -7  -2  519.62   17.16   1
   4  -7  -2  500.26   18.56   4
  -4   7   2  505.22   16.18   3
   4   7  -2  496.76   14.89   2
   4  -7  -2  490.24   16.36   2
  -4  -7   2  494.94   16.62   1
   4   7  -2  515.00   20.34   3
  -3   7   2   38.03    3.34   3
   3  -7  -2   43.95    5.99   4
   3   7  -2   67.36    7.27   3
   3  -7  -2   33.78    3.93   2
  -3  -7   2   37.18    4.32   1
   3  -7  -2   41.12    4.74   1
   3   7  -2   39.18    3.07   2
  -3  -7   2   24.74    2.63   4
   2  -7  -2  238.80    8.21   2
  -2  -7   2  221.58    8.27   4
  -2   7   2  242.00    8.63   3
   2  -7  -2  241.15   10.54   4
   2   7  -2  242.09   11.02   3
   2  -7  -2  249.02    9.83   1
  -2  -7   2  245.19    9.67   1
   2   7  -2  234.70    7.04   2
   1   7  -2 1080.41   31.53   3
   1  -7  -2 1081.51   30.26   4
  -1   7   2 1056.20   30.68   3
  -1  -7   2 1063.62   31.27   1
  -1  -7   2 1054.57   29.64   4
  -1   7   2 1073.90   27.67   2
   1  -7  -2 1092.86   31.20   1
   0   7   2    2.67    2.75   3
   0   7  -2    5.72    2.71   3
   0  -7   2    4.71    3.16   1
   0  -7  -2   11.00    3.47   1
   0  -7   2    2.94    3.92   4
   0   7   2    4.51    1.67   2
   0  -7  -2    6.52    3.04   4
   1  -7   2    5.25    3.40   1
   1   7   2    5.00    1.82   2
  -1  -7  -2    8.70    3.16   1
  -1   7  -2    7.45    2.19   3
  -1  -7  -2    3.28    2.77   4
   1  -7   2   -1.62    4.93   4
   1   7   2    2.86    3.34   3
   2  -7   2  320.74   15.22   4
   2   7   2  335.16   12.61   3
   2  -7   2  322.67   11.91   2
  -2  -7  -2  324.18   12.03   1
   2  -7   2  312.18   12.40   1
   2   7   2  333.48    9.73   2
  -2  -7  -2  316.94   10.75   4
   3  -7   2  234.36   15.03   4
   3   7   2  274.76   11.72   3
   3   7   2  255.01    8.40   2
   3  -7   2  232.66   11.24   2
   3  -7   2  238.03   10.82   1
  -3  -7  -2  245.05    8.99   4
  -3  -7  -2  254.66   10.44   1
   4  -7   2  244.28   12.63   2
   4   7   2  263.64   13.04   3
  -4  -7  -2  283.00   11.52   1
   4   7   2  265.44    9.23   2
   4  -7   2  256.88   11.82   1
   4   7   2  263.39    9.28   4
   4  -7   2  263.25   16.34   4
   5  -7   2  285.69   16.38   4
   5   7   2  243.78   14.10   3
   5  -7   2  262.58   13.12   2
  -5  -7  -2  245.41   11.35   1
   5  -7   2  229.44   11.94   1
   5   7   2  230.98    8.93   4
   5   7   2  250.38    9.42   2
   6   7   2  577.53   23.06   3
   6   7   2  557.51   17.46   2
   6  -7   2  561.34   20.57   1
  -6  -7  -2  543.90   19.98   1
   6   7   2  545.24   16.95   4
   6  -7   2  571.36   23.40   4
   7   7   2   13.18    3.87   4
  -7  -7  -2   11.41    6.07   1
   7   7   2   21.22    5.46   2
   7  -7   2   19.00    6.20   1
   7  -7   2   22.16    9.26   4
   7  -7   2   14.60    7.63   2
   7   7   2   12.78    9.61   3
   8  -7   2  329.08   16.65   2
   8   7   2  303.39   19.81   3
  -8  -7  -2  319.23   15.14   1
   8  -7   2  312.57   17.82   4
   8  -7   2  305.24   14.60   1
   8   7   2  300.98   13.46   2
   8   7   2  300.58   11.78   4
   9  -7   2  256.74   16.37   4
   9   7   2  268.55   11.28   4
  -9  -7  -2  250.07   14.05   1
   9   7   2  246.32   19.73   3
   9  -7   2  266.04   15.52   2
   9  -7   2  241.30   13.48   1
   9   7   2  246.75   13.03   2
  10   7   2   64.24   15.16   3
  10  -7   2   80.15    9.37   1
  10  -7   2   67.94   11.20   4
  10   7   2   66.96    9.54   2
  10  -7   2   91.87   11.63   2
  10   7   2   75.36    7.06   4
 -10  -7  -2   62.65    9.35   1
  11  -7   2   20.63    9.18   2
  11   7   2   48.10   10.15   2
 -11  -7  -2   29.77    8.59   1
  11   7   2   24.68   14.52   3
  11  -7   2   42.82   10.28   4
  12   7   2   33.84   16.10   3
  12  -7   2   58.37   10.61   2
  12  -7   2   53.52    8.74   1
  12  -7   2   83.61   11.39   4
  12   7   2   61.17   10.99   2
  13   7   2   20.52   10.47   2
  13  -7   2   19.48    9.75   2
  13   7   2   14.29   15.44   3
  13  -7   2   34.41   10.84   4
  14  -7   2    2.61    9.63   4
  14  -7   2   10.92    9.29   2
  14   7   2  -11.18   14.50   3
  14   7   2   -2.72   10.62   2
  14   8  -2   30.93   16.60   3
  14   8  -2   51.01   11.69   2
  14  -8  -2   47.89   11.88   4
  14  -8  -2   55.15   12.17   2
  13   8  -2   -8.42   15.39   3
  13  -8  -2   20.68   11.08   2
  13  -8  -2   15.41   10.96   4
  13   8  -2   16.71    9.80   2
  12  -8  -2   85.16   13.06   4
  12  -8  -2   75.95   12.56   2
  12   8  -2   84.03   11.57   2
  12   8  -2   38.32   16.44   3
  11   8  -2   27.42    9.25   2
  11  -8  -2   23.34   10.45   2
  11   8  -2   16.46   14.38   3
  11  -8  -2   25.48   10.52   4
  10   8  -2   -1.92   13.87   3
  10  -8  -2   11.23    6.12   1
  10  -8  -2    2.43    9.78   4
  10   8  -2    1.09    7.65   2
  10  -8  -2   16.06    9.73   2
   9  -8  -2  168.36   15.96   4
   9  -8  -2  199.70   15.52   2
   9  -8  -2  182.26   11.09   1
   9   8  -2  182.19   11.89   2
   9   8  -2  219.66   20.12   3
  -9  -8   2  161.80   11.10   1
   8  -8  -2   21.44   10.56   4
   8  -8  -2   18.23    5.94   1
   8  -8  -2   18.97    9.82   2
  -8  -8   2   14.59    5.80   1
   8   8  -2   20.06    6.47   2
   8   8  -2    7.72   12.16   3
   7  -8  -2  445.52   17.08   1
   7   8  -2  440.32   15.94   2
   7   8  -2  451.97   23.96   3
   7  -8  -2  450.39   20.50   2
  -7  -8   2  452.62   16.88   1
   7  -8  -2  417.20   18.40   3
   7  -8  -2  419.08   21.18   4
   6   8  -2  484.99   23.12   3
   6  -8  -2  475.86   17.88   3
   6  -8  -2  498.36   19.49   2
  -6  -8   2  496.80   17.52   1
   6  -8  -2  481.96   17.79   1
   6   8  -2  479.95   15.97   2
   6  -8  -2  469.21   21.07   4
  -5  -8   2 1023.85   30.18   1
   5  -8  -2  958.06   31.72   4
   5  -8  -2  976.94   29.08   2
   5   8  -2  977.49   26.91   2
   5   8  -2 1025.54   34.18   3
   5  -8  -2 1011.20   30.38   1
  -5  -8   2  924.34   26.74   4
   4  -8  -2  488.83   16.21   2
   4  -8  -2  481.13   16.88   1
   4   8  -2  499.45   19.80   3
  -4  -8   2  445.69   13.95   4
   4   8  -2  489.03   14.11   2
  -4   8   2  468.58   15.54   3
  -4  -8   2  506.38   16.87   1
   4  -8  -2  496.65   18.75   4
  -3  -8   2  278.87    9.59   4
   3   8  -2  292.76    8.87   2
  -3  -8   2  280.19   11.46   1
   3  -8  -2  291.19   13.08   4
   3   8  -2  314.82   13.57   3
  -3   8   2  285.25   10.22   3
   3  -8  -2  299.13   11.84   1
   3  -8  -2  293.77   10.55   2
  -2  -8   2  109.11    6.37   4
   2   8  -2  110.79    4.28   2
   2  -8  -2  122.92    7.21   1
   2  -8  -2  106.16    8.27   4
   2   8  -2  114.25    8.61   3
   2  -8  -2  117.79    5.93   2
  -2   8   2  115.14    5.88   3
  -2  -8   2  121.11    7.24   1
  -1  -8   2    9.18    3.79   1
   1  -8  -2    7.81    3.52   1
  -1   8   2    5.92    2.64   3
   1   8  -2    7.29    3.70   3
   1  -8  -2   10.75    3.99   4
  -1  -8   2    3.43    3.41   4
   0  -8  -2  131.22    7.44   1
   0  -8   2  109.73    8.80   4
   0  -8   2  127.92    7.56   1
   0   8  -2  119.70    6.72   3
   0   8   2  124.94    4.98   2
   0   8   2  121.88    6.79   3
   0  -8  -2  124.32    7.28   4
  -1  -8  -2 1793.02   48.83   4
   1   8   2 1851.39   46.05   2
   1  -8   2 1784.38   51.62   1
   1  -8   2 1850.66   50.95   4
  -1  -8  -2 1828.35   51.37   1
   1   8   2 1868.20   51.90   3
  -1   8  -2 1760.67   50.54   3
  -2  -8  -2   18.73    4.13   1
   2   8   2   10.95    4.41   3
   2   8   2   12.80    2.36   2
   2  -8   2   18.76    6.65   4
  -2  -8  -2   10.36    3.11   4
   2  -8   2   10.15    4.32   1
  -3  -8  -2  846.33   24.36   4
   3   8   2  878.64   22.96   2
   3   8   2  843.99   27.22   3
   3  -8   2  839.57   27.06   1
   3  -8   2  852.48   25.01   2
  -3  -8  -2  856.68   26.59   1
   3  -8   2  861.81   29.20   4
   4  -8   2   33.65    5.91   1
   4  -8   2   26.41    9.15   4
   4   8   2   28.62    6.48   3
  -4  -8  -2   30.07    4.12   4
   4   8   2   30.38    3.79   2
  -4  -8  -2   27.05    5.28   1
   4  -8   2   27.18    6.63   2
   5   8   2  238.79    9.41   2
   5  -8   2  233.46   16.82   4
   5   8   2  225.26    8.95   4
   5  -8   2  236.24   13.02   2
   5   8   2  244.83   14.21   3
  -5  -8  -2  244.69   11.62   1
   5  -8   2  239.32   12.23   1
   6  -8   2   42.21    8.17   2
  -6  -8  -2   47.54    6.87   1
   6  -8   2   45.97   10.42   4
   6   8   2   51.45    5.52   2
   6   8   2   55.07    9.50   3
   6   8   2   45.51    4.38   4
   6  -8   2   36.51    7.10   1
   7   8   2    2.68    4.66   2
   7  -8   2   -3.12    8.45   4
   7  -8   2   -1.09    7.20   2
   7  -8   2   -2.30    5.45   1
   7   8   2    1.84    3.18   4
  -7  -8  -2    0.99    5.41   1
   7   8   2    9.52    9.57   3
   8   8   2    7.52   10.27   3
   8  -8   2    5.69    8.95   4
   8   8   2   11.78    5.55   2
  -8  -8  -2    6.22    6.00   1
   8  -8   2    1.42    7.76   2
   8   8   2    3.71    3.66   4
   8  -8   2   11.80    6.36   1
  -9  -8  -2   -0.35    6.36   1
   9   8   2    5.70   11.32   3
   9   8   2    3.45    6.07   2
   9   8   2    7.52    4.35   4
   9  -8   2   -0.19    8.15   4
   9  -8   2    2.75    6.21   1
   9  -8   2  -12.13    7.74   2
  10  -8   2   17.29    7.27   1
  10   8   2   37.11    8.35   2
  10  -8   2   24.73    9.15   4
  10  -8   2   34.42    9.09   2
  10   8   2   28.09   13.85   3
 -10  -8  -2   19.17    7.80   1
  11   8   2   20.79    8.95   2
  11   8   2    3.23   14.12   3
 -11  -8  -2    7.88    8.16   1
  11  -8   2    6.74    8.79   2
  11  -8   2   26.47    9.57   4
  11  -8   2   17.74    7.46   1
  12  -8   2  106.91   12.29   2
  12   8   2  127.49   13.29   2
  12  -8   2  179.30   14.89   4
  12  -8   2  112.84   11.28   1
  12   8   2   99.95   18.49   3
  13  -8   2   11.73    8.70   2
  13  -8   2   21.30   10.06   4
  13   8   2   23.02   10.30   2
  14   8   2   18.64   16.41   3
  14  -8   2   46.30   11.25   4
  14   8   2   34.60   11.22   2
  14  -8   2   16.73    9.70   2
  14  -9  -2  260.32   17.82   2
  14  -9  -2  296.29   19.21   4
  14   9  -2  226.47   23.56   3
  14   9  -2  267.70   17.56   2
  13   9  -2    6.93    9.89   2
  13   9  -2   10.11   16.44   3
  13  -9  -2   17.07   11.05   4
  13  -9  -2   -1.65   10.28   2
  12   9  -2   85.41   18.43   3
  12  -9  -2  121.35   14.61   4
  12  -9  -2  107.66   14.14   2
  12   9  -2  101.18   12.14   2
  11  -9  -2   34.40   11.34   4
  11   9  -2    9.80    8.24   2
  11  -9  -2   24.24    7.07   1
  11  -9  -2   44.57   10.99   2
  11   9  -2   24.67   15.38   3
  10  -9  -2   85.69   13.28   4
  10   9  -2   62.23   16.16   3
  10  -9  -2   72.34    9.04   1
  10   9  -2   77.47    9.42   2
  10  -9  -2   59.80   11.29   2
   9   9  -2    2.03   12.69   3
   9  -9  -2    1.89    8.90   2
   9  -9  -2    9.84    5.77   1
   9   9  -2   -1.46    6.09   2
  -9  -9   2    2.42    6.12   1
   9  -9  -2    9.96   10.80   4
  -8  -9   2  220.60   12.06   1
   8  -9  -2  199.43   15.59   2
   8   9  -2  197.62   19.19   3
   8   9  -2  202.73   10.95   2
   8  -9  -2  213.51   11.70   1
   8  -9  -2  205.05   17.19   4
  -7  -9   2  172.80   10.86   1
   7  -9  -2  174.60   14.91   2
   7   9  -2  164.56    9.71   2
   7   9  -2  195.93   16.54   3
   7  -9  -2  175.94   10.77   1
   7  -9  -2  168.29   15.90   4
   6  -9  -2  189.14   13.53   2
  -6  -9   2  185.28   10.62   1
   6  -9  -2  189.44   15.12   4
   6  -9  -2  202.39   10.96   1
   6   9  -2  209.32   16.92   3
   6   9  -2  195.80    9.13   2
   6  -9  -2  205.49   11.36   3
   5  -9  -2   63.90    9.49   4
  -5  -9   2   38.21    3.60   4
   5   9  -2   56.71    4.79   2
   5  -9  -2   44.21    6.47   1
  -5  -9   2   48.79    6.42   1
   5   9  -2   54.09    9.80   3
   4  -9  -2  494.69   16.13   2
   4   9  -2  463.31   13.53   2
  -4  -9   2  477.68   16.73   1
   4  -9  -2  469.35   16.99   1
   4   9  -2  492.75   19.54   3
  -4  -9   2  433.19   14.04   4
   4  -9  -2  457.94   18.92   4
  -4   9   2  444.27   15.13   3
   3  -9  -2 1210.30   35.75   4
  -3  -9   2 1184.85   32.71   4
   3  -9  -2 1158.57   32.17   2
   3   9  -2 1226.40   30.88   2
   3  -9  -2 1215.83   35.80   1
  -3  -9   2 1205.75   35.66   1
  -3   9   2 1201.03   34.49   3
   2  -9  -2   31.80    5.12   1
   2   9  -2   31.07    2.27   2
  -2  -9   2   22.17    3.97   4
   2   9  -2   28.50    5.47   3
  -2  -9   2   27.76    4.96   1
  -2   9   2   25.30    3.32   3
   2  -9  -2   32.44    5.72   4
   2  -9  -2   26.13    3.50   2
  -1   9   2   10.17    3.07   3
  -1  -9   2   13.69    4.30   4
   1  -9  -2    8.83    4.36   4
   1   9  -2   16.80    4.32   3
  -1  -9   2   12.09    4.38   1
   1  -9  -2    8.99    4.08   1
   0   9   2   57.98    4.90   3
   0   9   2   44.20    3.67   2
   0   9  -2   58.03    4.59   3
   0  -9  -2   60.63    5.99   1
   0  -9   2   50.54    6.42   4
   0  -9   2   49.20    5.82   1
   0  -9  -2   58.02    5.42   4
   1  -9   2   54.95    7.52   4
   1   9   2   57.21    3.89   2
   1   9   2   71.47    5.76   3
  -1   9  -2   52.40    4.70   3
   1  -9   2   67.77    6.50   1
  -1  -9  -2   64.06    6.14   1
  -1  -9  -2   63.21    5.13   4
   2   9   2  438.89   12.69   2
  -2  -9  -2  433.54   15.89   1
   2  -9   2  410.96   18.66   4
  -2  -9  -2  437.49   14.33   4
   2  -9   2  449.54   16.45   1
   2   9   2  449.33   16.05   3
   3   9   2   96.16    9.19   3
   3   9   2   94.45    5.18   2
   3  -9   2   88.24   10.59   4
  -3  -9  -2   91.93    7.81   1
   3  -9   2  102.49    7.58   2
  -3  -9  -2   90.58    6.60   4
   3  -9   2  100.75    8.31   1
   4  -9   2 1059.93   31.23   2
  -4  -9  -2 1080.29   33.40   1
  -4  -9  -2 1079.32   30.53   4
   4   9   2 1112.60   29.09   2
   4  -9   2 1108.67   34.07   1
   4   9   2 1066.47   34.32   3
   4  -9   2 1089.33   36.30   4
   5   9   2  498.02   15.30   2
   5  -9   2  482.15   18.88   1
   5  -9   2  519.68   18.51   2
   5   9   2  497.07   20.24   3
  -5  -9  -2  480.26   15.94   4
   5  -9   2  503.37   22.88   4
  -5  -9  -2  488.76   18.48   1
   6  -9   2  229.78   12.62   1
   6   9   2  221.81    9.24   4
   6  -9   2  238.47   13.45   2
   6  -9   2  207.91   17.08   4
   6   9   2  220.24   15.16   3
   6   9   2  226.74    9.73   2
  -6  -9  -2  232.82   12.35   1
   7  -9   2  267.27   14.42   2
   7  -9   2  239.66   13.37   1
   7   9   2  245.24   10.27   4
  -7  -9  -2  262.74   13.62   1
   7  -9   2  264.19   17.90   4
   7   9   2  259.12   10.94   2
   7   9   2  264.91   17.20   3
   8  -9   2    1.92    6.32   1
   8  -9   2   10.23    8.03   2
   8  -9   2   10.38    9.21   4
   8   9   2    5.52    3.89   4
   8   9   2   28.74   10.67   3
  -8  -9  -2    3.91    6.26   1
   8   9   2   10.55    5.38   2
   9  -9   2  336.40   19.33   4
   9   9   2  362.27   21.94   3
   9  -9   2  320.65   16.13   1
   9  -9   2  314.83   16.53   2
  -9  -9  -2  354.38   16.97   1
   9   9   2  342.32   14.69   2
 -10  -9  -2  235.17   15.21   1
  10  -9   2  261.77   15.05   2
  10   9   2  243.26   20.87   3
  10  -9   2  280.86   17.32   4
  10  -9   2  251.64   14.51   1
  10   9   2  231.00   13.11   2
  11  -9   2    2.62    8.76   4
  11  -9   2   20.66    8.27   1
 -11  -9  -2   23.99    8.41   1
  11   9   2   12.74    8.04   2
  11  -9   2   21.79    9.02   2
  11   9   2   10.86   14.64   3
  12  -9   2  327.20   17.13   1
  12  -9   2  345.40   19.30   4
  12   9   2  288.82   24.57   3
  12  -9   2  343.97   17.51   2
  12   9   2  353.23   17.96   2
  13  -9   2   33.54   10.72   4
  13  -9   2   15.41    9.06   2
  13   9   2   -5.06   15.50   3
  13   9   2   15.16   10.09   2
  14   9   2   11.25   10.34   2
  14   9   2  -14.18   15.85   3
  14  -9   2    8.69   10.34   4
  14 -10  -2  233.53   18.09   4
  14  10  -2  200.59   16.08   2
  14  10  -2  184.68   23.02   3
  14 -10  -2  176.87   16.27   2
  13  10  -2  103.21   12.86   2
  13 -10  -2   96.55   14.18   2
  13 -10  -2  110.39   14.72   4
  13  10  -2   60.82   18.94   3
  12 -10  -2   20.73   12.45   4
  12 -10  -2   39.05   11.48   2
  12  10  -2   15.81   17.48   3
  11 -10  -2  178.22   16.59   4
  11  10  -2  133.48   12.11   2
  11 -10  -2  133.59   14.21   2
  11  10  -2  156.27   20.76   3
  11 -10  -2  145.23   11.96   1
  10 -10  -2   81.44   12.04   2
  10  10  -2   90.27    9.78   2
  10 -10  -2   98.13   10.27   1
  10 -10  -2  103.40   14.41   4
  10  10  -2   78.02   17.03   3
   9 -10  -2   50.97   12.38   4
   9  10  -2   51.98   14.42   3
  -9 -10   2   27.97    7.44   1
   9 -10  -2   49.46    8.22   1
   9  10  -2   50.82    7.66   2
   8 -10  -2  247.40   13.33   1
   8  10  -2  260.74   11.80   2
  -8 -10   2  262.33   13.79   1
   8 -10  -2  242.57   16.98   2
   8 -10  -2  247.06   18.32   4
   8  10  -2  266.61   20.14   3
   7  10  -2 1131.14   31.33   2
   7 -10  -2 1104.17   35.28   1
   7  10  -2 1171.52   40.20   3
   7 -10  -2 1092.26   35.55   2
  -7 -10   2 1123.16   35.37   1
   7 -10  -2 1061.89   37.76   4
   6  10  -2  322.96   11.52   2
  -6 -10   2  329.35   14.49   1
   6 -10  -2  331.14   14.36   1
   6 -10  -2  308.08   18.37   4
   6  10  -2  325.24   19.33   3
   6 -10  -2  328.84   16.12   2
   5 -10  -2  200.78   11.29   1
   5  10  -2  193.75   14.95   3
   5  10  -2  199.82    7.99   2
   5 -10  -2  187.28   11.74   2
   5 -10  -2  211.38   14.25   4
  -5  10   2  197.40    9.85   3
  -5 -10   2  202.43   10.86   1
  -4 -10   2  694.75   23.04   1
   4  10  -2  709.51   25.05   3
  -4  10   2  671.70   20.92   3
   4 -10  -2  694.09   23.15   1
   4 -10  -2  679.11   21.15   2
  -4 -10   2  641.39   19.74   4
   4 -10  -2  697.49   24.54   4
   4  10  -2  689.37   18.77   2
   3  10  -2  345.00   10.29   2
   3  10  -2  342.90   15.47   3
   3 -10  -2  350.14   15.58   4
  -3 -10   2  355.85   14.17   1
  -3 -10   2  341.27   12.38   4
  -3  10   2  351.62   12.10   3
   3 -10  -2  364.85   14.43   1
   3 -10  -2  364.47   12.38   2
   2 -10  -2  768.65   24.96   4
  -2 -10   2  759.42   25.03   1
   2 -10  -2  806.62   25.14   1
   2  10  -2  764.48   20.20   2
   2  10  -2  798.82   25.18   3
  -2  10   2  773.51   23.35   3
  -2 -10   2  782.52   23.15   4
   2 -10  -2  782.83   21.64   2
   1 -10  -2  342.84   13.87   4
   1 -10  -2  343.01   13.76   1
  -1 -10   2  342.32   13.56   4
  -1 -10   2  349.05   13.88   1
  -1  10   2  332.15   12.02   3
   1 -10  -2  331.44   10.65   2
   1  10  -2  338.88   13.03   3
   0 -10  -2   18.42    4.64   4
   0  10  -2   13.90    3.78   3
   0 -10  -2    7.59    4.61   1
   0  10   2    6.37    2.22   2
   0  10   2    7.37    3.64   3
   0 -10   2    2.28    5.47   4
   0 -10   2    7.79    4.92   1
   1 -10   2 1141.05   35.10   1
  -1 -10  -2 1131.94   32.73   4
   1 -10   2 1171.47   35.02   4
  -1 -10  -2 1141.14   34.79   1
  -1  10  -2 1153.48   32.89   3
   1  10   2 1141.61   29.90   2
   1  10   2 1174.80   34.39   3
   2  10   2   25.32    5.44   3
   2  10   2   11.63    2.61   2
   2 -10   2    5.17    4.77   1
  -2 -10  -2    7.34    3.98   4
  -2 -10  -2   15.66    5.24   1
   2 -10   2   13.35    7.72   4
  -3 -10  -2  793.18   21.95   4
  -3 -10  -2  726.77   24.14   1
   3  10   2  718.66   19.95   2
   3 -10   2  731.90   27.18   4
   3 -10   2  700.03   22.07   2
   3 -10   2  691.56   24.42   1
   3  10   2  708.67   24.28   3
   4  10   2   27.30    6.84   3
   4 -10   2   23.72    6.10   1
   4 -10   2   30.11   10.16   4
  -4 -10  -2   18.22    4.19   4
   4  10   2   21.57    3.59   2
   4 -10   2   13.25    6.35   2
  -4 -10  -2   17.32    5.71   1
   5  10   2 1050.52   34.69   3
   5 -10   2 1075.47   34.13   1
  -5 -10  -2 1075.89   33.66   1
  -5 -10  -2 1041.89   30.22   4
   5 -10   2 1026.59   31.06   2
   5 -10   2 1043.26   36.60   4
   5  10   2 1067.68   28.87   2
   6 -10   2  222.51   17.15   4
   6  10   2  210.93    9.27   2
  -6 -10  -2  200.40    9.82   4
   6 -10   2  208.92   12.49   1
   6  10   2  214.25   14.75   3
  -6 -10  -2  195.51   12.15   1
   6 -10   2  221.89   12.95   2
   7  10   2   82.90    7.19   2
   7 -10   2   97.23    9.47   2
   7 -10   2   98.53   12.42   4
   7  10   2   85.34   11.67   3
   7 -10   2   94.54   10.00   1
  -7 -10  -2   98.62    9.88   1
   8 -10   2 1441.74   40.98   2
   8  10   2 1408.09   47.23   3
   8 -10   2 1329.70   43.68   1
   8 -10   2 1368.30   44.62   4
   8  10   2 1381.31   38.69   2
  -8 -10  -2 1364.02   43.91   1
   9 -10   2  326.33   16.36   2
  -9 -10  -2  317.29   16.78   1
   9 -10   2  350.70   19.20   4
   9  10   2  318.85   13.80   2
   9 -10   2  305.30   16.04   1
   9  10   2  295.84   21.36   3
 -10 -10  -2  135.82   13.15   1
  10  10   2  173.54   11.13   2
  10 -10   2  144.99   12.44   2
  10  10   2  156.53   18.24   3
  10 -10   2  148.13   12.10   1
  10 -10   2  161.17   14.94   4
  11 -10   2   92.38   13.19   4
  11  10   2   76.46   10.00   2
  11 -10   2   59.11    9.93   1
  11  10   2   83.94   16.38   3
 -11 -10  -2   66.10   11.30   1
  12 -10   2   67.73   12.32   4
  12 -10   2   55.26   10.08   1
  12  10   2   49.38   17.00   3
  12  10   2   57.23   10.32   2
  13  10   2   84.43   12.34   2
  13  10   2   53.25   17.05   3
  13 -10   2   74.32   12.76   4
  13 -11  -2  242.57   19.46   4
  13  11  -2  219.50   24.94   3
  13  11  -2  219.19   15.78   2
  12  11  -2    0.54    8.47   2
  12 -11  -2   12.78   11.84   4
  12  11  -2  -10.61   16.12   3
  12 -11  -2    8.33   10.53   2
  11 -11  -2  217.62   18.83   4
  11 -11  -2  178.65   13.17   1
  11  11  -2  191.09   22.02   3
  11 -11  -2  192.55   15.54   2
  11  11  -2  205.77   13.59   2
  10  11  -2  648.15   22.29   2
  10  11  -2  586.75   31.06   3
  10 -11  -2  628.62   24.84   2
  10 -11  -2  593.85   27.57   4
  10 -11  -2  651.41   24.51   1
   9 -11  -2  127.15   12.89   2
  -9 -11   2  116.22   11.50   1
   9  11  -2  123.92    9.45   2
   9 -11  -2  114.22   10.80   1
   9 -11  -2  111.66   15.17   4
   9  11  -2  131.57   17.30   3
   8 -11  -2  419.56   20.84   2
   8  11  -2  449.71   15.77   2
   8 -11  -2  436.78   18.58   1
   8 -11  -2  440.55   23.00   4
  -8 -11   2  451.55   18.90   1
   8  11  -2  465.43   24.60   3
   7 -11  -2  513.43   19.79   1
  -7 -11   2  509.51   20.04   1
   7  11  -2  491.76   16.28   2
   7 -11  -2  475.94   21.37   2
   7  11  -2  526.89   24.72   3
   6 -11  -2  229.14   12.18   1
   6 -11  -2  204.50   16.31   4
  -6 -11   2  224.95   12.19   1
   6  11  -2  225.31   16.78   3
   6 -11  -2  211.01   13.70   2
   6  11  -2  219.19    9.01   2
   5 -11  -2   81.92   11.09   4
   5 -11  -2   93.48    8.80   1
   5  11  -2   89.50   10.61   3
   5  11  -2   80.58    5.47   2
   5 -11  -2   82.98    8.55   2
  -5 -11   2   75.68    8.24   1
  -4 -11   2   10.20    5.49   1
   4  11  -2   20.93    7.61   3
  -4  11   2   17.79    3.79   3
   4  11  -2   13.43    2.90   2
   4 -11  -2   15.93    7.96   4
   4 -11  -2   14.22    5.53   2
   4 -11  -2   19.42    6.00   1
   3 -11  -2 2810.17   77.78   4
  -3 -11   2 2866.83   79.44   1
   3  11  -2 2860.05   70.57   2
  -3  11   2 2726.62   78.52   3
   3  11  -2 2825.70   80.74   3
  -3 -11   2 2772.88   74.79   4
   3 -11  -2 2861.59   72.20   2
   3 -11  -2 2846.58   79.31   1
   2 -11  -2  634.69   18.32   2
   2 -11  -2  638.74   21.77   1
   2 -11  -2  645.68   22.05   4
  -2  11   2  633.29   19.66   3
  -2 -11   2  610.19   20.25   4
  -2 -11   2  639.43   21.88   1
   2  11  -2  623.20   21.38   3
   1 -11  -2  368.02   11.90   2
   1  11  -2  386.54   14.24   3
   1 -11  -2  388.43   15.27   1
  -1  11   2  374.88   13.36   3
   1 -11  -2  377.72   15.38   4
  -1 -11   2  371.46   15.10   1
  -1 -11   2  406.73   15.28   4
   0 -11   2  976.03   30.01   4
   0  11  -2  961.16   28.58   3
   0  11   2  945.69   25.48   2
   0 -11  -2  998.73   30.47   1
   0  11   2  963.72   29.04   3
   0 -11  -2  930.46   28.83   4
   0 -11   2  969.69   30.57   1
  -1 -11  -2  228.07   10.44   4
   1 -11   2  212.78   11.39   1
   1  11   2  199.82    7.39   2
   1 -11   2  236.78   13.40   4
   1  11   2  206.43   10.32   3
  -1  11  -2  205.24    8.27   3
  -1 -11  -2  201.08   10.92   1
  -2 -11  -2   57.11    5.84   4
   2  11   2   54.79    6.64   3
  -2 -11  -2   61.24    7.22   1
   2  11   2   55.28    3.97   2
   2 -11   2   52.91    9.09   4
   2 -11   2   65.50    7.43   1
  -3 -11  -2  144.21   10.02   1
   3  11   2  143.14   10.52   3
   3 -11   2  141.13   10.23   1
  -3 -11  -2  146.95    8.50   4
   3  11   2  152.39    6.65   2
   4  11   2  575.77   16.28   2
   4  11   2  512.96   20.54   3
   4 -11   2  519.92   24.25   4
   4 -11   2  533.91   20.61   1
  -4 -11  -2  576.93   20.52   1
  -4 -11  -2  529.34   17.53   4
   5  11   2  415.41   13.56   2
   5 -11   2  407.34   17.55   1
  -5 -11  -2  391.30   14.51   4
   5 -11   2  446.00   22.32   4
   5  11   2  443.03   18.84   3
  -5 -11  -2  416.23   17.47   1
   6  11   2  314.88   11.59   2
  -6 -11  -2  290.69   12.36   4
   6 -11   2  302.69   15.23   1
   6  11   2  332.12   17.04   3
  -6 -11  -2  313.06   15.12   1
   6 -11   2  306.62   19.50   4
   7  11   2  411.84   20.75   3
   7 -11   2  469.88   22.56   4
   7 -11   2  434.73   19.00   1
  -7 -11  -2  428.24   18.82   1
   7  11   2  435.12   15.08   2
  -8 -11  -2   11.31    7.45   1
   8  11   2   34.07   11.19   3
   8 -11   2   25.02   10.81   4
   8  11   2   35.25    6.01   2
   8 -11   2   19.47    7.82   1
   9 -11   2  217.69   14.26   1
   9  11   2  217.31   11.65   2
  -9 -11  -2  231.02   15.26   1
   9  11   2  226.80   18.54   3
   9 -11   2  237.17   17.56   4
  10  11   2   32.12    7.41   2
  10 -11   2   21.23   10.62   4
  10 -11   2   16.91    7.70   1
 -10 -11  -2   12.85    8.95   1
  10  11   2    1.79   12.76   3
  11  11   2   15.29    7.34   2
  11  11   2   -6.05   13.92   3
  11 -11   2   12.89   10.97   4
  11 -11   2    7.34    7.90   1
  12  11   2  137.62   12.47   2
  12  11   2  141.62   19.25   3
  12 -11   2  138.83   13.04   1
  12 -11   2  166.30   15.98   4
  13  11   2   35.97   16.58   3
  13 -11   2   57.41   12.42   4
  13  11   2   41.90   10.63   2
  13 -12  -2    7.99   12.99   4
  13  12  -2   10.32   18.39   3
  13  12  -2   20.73   10.19   2
  12 -12  -2   60.27   13.99   4
  12  12  -2   35.97    9.41   2
  12  12  -2   31.34   17.93   3
  11 -12  -2  295.77   21.54   4
  11  12  -2  328.58   15.72   2
  11  12  -2  384.63   26.15   3
  11 -12  -2  322.64   17.26   1
  10 -12  -2  105.54   15.67   4
  10 -12  -2  128.34   11.47   1
  10  12  -2  120.85   10.15   2
  10  12  -2  104.77   18.20   3
   9 -12  -2   60.80    9.35   1
  -9 -12   2   58.44    9.78   1
   9  12  -2   67.74   14.95   3
   9  12  -2   69.61    7.53   2
   9 -12  -2   56.63   13.80   4
   8 -12  -2   94.55   12.20   2
   8 -12  -2   98.82    9.92   1
  -8 -12   2  110.61   11.10   1
   8  12  -2  106.40   14.98   3
   8  12  -2  102.08    7.81   2
   8 -12  -2  122.61   14.93   4
   7 -12  -2  196.24   15.50   2
   7 -12  -2  184.05   17.29   4
   7  12  -2  183.95    8.91   2
   7 -12  -2  172.65   11.84   1
  -7 -12   2  174.50   12.44   1
   7  12  -2  200.26   17.02   3
  -6 -12   2  241.73   13.27   1
   6 -12  -2  227.82   14.49   2
   6 -12  -2  250.45   17.76   4
   6 -12  -2  239.51   13.22   1
   6  12  -2  261.60    9.66   2
   6  12  -2  254.28   16.52   3
   5  12  -2   58.87    4.59   2
   5 -12  -2   56.24   10.81   4
   5  12  -2   63.08    9.88   3
   5 -12  -2   64.86    8.43   1
   5 -12  -2   44.27    7.85   2
  -5 -12   2   58.55    7.97   1
   4 -12  -2  178.07   10.21   2
   4 -12  -2  162.83   10.81   1
   4  12  -2  161.09    6.58   2
   4  12  -2  183.18   12.49   3
  -4 -12   2  185.14   10.86   1
   4 -12  -2  156.07   13.30   4
  -3 -12   2   10.37    5.51   1
   3 -12  -2    9.09    7.33   4
   3  12  -2   10.73    6.37   3
   3 -12  -2    5.68    4.31   2
   3 -12  -2    5.69    5.52   1
  -3  12   2   14.52    3.74   3
   2  12  -2  358.99   14.68   3
   2 -12  -2  347.35   12.01   2
  -2 -12   2  360.05   15.26   1
  -2 -12   2  339.54   14.26   4
   2 -12  -2  362.87   15.13   1
   2 -12  -2  358.54   15.97   4
  -2  12   2  341.77   12.52   3
   1  12  -2   75.29    6.53   3
  -1 -12   2   73.35    7.86   1
   1 -12  -2   70.09    7.77   1
  -1 -12   2   65.61    7.66   4
  -1  12   2   74.05    6.79   3
   1 -12  -2   56.27    7.64   4
   1 -12  -2   57.84    5.45   2
   0 -12  -2  182.35   11.21   4
   0 -12   2  184.92   11.14   1
   0  12  -2  185.83    8.91   3
   0  12   2  180.64    9.53   3
   0 -12  -2  184.19   10.91   1
   0  12   2  187.51    7.17   2
   0 -12   2  193.38   12.18   4
   1  12   2 1651.05   42.31   2
  -1 -12  -2 1639.96   48.82   1
   1 -12   2 1617.00   49.09   1
  -1 -12  -2 1653.47   46.24   4
   1  12   2 1679.85   48.11   3
  -1  12  -2 1592.54   46.51   3
   1 -12   2 1691.40   48.73   4
  -2 -12  -2   12.25    5.59   1
   2  12   2    9.59    5.28   3
   2  12   2   11.28    2.88   2
   2 -12   2    8.88    8.26   4
  -2 -12  -2    7.84    4.74   4
   2 -12   2   12.04    5.86   1
  -3 -12  -2   35.26    6.95   1
   3 -12   2   29.30    6.69   1
  -3 -12  -2   38.62    5.69   4
   3  12   2   39.29    6.86   3
   3  12   2   39.05    3.91   2
   3 -12   2   33.68   10.34   4
  -4 -12  -2   18.94    4.78   4
   4  12   2   19.98    6.90   3
  -4 -12  -2   24.28    6.63   1
   4 -12   2   20.63   10.28   4
   4  12   2   18.58    3.55   2
   4 -12   2   20.59    6.64   1
  -5 -12  -2  289.47   12.03   4
   5  12   2  278.76   15.24   3
   5 -12   2  317.51   15.07   1
   5 -12   2  278.07   19.27   4
  -5 -12  -2  306.85   14.89   1
   5  12   2  297.68   10.73   2
   6  12   2  412.43   13.63   2
   6  12   2  396.28   18.90   3
   6 -12   2  391.54   21.25   4
   6 -12   2  377.06   17.72   1
  -6 -12  -2  394.33   17.82   1
   7  12   2  176.23    9.11   2
   7 -12   2  183.82   17.20   4
   7 -12   2  158.35   12.07   1
   7  12   2  159.34   14.83   3
  -7 -12  -2  165.81   12.24   1
   8 -12   2  689.06   28.69   4
   8  12   2  672.21   21.66   2
  -8 -12  -2  676.31   26.86   1
   8  12   2  695.79   28.92   3
   8 -12   2  703.14   26.74   1
   9 -12   2  114.68   12.03   1
   9  12   2  107.27    9.09   2
   9  12   2  114.08   15.21   3
   9 -12   2   81.55   13.82   4
  -9 -12  -2  120.72   12.76   1
  10  12   2    3.66    6.21   2
  10 -12   2   20.21   11.88   4
  10  12   2   -0.96   12.63   3
 -10 -12  -2    4.12    8.58   1
  10 -12   2    4.34    7.90   1
  11 -12   2  100.32   14.12   4
  11  12   2   69.85   17.60   3
  11 -12   2  117.48   12.86   1
  11  12   2  102.99   10.63   2
  12 -12   2  170.97   15.26   1
  12  12   2  140.01   20.30   3
  12 -12   2  158.62   16.49   4
  12  12   2  148.04   13.09   2
  12 -13  -2   81.40   15.07   4
  12  13  -2   51.53   19.53   3
  10 -13  -2  115.81   12.06   1
  10  13  -2   87.78   18.05   3
  10 -13  -2  105.17   16.12   4
   9 -13  -2  100.17   11.23   1
   9  13  -2   97.82   16.23   3
   9 -13  -2   97.99   15.56   4
  -8 -13   2   19.06    7.99   1
   8 -13  -2   14.96    7.35   1
   8 -13  -2   12.94   12.28   4
   8  13  -2   22.38   12.14   3
   7  13  -2   80.93   12.74   3
  -7 -13   2   77.13    9.97   1
   7 -13  -2  100.10   10.56   1
   7 -13  -2   89.36   14.30   4
   6  13  -2  165.21   14.64   3
  -6 -13   2  151.54   11.41   1
   6 -13  -2  137.69   10.97   1
   6 -13  -2  145.90   14.89   4
   5 -13  -2   91.69   12.12   4
  -5 -13   2   79.23    9.08   1
   5  13  -2   83.05   10.28   3
   5 -13  -2   82.63    9.40   1
  -4 -13   2   98.05    9.37   1
   4 -13  -2   90.97   11.47   4
   4 -13  -2   92.94    9.38   1
   4  13  -2  104.55    9.92   3
   3 -13  -2  155.69   10.52   1
  -3 -13   2  145.56   10.48   1
   3  13  -2  164.44   11.12   3
   3 -13  -2  140.50   12.30   4
  -3  13   2  146.50    7.63   3
   2 -13  -2   15.64    7.50   4
   2  13  -2   20.39    5.80   3
  -2 -13   2    7.19    5.75   1
   2 -13  -2   14.20    5.98   1
  -2  13   2   20.33    4.03   3
  -1 -13   2  186.57   12.22   4
   1  13  -2  175.78    9.71   3
  -1  13   2  171.44    8.71   3
   1 -13  -2  156.37   11.92   4
   1 -13  -2  172.99   10.95   1
  -1 -13   2  172.71   10.74   1
   0 -13   2   28.81    8.14   4
   0  13   2   39.94    5.40   3
   0 -13  -2   31.74    6.87   4
   0 -13  -2   44.49    7.37   1
   0 -13   2   51.21    8.02   1
   0  13  -2   66.75    6.44   3
   1 -13   2   48.17    9.53   4
   1  13   2   68.72    6.47   3
   1 -13   2   73.41    8.36   1
   1  13   2   53.88    4.72   2
  -1 -13  -2   54.40    7.61   1
  -1 -13  -2   45.48    6.85   4
   2 -13   2  541.93   23.30   4
   2 -13   2  552.76   21.21   1
   2  13   2  537.75   15.77   2
  -2 -13  -2  560.10   20.95   1
   2  13   2  559.85   19.70   3
  -2 -13  -2  548.01   19.07   4
   3  13   2  209.63    8.16   2
  -3 -13  -2  210.71   11.01   4
   3 -13   2  208.07   12.50   1
   3  13   2  220.74   12.10   3
  -3 -13  -2  222.04   12.43   1
   3 -13   2  222.30   16.90   4
  -4 -13  -2  102.06    9.82   1
   4  13   2  106.72    6.33   2
   4  13   2  108.01    9.63   3
   4 -13   2  108.40   13.54   4
  -4 -13  -2   96.48    8.78   4
   4 -13   2  102.52    9.80   1
   5 -13   2  582.88   26.39   4
   5  13   2  548.62   22.13   3
  -5 -13  -2  584.67   22.67   1
   5 -13   2  585.81   22.87   1
   5  13   2  565.96   17.29   2
   6  13   2  122.86   12.50   3
   6 -13   2  162.12   15.88   4
   6  13   2  136.12    7.74   2
   6 -13   2  115.71   10.88   1
  -6 -13  -2  136.86   11.58   1
   7  13   2   25.32    9.26   3
   7 -13   2   30.24    8.36   1
   7  13   2   26.04    5.17   2
  -7 -13  -2    8.89    7.31   1
   7 -13   2   29.64   11.99   4
   8 -13   2  247.79   18.86   4
   8 -13   2  271.89   15.70   1
   8  13   2  263.50   18.01   3
   8  13   2  245.58   11.63   2
  -8 -13  -2  259.08   16.04   1
   9 -13   2   28.29    8.72   1
   9  13   2   41.90    7.18   2
   9 -13   2   33.90   12.11   4
   9  13   2   23.59   12.21   3
  -9 -13  -2   48.16   10.81   1
  10  13   2  115.09   10.07   2
  10  13   2   83.92   15.53   3
  10 -13   2   88.96   12.25   1
  10 -13   2  106.88   15.58   4
 -10 -13  -2   92.21   13.17   1
  11  13   2  219.92   13.50   2
  11  13   2  207.18   20.93   3
  11 -13   2  246.27   16.21   1
  11 -13   2  259.59   18.40   4
  12  13   2  235.15   14.87   2
  12 -13   2  265.18   17.32   1
  12  13   2  246.97   22.97   3
  12 -13   2  246.58   18.31   4
  12  14  -2  130.18   21.27   3
  11  14  -2   -6.71   15.76   3
  11 -14  -2   18.07   13.38   4
  11 -14  -2    9.77    8.76   1
  10  14  -2   37.97   15.79   3
  10 -14  -2   36.93   14.37   4
  10 -14  -2   51.20   10.38   1
   9  14  -2   31.15   13.74   3
   9 -14  -2   26.00    8.62   1
   9 -14  -2   48.77   14.41   4
  -8 -14   2  158.89   13.46   1
   8 -14  -2  205.08   18.45   4
   8 -14  -2  153.28   12.39   1
   8  14  -2  188.64   17.23   3
  -7 -14   2  120.40   11.82   1
   7  14  -2  114.97   13.67   3
   7 -14  -2   97.44   15.07   4
   7 -14  -2  107.93   10.57   1
   6 -14  -2  282.95   15.14   1
  -6 -14   2  270.05   15.14   1
   6  14  -2  280.57   17.06   3
   6 -14  -2  306.97   20.36   4
  -5 -14   2 1452.09   45.72   1
   5 -14  -2 1455.19   46.71   4
   5  14  -2 1429.53   45.77   3
   5 -14  -2 1443.24   45.36   1
   4 -14  -2   60.05    8.72   1
  -4 -14   2   65.00    8.87   1
   4 -14  -2   38.90   10.46   4
   4  14  -2   47.55    8.73   3
   3 -14  -2   20.40    7.01   1
   3  14  -2   31.89    6.90   3
   3 -14  -2   18.09    8.64   4
  -3 -14   2   23.38    6.94   1
   2  14  -2  199.36   11.01   3
   2 -14  -2  180.20   13.26   4
  -2  14   2  167.51    8.86   3
   2 -14  -2  174.30   11.44   1
  -2 -14   2  187.79   11.76   1
   1 -14  -2   37.59    7.67   4
   1 -14  -2   47.54    7.59   1
  -1 -14   2   45.27    7.74   1
   1  14  -2   47.23    5.84   3
  -1  14   2   48.23    5.20   3
   0 -14   2  249.14   14.53   4
   0  14   2  251.85   11.09   3
   0 -14   2  237.52   13.21   1
   0  14  -2  234.13   10.33   3
   0 -14  -2  246.10   13.02   1
   0 -14  -2  223.39   13.15   4
   1  14   2  253.90   11.58   3
   1 -14   2  230.71   13.29   1
  -1 -14  -2  247.89   13.20   4
   1 -14   2  263.26   15.90   4
  -1 -14  -2  240.31   12.99   1
   2  14   2  195.26   11.06   3
   2 -14   2  204.97   16.52   4
   2 -14   2  213.16   12.58   1
  -2 -14  -2  191.43   11.57   4
  -2 -14  -2  216.61   12.38   1
   3  14   2  113.18    9.73   3
  -3 -14  -2   97.41    9.17   4
   3 -14   2  132.00   13.93   4
   3 -14   2  104.10   10.27   1
  -3 -14  -2  110.06    9.68   1
   4  14   2   21.32    6.83   3
   4 -14   2   11.46   10.56   4
   4 -14   2    6.67    6.66   1
  -4 -14  -2    7.57    6.50   1
  -5 -14  -2  311.66   16.62   1
   5  14   2  311.69   15.97   3
   5 -14   2  314.61   16.42   1
   5 -14   2  344.07   20.93   4
   5  14   2  317.74   11.48   2
   6 -14   2   72.99   10.00   1
  -6 -14  -2   46.26    9.24   1
   6 -14   2   74.85   13.38   4
   6  14   2   61.59    5.90   2
   6  14   2   63.47    9.86   3
   7 -14   2  262.34   19.71   4
   7 -14   2  280.93   16.17   1
   7  14   2  246.63   11.14   2
  -7 -14  -2  234.92   15.82   1
   7  14   2  331.38   17.77   3
   8 -14   2   36.59   12.64   4
  -8 -14  -2   19.88    9.35   1
   8 -14   2   34.65    9.55   1
   8  14   2   28.41   10.93   3
   8  14   2   46.30    6.32   2
   9  14   2   14.93   11.75   3
   9 -14   2   23.48   11.88   4
   9 -14   2   12.24    8.60   1
   9  14   2    6.61    5.79   2
  -9 -14  -2    1.72    9.36   1
 -10 -14  -2   37.21   11.57   1
  10  14   2   45.68   14.04   3
  10  14   2   33.64    7.38   2
  10 -14   2   48.42   13.54   4
  10 -14   2   54.62   11.48   1
  11 -14   2   37.42   10.61   1
  11  14   2   23.04   14.76   3
  11 -14   2   31.77   12.73   4
  11  15  -2   25.18   16.07   3
  11 -15  -2    1.86    8.90   1
  11 -15  -2   20.55   13.98   4
  10 -15  -2   75.14   16.05   4
  10  15  -2   61.12   16.63   3
  10 -15  -2   57.19   10.81   1
   9 -15  -2  182.74   14.14   1
   9 -15  -2  201.96   20.02   4
   9  15  -2  185.02   19.25   3
   8 -15  -2   68.70   15.24   4
   8  15  -2   67.20   14.05   3
   8 -15  -2   68.14   10.64   1
  -8 -15   2   62.92   11.01   1
   7 -15  -2   37.06    8.96   1
   7 -15  -2   30.70   12.58   4
  -7 -15   2   25.39    8.97   1
   7  15  -2   30.77   11.28   3
   6 -15  -2  220.35   13.84   1
   6 -15  -2  219.26   19.57   4
   6  15  -2  226.14   15.60   3
  -6 -15   2  191.05   13.88   1
  -5 -15   2   28.26    7.96   1
   5  15  -2   24.60    8.44   3
   5 -15  -2   18.17   10.97   4
   5 -15  -2   32.43    8.29   1
   4  15  -2  159.13   12.25   3
  -4 -15   2  168.86   12.23   1
   4 -15  -2  191.56   15.97   4
   4 -15  -2  194.27   12.78   1
   3 -15  -2   40.42    8.07   1
   3 -15  -2   36.34    9.96   4
   3  15  -2   34.18    7.24   3
  -3 -15   2   32.80    7.89   1
   2  15  -2   79.83    7.71   3
   2 -15  -2   91.47   10.77   4
  -2 -15   2   72.88    9.31   1
   2 -15  -2   87.10    9.66   1
  -1  15   2  350.59   13.66   3
   1 -15  -2  363.99   16.66   1
   1 -15  -2  395.03   17.58   4
   1  15  -2  371.33   14.22   3
  -1 -15   2  368.87   17.13   1
   0 -15  -2  185.55   12.11   1
   0 -15   2  185.33   12.31   1
   0  15   2  201.24   10.35   3
   0 -15  -2  207.77   13.35   4
  -1 -15  -2    4.40    5.86   1
  -1 -15  -2    3.06    6.04   4
   1 -15   2    4.93    6.57   1
   1 -15   2   10.71    8.49   4
   1  15   2    7.41    4.81   3
  -2 -15  -2   20.69    7.28   1
  -2 -15  -2   16.06    6.62   4
   2 -15   2   10.13    9.52   4
   2  15   2   33.90    6.43   3
   2 -15   2   18.82    7.47   1
   3 -15   2  694.45   27.37   4
  -3 -15  -2  574.04   23.33   1
   3 -15   2  595.13   23.83   1
   3  15   2  581.07   21.92   3
  -4 -15  -2   -6.35    6.46   1
   4  15   2   -0.13    6.13   3
   4 -15   2   -2.72   10.93   4
   4 -15   2   -1.98    6.81   1
   5 -15   2   15.49   12.21   4
   5  15   2   21.69    7.84   3
  -5 -15  -2   11.27    7.73   1
   5 -15   2   15.27    8.02   1
   6 -15   2  251.87   19.14   4
   6  15   2  215.77   14.93   3
  -6 -15  -2  267.27   16.02   1
   6 -15   2  236.38   15.06   1
   7  15   2   17.59    9.13   3
   7 -15   2   33.29    9.09   1
   7 -15   2   22.63   12.32   4
  -7 -15  -2    9.80    8.02   1
  -8 -15  -2  103.78   13.41   1
   8 -15   2   96.18   15.27   4
   8  15   2   85.35   12.92   3
   8 -15   2   94.14   12.51   1
   9 -15   2   26.82    9.91   1
   9  15   2   25.65   12.47   3
  -9 -15  -2   30.46   10.51   1
  10 -15   2  232.77   16.74   1
 -10 -15  -2  244.43   18.76   1
  10 -15   2  277.32   20.04   4
  10  15   2  228.57   19.84   3
  11 -15   2   99.45   15.59   4
  11  15   2   92.12   16.77   3
  10  16  -2  122.67   18.00   3
  10 -16  -2  111.64   13.65   1
  10 -16  -2  129.22   18.71   4
   9 -16  -2  222.50   15.33   1
   9  16  -2  194.10   19.00   3
   9 -16  -2  220.42   21.52   4
   8 -16  -2   48.04   10.02   1
  -8 -16   2   49.98   11.00   1
   8  16  -2   70.20   14.07   3
   8 -16  -2   33.43   15.19   4
   7 -16  -2    8.38   12.94   4
   7 -16  -2    5.07    8.22   1
   7  16  -2    1.25   10.12   3
  -7 -16   2   10.65    9.31   1
   6 -16  -2   84.89   14.86   4
  -6 -16   2   74.22   10.99   1
   6  16  -2  119.30   12.17   3
   6 -16  -2   88.74   11.57   1
  -5 -16   2   72.75   10.87   1
   5  16  -2   83.34   10.51   3
   5 -16  -2   87.57   13.99   4
   5 -16  -2   80.62   10.57   1
   4 -16  -2  100.24   13.65   4
   4  16  -2   96.55   10.01   3
   4 -16  -2   95.49   11.24   1
  -4 -16   2  106.12   11.44   1
  -3 -16   2   -6.54    6.59   1
   3 -16  -2    9.39    9.60   4
   3  16  -2    5.35    6.19   3
   3 -16  -2   -3.66    7.10   1
   2  16  -2   71.64    7.87   3
  -2 -16   2   76.74   10.29   1
   2 -16  -2   72.32    9.96   1
   2 -16  -2   69.89   10.94   4
   1 -16  -2  593.94   23.11   4
  -1 -16   2  559.27   22.96   1
   1 -16  -2  538.01   22.25   1
   0 -16  -2   29.22    7.84   1
   0  16   2   28.40    5.50   3
   0 -16  -2   31.93    8.83   4
   0 -16   2   29.76    8.45   1
  -1 -16  -2  284.69   15.35   4
   1 -16   2  284.72   15.49   1
   1  16   2  288.22   12.90   3
  -1 -16  -2  276.61   15.09   1
   2 -16   2  197.37   16.34   4
   2  16   2  169.35   10.57   3
   2 -16   2  167.70   12.66   1
  -2 -16  -2  163.61   12.27   1
  -3 -16  -2   48.43    9.28   1
   3  16   2   68.71    8.40   3
   3 -16   2   65.13   10.19   1
   3 -16   2   53.22   12.84   4
  -4 -16  -2  505.31   21.96   1
   4 -16   2  500.84   22.19   1
   4 -16   2  538.11   26.56   4
   4  16   2  497.63   20.37   3
   5 -16   2    7.71   11.61   4
   5  16   2    4.59    7.14   3
  -5 -16  -2    5.70    7.68   1
   5 -16   2    5.30    8.06   1
  -6 -16  -2   68.13   11.16   1
   6  16   2   75.25   10.63   3
   6 -16   2   64.70   10.67   1
   6 -16   2   65.42   14.23   4
   7 -16   2  135.07   13.04   1
  -7 -16  -2  158.64   15.13   1
   7 -16   2  174.67   18.15   4
   7  16   2  149.76   14.13   3
   8 -16   2   -4.18    8.85   1
  -8 -16  -2   -9.48    8.61   1
   8 -16   2   19.80   13.13   4
   8  16   2   18.81   10.65   3
   9 -16   2  117.52   13.74   1
  -9 -16  -2  110.78   14.93   1
   9 -16   2  130.31   16.46   4
   9  16   2  102.77   15.44   3
  10  16   2   55.88   14.54   3
  10 -16   2   69.79   15.30   4
  10 -16   2   62.01   12.53   1
   9 -17  -2  121.41   14.08   1
   9  17  -2  111.50   16.49   3
   9 -17  -2  135.29   19.29   4
   8  17  -2  117.29   14.71   3
   8 -17  -2  118.00   19.01   4
  -8 -17   2  102.06   14.01   1
   8 -17  -2  122.53   13.53   1
  -7 -17   2   36.59   10.16   1
   7 -17  -2   51.10   14.72   4
   7 -17  -2   40.71   10.31   1
  -6 -17   2    5.00    8.65   1
   6  17  -2    2.22    8.67   3
   6 -17  -2   10.35   12.73   4
   6 -17  -2    4.68    8.43   1
   5 -17  -2   -4.71   11.52   4
   5  17  -2   -0.70    8.01   3
  -5 -17   2   -2.74    7.86   1
   5 -17  -2   -5.10    7.24   1
   4  17  -2   24.90    7.74   3
  -4 -17   2   10.36    8.70   1
   4 -17  -2  -10.05   10.82   4
   4 -17  -2   23.36    8.18   1
   3 -17  -2   -6.62   10.37   4
  -3 -17   2   -1.63    7.30   1
   3 -17  -2   -0.12    7.50   1
   2 -17  -2  215.25   16.28   4
   2 -17  -2  212.79   14.01   1
  -2 -17   2  224.02   14.41   1
   1 -17  -2  172.45   12.86   1
  -1 -17   2  172.09   12.96   1
   1 -17  -2  160.09   14.40   4
   0 -17  -2  175.15   14.33   4
   0 -17   2  157.98   12.56   1
   0 -17  -2  150.27   12.14   1
   1  17   2  196.85   11.12   3
  -1 -17  -2  173.00   12.95   1
   1 -17   2  181.94   13.24   1
   2  17   2  338.65   14.95   3
   2 -17   2  345.74   17.81   1
  -2 -17  -2  319.70   17.19   1
   3 -17   2   60.41   13.62   4
   3  17   2   77.68    8.59   3
   3 -17   2   51.65   10.12   1
  -3 -17  -2   59.76    9.99   1
   4  17   2    8.19    7.22   3
  -4 -17  -2   -0.47    8.01   1
   4 -17   2   -1.12    7.52   1
   4 -17   2   15.95   12.81   4
   5 -17   2   58.32   10.49   1
   5 -17   2   66.51   15.14   4
  -5 -17  -2   56.41   10.80   1
   5  17   2   56.09    9.64   3
   6  17   2   11.23    8.48   3
   6 -17   2    0.66    8.78   1
  -6 -17  -2   -0.35    8.90   1
   6 -17   2    1.74   13.20   4
  -7 -17  -2    9.22    9.98   1
   7 -17   2    1.51    9.03   1
   7  17   2    0.72    9.74   3
   7 -17   2   -7.65   13.07   4
  -8 -17  -2  -12.58    9.22   1
   8 -17   2    1.75    9.13   1
   8 -17   2   -0.58   12.61   4
   8  17   2   -0.58   10.01   3
   9 -17   2   91.86   16.42   4
  -9 -17  -2   84.63   14.71   1
   9  17   2   59.85   13.61   3
   9 -17   2   55.84   11.86   1
   8 -18  -2    1.45   15.45   4
   8 -18  -2   16.07    9.06   1
   8  18  -2    0.22   10.66   3
  -7 -18   2    9.40    9.91   1
   7  18  -2   -7.00    9.52   3
   7 -18  -2   37.91   15.03   4
   7 -18  -2   -3.05    8.78   1
   6  18  -2   18.15    9.46   3
  -6 -18   2    8.30    9.58   1
   6 -18  -2   15.99   13.38   4
   6 -18  -2   16.67    9.37   1
   5  18  -2    5.19    8.27   3
   5 -18  -2   -3.69    8.60   1
  -5 -18   2   -1.99    8.44   1
   5 -18  -2   14.54   13.48   4
  -4 -18   2   -5.21    7.96   1
   4 -18  -2   -1.62    7.90   1
   4 -18  -2   -9.41   11.62   4
  -3 -18   2   -1.39    8.20   1
   3 -18  -2    1.54   11.62   4
   3 -18  -2    7.07    8.19   1
  -2 -18   2    7.37    8.77   1
   2 -18  -2    8.29    8.10   1
   2 -18  -2   -4.37   10.61   4
  -1 -18   2   -3.01    7.32   1
   1 -18  -2   -3.33    7.48   1
   1 -18  -2    8.91   10.04   4
   0 -18   2    3.11    7.85   1
   0 -18  -2    6.96    8.22   1
   1 -18   2   47.67    9.71   1
  -1 -18  -2   51.56    9.75   1
   2 -18   2    6.41    8.21   1
   2  18   2   15.45    6.25   3
  -2 -18  -2   12.48    7.85   1
  -3 -18  -2    3.81    7.64   1
   3 -18   2    9.78    8.67   1
   3  18   2   10.93    6.76   3
   4  18   2   21.39    7.93   3
   4 -18   2    6.13    8.39   1
  -4 -18  -2    9.53    8.64   1
   4 -18   2   28.80   14.83   4
   5 -18   2  -11.52   12.37   4
  -5 -18  -2   -5.43    8.47   1
   5 -18   2   -6.21    8.67   1
   5  18   2    3.72    8.00   3
   6 -18   2   -2.20   12.62   4
   6  18   2   10.50    8.70   3
  -6 -18  -2    6.78    9.49   1
   6 -18   2   -9.22    8.43   1
  -7 -18  -2    0.59   10.20   1
   7 -18   2   28.91   15.64   4
   7 -18   2   15.49   10.10   1
   7  18   2   18.31    9.83   3
   8 -18   2   37.26   11.54   1
  -8 -18  -2   28.83   12.30   1
   8 -18   2   41.54   14.79   4
   8  18   2   24.69   11.15   3
  -7 -19   2   -5.28   10.29   1
   7 -19  -2  -14.94   14.87   4
   7 -19  -2    0.18    9.26   1
   7  19  -2    7.15   10.06   3
   6  19  -2   12.16    9.43   3
  -6 -19   2  -17.85    9.06   1
   6 -19  -2  -11.47    8.20   1
   6 -19  -2   -8.14   14.43   4
   5 -19  -2   12.07    9.57   1
   5 -19  -2   11.46   14.30   4
  -5 -19   2   -1.41    9.61   1
  -4 -19   2   40.72   10.88   1
   4 -19  -2   73.22   14.92   4
   4 -19  -2   74.48   11.77   1
  -3 -19   2   22.54   10.23   1
   3 -19  -2   16.42   13.48   4
   3 -19  -2   16.72    9.45   1
  -2 -19   2  251.68   16.76   1
   2 -19  -2  274.06   16.69   1
  -1 -19   2   68.60   11.46   1
   1 -19  -2   50.93    9.89   1
   0 -19  -2    0.20    8.46   1
   0 -19   2   -7.63    8.98   1
   1 -19   2   56.71   11.11   1
  -1 -19  -2   61.11   11.24   1
  -2 -19  -2   55.44   11.43   1
   2 -19   2   76.76   11.96   1
   3 -19   2   61.04   12.11   1
  -3 -19  -2   47.13   11.04   1
   4 -19   2    8.78    8.93   1
   4  19   2   30.26    8.32   3
   5  19   2   -3.58    8.00   3
  -5 -19  -2   10.15    9.31   1
   5 -19   2   -3.48    8.85   1
   5 -19   2    7.41   14.12   4
   6 -19   2   33.13   10.58   1
  -6 -19  -2   19.53   10.91   1
   6  19   2   31.40    9.92   3
   6 -19   2   17.11   14.65   4
   7 -19   2    4.20   10.79   1
   7 -19   2   29.38   15.06   4
  -7 -19  -2   20.66   11.61   1
   7  19   2   13.62    9.86   3
  -5 -20   2   36.94   12.05   1
   5 -20  -2   31.31   11.06   1
   5 -20  -2   43.97   16.02   4
   4 -20  -2   12.33   15.49   4
   4 -20  -2    1.94    9.33   1
  -4 -20   2   10.14   10.46   1
  -3 -20   2  -11.70    8.76   1
   3 -20  -2   -2.30    8.65   1
   2 -20  -2   19.28    9.82   1
   1 -20  -2  281.32   17.49   1
  -1 -20   2  256.21   17.32   1
   0 -20  -2   38.47   10.42   1
   0 -20   2   49.34   11.51   1
   1 -20   2   64.74   12.14   1
  -1 -20  -2   62.51   11.86   1
  -2 -20  -2  191.33   15.79   1
   2 -20   2  202.04   16.06   1
   3 -20   2   57.64   12.60   1
  -3 -20  -2   33.73   11.28   1
   4 -20   2  106.96   14.71   1
  -4 -20  -2   96.93   14.18   1
  -5 -20  -2    3.00   10.49   1
   5 -20   2    7.24    9.42   1
   5  20   2   27.45    8.79   3
  -3 -21   2   -0.30   10.82   1
   3 -21  -2  -13.31    8.80   1
   2 -21  -2  144.07   15.94   1
  -2 -21   2  104.83   14.76   1
   1 -21  -2  154.39   14.86   1
  -1 -21   2  153.97   15.20   1
   0 -21  -2   56.07   10.80   1
   0 -21   2   85.80   14.00   1
  -1 -21  -2   17.15   10.89   1
   1 -21   2    4.53   10.13   1
   2 -21   2    9.37   10.78   1
  -2 -21  -2    7.57   10.19   1
  -3 -21  -2  300.55   19.77   1
   3 -21   2  322.75   20.23   1
  16   0  -3    6.13   10.91   2
  15   0  -3  -11.75    9.43   2
  15   0  -3    6.92   13.85   3
  14   0  -3  -28.53   12.04   3
  14   0  -3   -8.14    7.02   4
  14   0  -3    0.96    9.71   2
  13   0  -3    8.47    7.54   4
  13   0  -3   -1.13    9.51   2
  13   0  -3   -8.81   12.14   3
  12   0  -3    6.16   10.00   2
  12   0  -3   -1.47    6.69   4
  12   0  -3    2.98   11.56   3
  11   0  -3   -3.39   11.49   3
  11   0  -3    3.69    9.00   2
  11   0  -3    2.75    6.58   4
  10   0  -3   -8.49    6.96   4
  10   0  -3   -7.61   11.39   3
  10   0  -3    1.25    9.00   2
   9   0  -3    1.21   10.78   3
   9   0  -3   -3.96    6.40   4
   9   0  -3    0.75    9.06   2
   9   0  -3    2.23    3.21   1
   8   0  -3    1.71    2.78   1
   8   0  -3    2.53   10.48   3
   8   0  -3   12.37    8.68   2
   8   0  -3   10.39    6.81   4
   7   0  -3    4.98    9.39   3
   7   0  -3    0.53    2.39   1
   7   0  -3    0.11    7.70   2
   7   0  -3   -4.18    5.94   4
   6   0  -3    0.17    5.61   4
   6   0  -3   -1.33    7.18   2
   6   0  -3    0.83    2.12   1
   6   0  -3    0.97    8.39   3
   5   0  -3    8.77    6.43   2
   5   0  -3   18.58    7.80   3
   5   0  -3   -4.33    5.29   4
   4   0  -3    0.40    4.38   4
   4   0  -3   13.22    6.49   3
   4   0  -3   -2.03    1.28   1
   4   0  -3    1.43    5.04   2
   3   0  -3    5.87    4.98   3
   3   0  -3    6.07    3.74   2
   3   0  -3    1.55    3.06   4
   2   0  -3   -1.34    1.89   2
   2   0  -3   -0.13    1.63   4
   2   0  -3    1.14    2.86   3
   1   0  -3    1.27    0.95   4
   1   0  -3    1.60    1.08   2
  -1   0   3    0.39    1.60   3
  -1   0   3    2.00    0.80   1
   0   0   3    5.00    0.93   4
   0   0   3    4.40    0.91   2
   0   0   3    0.06    1.11   3
   0   0   3    2.00    1.12   1
   1   0   3    0.66    1.02   2
   1   0   3    1.57    1.34   3
   1   0   3    2.26    1.24   4
   1   0   3    1.98    1.69   1
   2   0   3    3.46    2.03   4
   2   0   3    1.71    1.82   2
   2   0   3   -2.27    2.24   3
   2   0   3    2.34    2.59   1
   3   0   3    1.30    3.00   3
   3   0   3    3.50    2.80   1
   3   0   3    1.77    2.51   2
   3   0   3   -2.10    2.48   4
   4   0   3   -1.70    2.57   1
   4   0   3    3.00    3.62   3
   4   0   3    2.92    2.82   2
   4   0   3   -0.21    3.12   4
   5   0   3    1.16    4.51   3
   5   0   3    3.68    3.81   2
   5   0   3    1.28    3.73   4
   5   0   3   -0.02    3.30   1
   6   0   3    5.57    5.84   3
   6   0   3   -0.31    5.06   2
   6   0   3    2.74    4.55   4
   6   0   3    1.10    3.65   1
   7   0   3   -2.66    6.24   2
   7   0   3   -0.68    7.40   3
   7   0   3   -4.30    5.26   4
   7   0   3   -2.46    3.84   1
   8   0   3   -9.24    6.84   2
   8   0   3    5.40    8.05   3
   8   0   3    1.46    4.40   1
   8   0   3   -4.62    5.75   4
   9   0   3    1.34    7.64   2
   9   0   3    6.86    8.67   3
   9   0   3   -0.38    6.35   4
   9   0   3   -1.26    4.42   1
  10   0   3   -0.22    4.50   1
  10   0   3    1.77    9.22   3
  10   0   3   -0.69    6.70   4
  10   0   3   -7.06    7.83   2
  11   0   3    3.22   10.09   3
  11   0   3   -1.81    6.48   4
  11   0   3   -1.66    8.49   2
  11   0   3   -1.17    4.88   1
  12   0   3   -3.56    9.75   3
  12   0   3   -5.82    8.62   2
  12   0   3    0.33    7.37   4
  13   0   3   -1.74    9.32   2
  13   0   3    1.09    7.65   4
  14   0   3    0.26   10.13   2
  14   0   3    7.53    8.12   4
  15   0   3   -6.29    8.16   4
  15   0   3   -3.79   10.09   2
  16   1  -3   74.56   15.59   3
  16  -1  -3  105.42   13.62   2
  16   1  -3   92.70   13.28   2
  15  -1  -3   51.14    9.65   4
  15  -1  -3   35.96   11.65   2
  15   1  -3   40.46   11.80   2
  15   1  -3   18.21   14.12   3
  14   1  -3   41.80   11.96   2
  14  -1  -3   -0.03   12.48   3
  14  -1  -3   13.85    8.24   4
  14   1  -3   15.12   12.94   3
  14  -1  -3   18.69   10.98   2
  13   1  -3  112.04   10.22   4
  13   1  -3   94.62   13.01   2
  13  -1  -3  100.47   14.97   3
  13  -1  -3  116.28   13.68   2
  13  -1  -3  119.09   11.22   4
  13   1  -3  114.99   16.32   3
  12  -1  -3  247.40   14.11   4
  12  -1  -3  230.45   18.99   3
  12   1  -3  238.87   16.34   2
  12   1  -3  234.45   19.06   3
  12   1  -3  249.89   13.61   4
  12  -1  -3  240.95   16.34   2
  11  -1  -3   15.34    7.74   4
  11   1  -3    3.12   12.12   3
  11   1  -3    2.68    6.75   4
  11  -1  -3   17.02   11.70   3
  11  -1  -3   26.42    9.74   2
  11   1  -3    7.61    9.88   2
  10   1  -3   56.81    8.42   4
  10   1  -3   88.44   12.09   2
  10  -1  -3   75.51   11.30   2
  10   1  -3   62.27   13.63   3
  10  -1  -3   70.88   12.90   3
  10  -1  -3   79.15    9.49   4
  -9  -1   3   17.89    5.01   1
   9   1  -3   35.45    7.40   4
   9   1  -3   22.02    9.32   2
   9  -1  -3   26.79    8.10   4
   9   1  -3   41.29   12.51   3
   9  -1  -3   31.96    4.30   1
   9  -1  -3   45.17   10.44   2
   8   1  -3   59.66   10.51   2
  -8  -1   3   55.72    5.83   1
   8  -1  -3   55.23   11.93   3
   8   1  -3   69.06   12.74   3
   8   1  -3   46.48    7.39   4
   8  -1  -3   53.20    8.66   4
   8  -1  -3   53.54    4.84   1
   8  -1  -3   44.55    9.85   2
   7   1  -3  151.28   12.20   2
   7  -1  -3  140.43   11.41   4
   7  -1  -3  131.55    6.42   1
   7  -1  -3  143.33   11.94   2
   7  -1  -3  156.24   15.83   3
  -7  -1   3   97.96    7.20   1
   7   1  -3  122.43    9.67   4
   7   1  -3  174.19   14.58   3
   6   1  -3 1098.23   38.05   3
   6  -1  -3 1086.68   31.01   1
   6  -1  -3 1053.48   33.49   2
   6   1  -3 1111.92   33.71   2
   6   1  -3 1105.75   32.21   4
  -6  -1   3 1180.78   31.45   1
   6  -1  -3 1103.78   37.04   3
   6  -1  -3 1053.82   33.23   4
   5   1  -3 1243.05   40.08   3
   5  -1  -3 1228.69   33.83   1
  -5  -1   3 1265.36   33.72   1
   5   1  -3 1222.90   35.91   2
   5  -1  -3 1183.26   35.15   2
   5  -1  -3 1212.81   35.53   4
   5  -1  -3 1203.60   38.55   3
   5   1  -3 1178.93   34.61   4
   4   1  -3  564.52   18.35   4
   4  -1  -3  568.43   18.35   2
   4   1  -3  598.30   22.97   3
   4  -1  -3  580.46   20.30   3
   4  -1  -3  564.11   16.60   1
   4  -1  -3  565.00   18.29   4
   4   1  -3  589.10   19.94   2
   3   1  -3  711.97   20.90   2
   3  -1  -3  696.63   19.83   2
   3  -1  -3  682.05   20.11   4
   3  -1  -3  687.96   19.44   1
   3   1  -3  699.78   24.23   3
   3   1  -3  696.16   20.15   4
   3  -1  -3  700.62   21.96   3
   2   1  -3 2913.09   83.51   3
   2  -1  -3 2904.31   74.49   2
  -2   1   3 3099.16   82.75   3
   2   1  -3 2961.18   74.82   2
   2  -1  -3 2964.18   77.42   4
   2  -1  -3 3047.43   80.30   1
   2   1  -3 2938.82   77.65   4
   1  -1  -3    6.37    1.32   4
   1   1  -3    9.19    2.24   3
  -1  -1   3    9.91    1.68   1
  -1   1   3    9.23    1.43   2
  -1   1   3   11.85    1.77   3
   1  -1  -3    9.03    1.18   1
   0  -1  -3   36.05    2.39   1
   0  -1   3   31.07    1.80   4
   0   1   3   28.04    2.46   3
   0   1   3   28.12    2.10   4
   0  -1   3   31.65    1.69   2
   0   1   3   34.20    1.98   2
   0  -1   3   28.21    2.62   3
   0  -1   3   32.89    2.68   1
   1   1   3   32.16    2.46   3
   1   1   3   27.64    2.43   4
   1  -1   3   26.48    2.05   2
   1   1   3   32.85    2.82   1
   1  -1   3   29.50    3.20   1
   1   1   3   24.11    2.20   2
   1  -1   3   31.20    2.72   4
   1  -1   3   25.30    2.37   3
   2   1   3   36.08    3.34   4
   2  -1   3   36.52    3.53   3
   2   1   3   34.38    3.22   1
   2   1   3   33.12    3.28   2
   2   1   3   40.32    3.56   3
   2  -1   3   36.73    2.67   2
   2  -1   3   38.78    4.35   1
   2  -1   3   37.01    3.42   4
   3  -1   3   70.10    5.80   4
   3  -1   3   64.43    4.92   2
   3  -1   3   62.62    5.60   1
   3   1   3   67.90    5.00   3
   3   1   3   66.01    4.60   2
   3   1   3   62.74    4.41   4
   3  -1   3   59.28    5.47   3
   3   1   3   72.88    4.98   1
   4   1   3  137.18    6.46   4
   4   1   3  132.47    6.65   1
   4   1   3  137.47    6.54   2
   4  -1   3  129.77    7.44   1
   4  -1   3  130.21    7.53   4
   4   1   3  132.56    8.17   3
   4  -1   3  129.50    6.95   2
   4  -1   3  132.22    7.25   3
   5   1   3  435.02   14.22   4
   5   1   3  443.70   16.32   3
   5   1   3  441.73   14.37   2
   5  -1   3  414.88   15.39   4
   5  -1   3  437.41   14.92   2
   5   1   3  448.28   14.87   1
   5  -1   3  425.77   15.56   3
   5  -1   3  412.83   15.26   1
   6  -1   3  383.58   15.56   4
   6  -1   3  399.87   15.45   2
   6  -1   3  415.18   16.32   3
   6   1   3  403.16   14.67   1
   6   1   3  430.55   15.07   2
   6  -1   3  404.16   15.04   1
   6   1   3  400.26   17.12   3
   6   1   3  402.20   14.40   4
   7   1   3    8.22    7.56   3
   7   1   3    8.32    6.00   2
   7  -1   3    0.11    6.35   2
   7   1   3   15.39    5.04   4
   7  -1   3   11.67    6.32   4
   7  -1   3   11.24    4.62   1
   7  -1   3   10.52    7.20   3
   7   1   3    5.59    4.11   1
   8   1   3  496.16   18.35   4
   8  -1   3  502.24   19.55   4
   8   1   3  510.53   22.23   3
   8   1   3  503.99   18.18   1
   8   1   3  508.99   19.70   2
   8  -1   3  499.29   18.29   1
   8  -1   3  497.38   19.79   2
   8  -1   3  495.53   20.91   3
   9   1   3   41.72    7.40   4
   9  -1   3   54.52    9.98   2
   9  -1   3   43.46    9.89   3
   9  -1   3   40.45    6.42   1
   9  -1   3   37.72    8.08   4
   9   1   3   27.09    8.49   2
   9   1   3   36.12    6.13   1
   9   1   3   22.43   10.03   3
  10   1   3   25.32    8.88   2
  10   1   3   23.65    7.29   4
  10  -1   3   17.51    9.15   3
  10  -1   3   13.44    7.62   4
  10  -1   3   16.21    5.58   1
  10   1   3   25.00   10.16   3
  10  -1   3   27.06    9.21   2
 -11  -1  -3  131.67   13.51   1
  11  -1   3  186.06   14.28   2
  11  -1   3  187.63   15.83   3
  11  -1   3  193.55   10.73   1
  11   1   3  182.07   16.64   3
  11  -1   3  194.43   13.34   4
  11   1   3  171.41   13.57   2
  11   1   3  177.83   12.59   4
  12   1   3   31.10    7.93   4
  12   1   3   30.57    9.99   2
  12   1   3   29.15   11.87   3
  12  -1   3   38.06    6.89   1
  12  -1   3   40.65   10.40   2
 -12  -1  -3   11.67    7.91   1
  12  -1   3   30.36    8.63   4
  13  -1   3   35.94   10.91   2
  13   1   3   54.67    9.39   4
  13  -1   3   60.37    9.94   4
  13   1   3   36.23   12.53   3
  13   1   3   75.70   12.20   2
  14   1   3   75.83   10.47   4
  14  -1   3   52.86   11.98   2
  14  -1   3   75.85   11.17   4
  14   1   3   81.36   12.46   2
  15   1   3    5.05    8.66   4
  15  -1   3   -8.97    9.52   2
  15   1   3   -1.41    9.84   2
  15  -1   3    3.33    8.24   4
  16   2  -3  140.18   15.42   2
  16  -2  -3  147.81   14.91   2
  15   2  -3   38.93   15.58   3
  15  -2  -3   48.74   11.54   2
  15   2  -3   70.08   12.63   2
  15  -2  -3   66.70   10.75   4
  14   2  -3   56.66   14.47   3
  14   2  -3   59.97   12.44   2
  14  -2  -3   41.68   10.53   2
  14  -2  -3   60.97   10.20   4
  13  -2  -3  394.87   17.51   4
  13   2  -3  341.43   22.81   3
  13  -2  -3  335.64   21.32   3
  13   2  -3  355.89   19.22   2
  13  -2  -3  354.14   19.10   2
  12  -2  -3    7.38    7.81   4
  12  -2  -3   18.83   10.03   2
  12   2  -3   11.17    9.65   2
  12  -2  -3   -1.81   11.17   3
  12   2  -3    4.23   12.76   3
  12   2  -3   15.77    6.32   4
  11   2  -3   13.52    6.44   4
  11  -2  -3    7.96    7.76   4
  11   2  -3   -7.09   12.00   3
  11  -2  -3    4.96   10.47   3
  11   2  -3   33.47   10.76   2
  11  -2  -3    8.54    9.46   2
  10  -2  -3  110.00   10.96   4
  10  -2  -3  125.21   14.11   3
  10   2  -3  121.82   15.49   3
  10  -2  -3  116.12   12.83   2
  10  -2  -3   97.35    6.83   1
  10   2  -3  114.21    9.27   4
  10   2  -3  123.46   13.30   2
   9  -2  -3  169.69   15.00   3
   9  -2  -3  131.13    7.57   1
  -9  -2   3  119.88    8.28   1
   9   2  -3  165.77   16.18   3
   9  -2  -3  144.69   12.50   4
   9   2  -3  151.79   13.35   2
   9  -2  -3  176.92   13.77   2
   9   2  -3  138.38   10.02   4
  -8  -2   3  350.34   13.28   1
   8  -2  -3  380.84   17.42   4
   8   2  -3  391.99   22.40   3
   8   2  -3  370.18   14.94   4
   8  -2  -3  383.00   18.95   2
   8  -2  -3  367.07   13.11   1
   8  -2  -3  384.26   21.16   3
   8   2  -3  420.85   19.10   2
   7  -2  -3  114.01    6.85   1
  -7  -2   3  114.05    6.67   1
   7   2  -3  153.58   14.64   3
   7   2  -3  129.48    9.02   4
   7   2  -3  153.00   12.40   2
   7  -2  -3  132.64   10.93   4
   7  -2  -3  139.27   12.84   3
   7  -2  -3  154.35   12.26   2
   6  -2  -3  811.85   26.92   4
   6   2  -3  814.25   24.57   4
   6  -2  -3  827.53   24.29   1
   6  -2  -3  818.98   27.19   2
  -6  -2   3  839.63   23.89   1
   6   2  -3  851.37   31.44   3
   6   2  -3  833.98   27.20   2
   6  -2  -3  839.58   29.21   3
   5  -2  -3 1937.58   57.72   3
   5   2  -3 2015.11   60.60   3
   5  -2  -3 1964.97   54.35   4
   5   2  -3 1911.03   52.75   4
   5  -2  -3 1965.68   52.97   2
   5   2  -3 1983.66   53.80   2
  -5  -2   3 2009.63   53.36   1
   5  -2  -3 1958.04   53.81   1
   4  -2  -3  532.41   16.93   2
   4   2  -3  525.87   19.22   2
   4   2  -3  555.38   22.55   3
   4   2  -3  519.84   16.15   4
   4  -2  -3  546.50   17.43   4
   4  -2  -3  527.96   15.80   1
  -4  -2   3  533.08   15.25   1
   4  -2  -3  554.33   18.44   3
   3   2  -3  438.35   13.68   4
   3  -2  -3  465.01   14.01   2
   3   2  -3  478.66   16.71   2
   3  -2  -3  452.38   13.36   1
  -3  -2   3  440.01   12.98   1
   3  -2  -3  468.64   15.24   3
   3   2  -3  469.70   20.32   3
   2  -2  -3  506.37   14.75   1
   2  -2  -3  500.60   14.37   2
   2   2  -3  526.25   15.38   2
  -2   2   3  539.15   15.98   3
   2   2  -3  530.25   19.71   3
   2  -2  -3  518.80   15.09   4
  -2  -2   3  508.51   14.74   1
   1   2  -3 1268.97   33.02   2
  -1   2   3 1333.88   33.01   2
  -1  -2   3 1288.07   35.78   1
   1  -2  -3 1319.51   35.46   1
   1   2  -3 1255.76   37.92   3
   1  -2  -3 1320.70   34.48   4
  -1   2   3 1330.68   36.56   3
   0  -2   3  829.03   23.00   4
   0   2  -3  850.95   24.98   3
   0  -2  -3  854.30   24.09   1
   0  -2  -3  879.87   23.24   4
   0  -2   3  908.89   22.04   2
   0  -2   3  845.16   24.68   1
   0   2   3  905.60   22.19   2
   0   2   3  866.70   24.62   3
   1  -2   3  276.57   10.08   1
   1   2   3  278.25    8.00   2
   1  -2   3  277.70    7.64   2
   1  -2   3  273.68    9.12   4
   1   2   3  282.46    9.32   3
   1   2   3  283.90    8.39   4
  -1  -2  -3  286.27    9.28   1
   2  -2   3  802.70   21.25   2
   2  -2   3  790.06   23.39   4
   2   2   3  828.52   21.35   2
   2   2   3  820.95   22.13   4
   2   2   3  799.85   24.07   3
   2  -2   3  790.28   24.46   1
  -2  -2  -3  880.35   24.12   1
   3   2   3 2285.75   57.24   2
   3  -2   3 2223.65   62.85   1
   3   2   3 2284.87   63.71   3
  -3  -2  -3 2268.99   62.78   1
   3  -2   3 2248.39   60.95   4
   3  -2   3 2309.13   57.50   2
   3   2   3 2266.51   59.38   4
   3  -2   3 2230.34   62.77   3
   4  -2   3   12.85    3.88   1
   4  -2   3    2.50    4.59   4
   4  -2   3    4.36    3.57   2
   4   2   3   16.54    4.54   3
   4   2   3    6.64    2.92   2
   4  -2   3    8.65    3.20   3
   4   2   3    9.50    2.67   4
   5  -2   3 2629.43   72.31   1
   5  -2   3 2626.57   67.40   2
   5  -2   3 2540.03   70.64   4
   5   2   3 2541.29   68.66   4
   5  -2   3 2595.30   72.94   3
   5   2   3 2599.18   74.00   3
   5   2   3 2632.47   66.66   2
   6   2   3 2066.67   60.86   3
   6   2   3 2099.56   55.96   4
   6  -2   3 2059.45   55.55   2
   6  -2   3 2044.67   59.57   3
   6  -2   3 2027.79   58.02   4
   6  -2   3 2070.73   58.70   1
   6   2   3 2104.13   54.72   2
   7  -2   3  435.47   18.36   4
   7   2   3  446.09   15.78   4
   7  -2   3  445.58   17.79   2
   7  -2   3  436.02   18.18   3
   7   2   3  469.97   20.06   3
   7   2   3  459.01   16.95   2
   7  -2   3  445.41   16.69   1
   8  -2   3   45.22    8.60   3
   8   2   3   59.78    8.56   2
   8   2   3   56.25   10.47   3
  -8  -2  -3   57.29    9.68   1
   8  -2   3   46.46    8.86   2
   8   2   3   52.68    6.73   4
   8  -2   3   53.72    6.75   1
   8  -2   3   56.69    8.58   4
   9   2   3  315.34   19.13   3
   9  -2   3  320.35   13.72   1
   9  -2   3  295.26   16.07   2
  -9  -2  -3  322.02   16.61   1
   9  -2   3  287.69   16.48   3
   9  -2   3  317.69   16.17   4
   9   2   3  312.83   14.06   4
   9   2   3  332.90   16.05   2
  10   2   3  566.16   21.02   4
  10  -2   3  558.65   23.51   3
  10  -2   3  590.18   22.75   4
  10   2   3  598.19   23.00   2
  10  -2   3  580.48   22.97   2
  10   2   3  588.60   26.20   3
 -10  -2  -3  541.07   23.30   1
  10  -2   3  635.56   21.26   1
  11  -2   3  144.39   14.28   3
  11   2   3  177.54   11.72   4
  11  -2   3  153.55   13.28   2
  11   2   3  170.58   17.00   3
 -11  -2  -3  128.02   12.54   1
  11  -2   3  154.19   10.11   1
  11  -2   3  158.71   12.78   4
  11   2   3  165.58   13.75   2
  12  -2   3    4.21    8.23   4
  12   2   3   10.56    9.87   2
 -12  -2  -3    9.84    7.78   1
  12  -2   3    4.23    9.39   2
  12   2   3   15.70    7.42   4
  12  -2   3   17.18    5.76   1
  12   2   3   21.39   11.62   3
  13   2   3  221.59   14.42   4
  13  -2   3  217.14   15.49   2
  13   2   3  213.20   15.72   2
  13   2   3  225.49   19.10   3
  13  -2   3  238.82   15.23   4
  14   2   3   -7.00    9.18   2
  14   2   3   -5.87   12.24   3
  14  -2   3    3.47    9.74   2
  14   2   3    0.79    8.22   4
  14  -2   3   -0.61    8.02   4
  15  -2   3   -4.03    8.47   4
  15   2   3   -7.35    9.71   2
  15   2   3   -6.55    9.05   4
  15  -2   3   -2.90   10.14   2
  15   3  -3   12.58   10.74   2
  15  -3  -3    7.50    9.42   4
  15   3  -3   -2.12   13.88   3
  15  -3  -3   -2.21    9.92   2
  14  -3  -3   95.09   13.52   2
  14   3  -3   87.42   13.20   2
  14   3  -3   86.29   16.56   3
  13  -3  -3  241.75   15.39   4
  13  -3  -3  233.45   16.56   2
  13   3  -3  220.87   16.30   2
  13  -3  -3  263.48   18.82   3
  13   3  -3  191.69   19.63   3
  12  -3  -3  177.15   15.24   2
  12   3  -3  220.93   19.58   3
  12  -3  -3  183.76   13.93   4
  12   3  -3  195.03   15.04   2
  12  -3  -3  166.15   17.25   3
  11   3  -3   21.18   13.35   3
  11  -3  -3   26.48    8.79   4
  11   3  -3   20.73    6.32   4
  11  -3  -3   30.98   11.37   3
  11   3  -3   36.32   10.44   2
  11  -3  -3   30.27   10.29   2
  10  -3  -3  453.89   23.12   3
  10  -3  -3  477.33   20.21   4
  10  -3  -3  471.59   21.07   2
  10  -3  -3  471.47   16.16   1
  10   3  -3  428.02   16.85   4
  10   3  -3  484.61   25.57   3
  10   3  -3  494.81   21.37   2
   9  -3  -3    5.08    3.94   1
   9   3  -3   14.00    9.53   2
   9  -3  -3    3.99    8.32   4
   9  -3  -3    4.12    9.06   2
   9   3  -3   19.81   12.46   3
   9  -3  -3   10.26   10.56   3
  -9  -3   3    6.96    4.51   1
   9   3  -3    3.06    5.09   4
   8   3  -3  147.72   12.65   2
   8  -3  -3  128.05   13.40   3
   8   3  -3  145.94   15.49   3
   8  -3  -3  152.63   13.02   2
   8  -3  -3  133.41   11.66   4
   8   3  -3  121.45    8.65   4
  -8  -3   3  100.62    7.26   1
   8  -3  -3  112.59    7.46   1
   7  -3  -3   76.76   10.04   4
   7  -3  -3   96.87   11.03   2
   7   3  -3   75.29    6.94   4
   7   3  -3   93.32   13.50   3
  -7  -3   3   74.61    5.97   1
   7  -3  -3   71.34    6.31   1
   7  -3  -3  104.10   11.39   3
   7   3  -3   76.94   10.45   2
   6  -3  -3  481.73   20.01   3
   6  -3  -3  489.55   19.27   2
   6  -3  -3  483.49   15.95   1
   6  -3  -3  483.32   19.12   4
   6   3  -3  531.69   23.91   3
   6   3  -3  490.76   15.37   4
  -6  -3   3  483.12   15.32   1
   6   3  -3  547.41   19.82   2
   5  -3  -3 1707.02   46.40   1
   5  -3  -3 1682.27   45.60   2
   5   3  -3 1616.26   46.37   2
   5  -3  -3 1648.86   47.07   4
   5   3  -3 1627.76   52.56   3
  -5  -3   3 1749.08   45.89   1
   5  -3  -3 1684.79   49.44   3
   5   3  -3 1677.95   44.53   4
   4  -3  -3  366.43   12.87   2
   4   3  -3  359.80   15.03   2
   4  -3  -3  371.64   13.55   4
  -4  -3   3  348.41   11.05   1
   4   3  -3  363.81   10.57   4
   4  -3  -3  364.05   13.40   3
   4  -3  -3  358.92   11.63   1
   4   3  -3  379.32   18.84   3
   3  -3  -3  176.20    7.58   2
  -3   3   3  175.21    8.13   3
   3   3  -3  172.21   10.94   2
  -3  -3   3  173.28    6.25   1
   3  -3  -3  173.37    6.68   1
   3  -3  -3  173.14    8.29   4
   3   3  -3  176.42   14.82   3
   2   3  -3  597.89   19.74   2
   2  -3  -3  683.80   18.86   1
  -2  -3   3  657.64   18.79   1
   2  -3  -3  670.40   18.98   4
   2  -3  -3  689.44   17.91   2
   2   3  -3  611.41   23.99   3
  -2   3   3  680.07   19.51   3
   1  -3  -3 2028.71   53.50   4
   1  -3  -3 2060.32   55.11   1
   1   3  -3 2073.30   51.84   2
  -1   3   3 2077.54   56.61   3
  -1   3   3 2101.75   51.16   2
  -1  -3   3 2007.91   55.33   1
   1   3  -3 1922.25   58.77   3
   0  -3  -3  277.24    8.59   4
   0   3   3  286.29    7.80   2
   0  -3  -3  277.80    8.97   1
   0   3   3  262.72    9.03   3
   0   3  -3  255.48   11.45   3
   0  -3   3  253.26    8.91   4
   0  -3   3  272.88    9.56   1
  -1  -3  -3  196.65    7.27   1
   1  -3   3  180.97    5.36   2
   1  -3   3  173.92    8.12   1
   1   3   3  184.81    6.35   4
   1  -3   3  182.15    8.44   4
   1   3   3  198.63    7.56   3
   1   3   3  191.17    6.00   2
   2   3   3 1821.99   45.91   4
   2   3   3 1727.71   44.11   2
   2  -3   3 1693.21   47.74   4
  -2  -3  -3 1734.87   48.18   1
   2  -3   3 1756.77   49.03   1
   2  -3   3 1721.62   44.05   2
   2   3   3 1761.99   49.35   3
  -3  -3  -3  173.24    7.69   1
   3  -3   3  158.03    8.45   1
   3  -3   3  171.05    7.18   2
   3   3   3  178.01    6.46   4
   3   3   3  174.90    6.48   2
   3   3   3  174.07    8.57   3
   3  -3   3  157.27    9.71   4
   4   3   3   16.19    4.79   3
   4  -3   3    7.06    5.54   4
   4  -3   3   17.69    4.29   2
   4  -3   3   10.97    4.23   1
   4  -3   3    9.06    2.94   3
  -4  -3  -3   12.58    3.85   1
   4   3   3   13.18    2.97   2
   4   3   3    9.20    2.54   4
  -5  -3  -3 1033.07   30.12   1
   5   3   3  987.80   27.24   4
   5  -3   3  943.36   29.82   1
   5  -3   3  923.38   30.22   4
   5   3   3  987.61   26.93   2
   5   3   3  945.55   30.67   3
   5  -3   3  951.76   28.79   3
   5  -3   3  985.05   28.17   2
  -6  -3  -3 1436.19   42.37   1
   6  -3   3 1471.23   40.05   2
   6   3   3 1443.36   39.10   4
   6   3   3 1401.76   43.57   3
   6  -3   3 1386.19   41.58   3
   6  -3   3 1378.75   41.77   1
   6   3   3 1433.26   38.51   2
   6  -3   3 1344.66   42.06   4
   7   3   3  527.80   22.38   3
  -7  -3  -3  524.66   20.33   1
   7   3   3  554.07   17.82   4
   7   3   3  562.00   18.95   2
   7  -3   3  523.16   20.12   2
   7  -3   3  527.19   19.82   3
   7  -3   3  547.15   19.44   1
   7  -3   3  562.50   21.47   4
   8   3   3   -1.49    4.50   4
   8  -3   3   -4.14    7.36   2
   8   3   3    1.34    6.16   2
  -8  -3  -3   -0.96    6.06   1
   8  -3   3   -2.17    4.83   1
   8   3   3   11.69    9.27   3
   8  -3   3    1.52    7.01   4
   8  -3   3    6.76    7.10   3
   9   3   3  617.04   26.53   3
   9  -3   3  624.74   23.63   3
   9  -3   3  625.69   23.86   4
   9  -3   3  613.39   23.43   2
   9   3   3  632.85   21.33   4
   9   3   3  625.57   22.88   2
   9  -3   3  626.19   21.99   1
  -9  -3  -3  638.79   24.02   1
  10  -3   3  353.85   17.17   4
 -10  -3  -3  357.10   16.94   1
  10   3   3  341.48   17.00   2
  10   3   3  321.73   20.34   3
  10  -3   3  319.63   17.00   2
  10   3   3  329.15   14.83   4
  10  -3   3  334.37   14.61   1
  11   3   3  114.43   12.38   2
 -11  -3  -3   78.11   10.15   1
  11   3   3  136.63   15.43   3
  11  -3   3   99.17   12.07   2
  11   3   3  103.51   10.02   4
  11  -3   3  110.20    9.11   1
  11  -3   3  127.76   12.17   4
  12   3   3   10.50   12.42   3
  12   3   3   29.89    7.96   4
  12   3   3   22.40    9.86   2
  12  -3   3   27.05    9.66   2
 -12  -3  -3   15.57    8.43   1
  12  -3   3   25.77    6.41   1
  13  -3   3   25.29    8.85   4
  13   3   3    8.70   12.90   3
  13   3   3   25.49    8.47   4
  13  -3   3   11.17    9.36   2
  13  -3   3   19.59    6.54   1
  13   3   3   22.50   10.54   2
  14   3   3  305.27   16.35   4
  14   3   3  267.79   21.25   3
  14  -3   3  285.90   16.87   2
  14  -3   3  285.39   16.96   4
  14   3   3  323.98   18.45   2
  15   3   3   23.07   11.54   2
  15  -3   3   34.39   10.40   2
  15  -3   3   23.97   10.11   4
  15  -4  -3   10.37   10.67   2
  15  -4  -3    4.65    9.68   4
  15   4  -3   -5.10   13.92   3
  15   4  -3   -1.80   10.27   2
  14  -4  -3  137.02   13.23   4
  14  -4  -3  175.65   15.93   2
  14   4  -3  140.20   19.13   3
  14   4  -3  137.44   14.71   2
  13   4  -3   -1.58   14.02   3
  13  -4  -3   16.33   10.68   2
  13  -4  -3   41.12    9.48   4
  13   4  -3   12.96   10.15   2
  12  -4  -3  219.58   15.88   2
  12  -4  -3  242.36   15.17   4
  12   4  -3  233.27   16.15   2
  12   4  -3  234.12   20.75   3
  12  -4  -3  208.02   18.03   3
  11  -4  -3   14.48   10.33   2
  11  -4  -3   52.39   10.42   4
  11  -4  -3   33.90   11.08   3
  11   4  -3   38.33   14.66   3
  11   4  -3   33.34   10.73   2
  10  -4  -3  150.67   14.10   2
  10  -4  -3  135.47    8.52   1
  10   4  -3  125.33    9.09   4
  10  -4  -3  144.84   14.29   3
  10   4  -3  175.07   14.14   2
  10   4  -3  145.34   17.17   3
  10  -4  -3  151.33   12.81   4
   9   4  -3 1965.26   62.21   3
   9  -4  -3 1944.09   55.09   2
   9  -4  -3 1838.01   53.79   1
   9  -4  -3 1895.25   56.07   4
   9   4  -3 1825.76   51.97   4
   9   4  -3 2028.44   55.12   2
   9  -4  -3 1887.09   59.51   3
  -9  -4   3 1875.92   53.98   1
   8  -4  -3  596.70   26.13   3
   8  -4  -3  613.27   24.32   4
   8  -4  -3  626.83   20.37   1
   8   4  -3  617.12   28.81   3
   8   4  -3  628.00   24.00   2
   8  -4  -3  612.12   24.50   2
  -8  -4   3  641.34   20.16   1
   8   4  -3  631.69   19.23   4
   7  -4  -3  335.72   17.65   4
   7   4  -3  358.24   21.87   3
   7   4  -3  353.73   12.11   4
   7  -4  -3  350.02   18.29   3
   7  -4  -3  372.94   13.48   1
  -7  -4   3  368.30   12.86   1
   7   4  -3  374.82   17.67   2
   7  -4  -3  378.74   18.32   2
   6   4  -3  734.65   25.11   2
   6  -4  -3  773.52   25.98   4
   6  -4  -3  774.52   23.31   1
   6  -4  -3  800.60   25.43   2
   6   4  -3  771.09   21.42   4
   6   4  -3  709.24   30.03   3
   6  -4  -3  768.36   26.38   3
  -6  -4   3  778.40   22.68   1
   5   4  -3    0.55    8.68   3
   5  -4  -3   14.74    5.86   4
  -5  -4   3    1.23    2.39   1
   5   4  -3    2.30    1.80   4
   5  -4  -3    1.99    5.12   2
   5   4  -3    2.78    5.98   2
   5  -4  -3   -0.03    4.44   3
   4  -4  -3   53.92    5.35   2
   4  -4  -3   46.50    4.52   1
   4   4  -3   59.71    9.67   3
   4  -4  -3   58.38    5.33   3
   4  -4  -3   61.45    6.00   4
  -4  -4   3   46.01    4.00   1
   4   4  -3   63.15    6.76   2
   3   4  -3   35.25    8.01   3
   3  -4  -3   40.84    3.95   1
   3  -4  -3   35.45    3.73   2
  -3  -4   3   36.31    3.12   1
  -3   4   3   39.51    3.56   3
   3  -4  -3   30.88    4.35   4
   3   4  -3   36.48    5.39   2
  -2   4   3 3707.65   99.98   3
   2  -4  -3 3687.80   90.62   2
   2  -4  -3 3757.82   97.37   1
   2  -4  -3 3650.70   94.73   4
  -2  -4   3 3640.09   97.33   1
   2   4  -3 3459.46  102.33   3
   2   4  -3 3505.93   91.21   2
  -1   4   3  911.11   26.01   3
   1   4  -3  827.35   28.17   3
   1  -4  -3  993.60   25.81   1
  -1   4   3  918.99   23.46   2
  -1  -4   3  888.69   25.86   1
   1  -4  -3  892.78   24.96   4
   0   4   3   25.19    2.15   2
   0  -4  -3   31.08    2.91   4
   0  -4   3   16.43    4.26   4
   0  -4   3   27.64    3.66   1
   0  -4  -3   25.24    3.14   1
   0   4  -3   18.28    4.37   3
   1  -4   3 1459.38   44.75   4
   1   4   3 1658.85   45.99   3
   1  -4   3 1653.08   45.72   1
  -1  -4  -3 1673.03   43.15   4
   1   4   3 1701.45   41.17   2
  -1  -4  -3 1626.62   44.98   1
  -2  -4  -3   34.64    3.83   1
   2  -4   3   39.31    2.89   2
   2  -4   3   39.05    4.64   1
   2   4   3   36.65    2.76   2
   2   4   3   39.72    3.53   4
   2  -4   3   33.20    6.08   4
   2   4   3   35.25    4.11   3
   3  -4   3  582.49   21.60   4
   3   4   3  670.06   17.75   2
   3   4   3  636.77   20.53   3
   3  -4   3  659.99   20.94   1
  -3  -4  -3  669.71   20.04   1
   3  -4   3  651.88   18.24   2
   3   4   3  635.18   18.19   4
   4  -4   3   76.94    6.10   2
   4  -4   3   75.69    6.65   1
   4   4   3   78.76    6.51   3
   4  -4   3   66.83    8.11   4
  -4  -4  -3   63.58    6.17   1
   4   4   3   62.31    5.01   2
   4   4   3   60.51    4.60   4
   5  -4   3   36.31    6.07   2
   5   4   3   33.38    4.15   2
   5  -4   3   34.34    7.62   4
   5  -4   3   32.49    5.81   1
   5   4   3   33.70    3.69   4
   5   4   3   28.11    6.33   3
  -5  -4  -3   30.98    5.22   1
   6  -4   3  125.52   12.17   4
  -6  -4  -3  118.19    9.23   1
   6  -4   3  118.65    9.16   1
   6  -4   3  127.36    9.02   3
   6  -4   3  112.56   10.27   2
   6   4   3  140.85   12.19   3
   6   4   3  133.83    8.27   2
   7  -4   3   82.81    8.23   1
   7   4   3  109.07   11.13   3
   7  -4   3  100.62    9.98   2
   7   4   3   88.87    6.85   4
   7  -4   3   86.90   10.49   4
  -7  -4  -3   87.78    8.93   1
   7   4   3  101.75    8.69   2
   7  -4   3   92.92    7.95   3
   8   4   3    6.66    4.49   4
   8  -4   3   12.72    6.02   1
   8  -4   3   -4.48    7.69   2
   8   4   3    1.04    5.99   2
   8  -4   3   -3.85    8.18   4
  -8  -4  -3   -3.83    6.07   1
   8   4   3    6.14    9.34   3
   8  -4   3    2.93    6.55   3
  -9  -4  -3    1.42    6.90   1
   9  -4   3   12.37    5.90   1
   9   4   3   20.24   10.55   3
   9  -4   3   19.02    8.11   4
   9  -4   3   13.13    8.15   2
   9   4   3    4.90    6.62   2
   9   4   3   21.80    5.43   4
  10   4   3  638.52   22.40   4
  10  -4   3  671.67   23.37   1
 -10  -4  -3  649.17   25.05   1
  10   4   3  701.95   24.58   2
  10   4   3  642.34   28.83   3
  10  -4   3  677.29   25.45   4
  10  -4   3  649.63   24.65   2
  11   4   3   12.13    6.49   4
  11  -4   3    7.93    8.14   2
  11   4   3    7.29    8.19   2
  11  -4   3    2.41    5.40   1
 -11  -4  -3   11.22    7.59   1
  11   4   3    9.27   12.16   3
  11  -4   3    6.43    8.33   4
  12  -4   3   21.46    6.63   1
  12   4   3   14.71    6.99   4
  12   4   3    6.65    9.25   2
  12   4   3    5.53   12.75   3
  12  -4   3    8.80    8.94   4
  12  -4   3   10.14    8.69   2
 -12  -4  -3   10.03    7.98   1
  13  -4   3  210.72   14.86   4
  13  -4   3  194.71   12.26   1
  13   4   3  277.48   16.70   2
  13  -4   3  177.53   14.21   2
  13   4   3  213.09   13.34   4
  13   4   3  204.50   19.41   3
  14   4   3   26.43   14.77   3
  14  -4   3   64.94   10.97   4
  14   4   3   69.97   12.74   2
  15   4   3  143.31   15.65   2
  15  -4   3  146.60   14.47   2
  15  -4   3  156.17   14.10   4
  15   4   3  146.93   18.85   3
  15   5  -3   -6.95   13.97   3
  15  -5  -3   16.90   10.84   2
  15   5  -3    2.27   11.09   2
  15  -5  -3   23.90    9.61   4
  14   5  -3    0.12   10.03   2
  14  -5  -3    4.18   11.40   2
  14  -5  -3    9.80    9.38   4
  14   5  -3   -5.75   14.59   3
  13  -5  -3  138.62   14.82   2
  13   5  -3  166.93   15.01   2
  13   5  -3  115.53   18.51   3
  13  -5  -3  148.42   13.89   4
  12  -5  -3   72.56   11.46   4
  12   5  -3   67.84   12.16   2
  12  -5  -3   67.79   12.21   2
  12   5  -3   50.78   15.87   3
  11  -5  -3   27.80   10.78   2
  11   5  -3   11.99    9.63   2
  11  -5  -3    7.59   10.03   3
  11  -5  -3   35.75   10.01   4
  11   5  -3   -4.60   13.35   3
  10   5  -3  470.05   25.91   3
  10  -5  -3  454.05   21.32   4
  10  -5  -3  462.80   20.72   2
  10  -5  -3  462.53   16.86   1
  10   5  -3  439.22   20.35   2
  10  -5  -3  441.64   22.28   3
   9   5  -3   18.18   13.45   3
   9   5  -3   18.29    9.46   2
   9  -5  -3   21.22   11.14   3
  -9  -5   3   23.65    5.53   1
   9  -5  -3   30.58   10.38   2
   9  -5  -3   22.82    5.40   1
   9  -5  -3   32.11    9.78   4
   8  -5  -3   72.74    7.06   1
   8  -5  -3   97.37   11.88   4
   8   5  -3   82.46    5.97   4
   8  -5  -3   97.81   11.77   3
   8   5  -3   95.74   11.16   2
   8  -5  -3  104.99   12.09   2
  -8  -5   3   63.38    6.34   1
   8   5  -3  127.32   15.81   3
   7  -5  -3  354.61   18.07   2
   7  -5  -3  364.78   13.67   1
   7  -5  -3  368.13   18.34   4
   7   5  -3  357.89   17.11   2
  -7  -5   3  373.38   13.35   1
   7   5  -3  357.21   11.57   4
   7  -5  -3  377.04   17.80   3
   7   5  -3  351.46   22.72   3
   6  -5  -3   20.99    6.56   3
   6  -5  -3   17.21    6.94   2
   6  -5  -3   15.18    7.02   4
   6  -5  -3   20.36    4.30   1
   6   5  -3   25.41   11.14   3
  -6  -5   3   13.38    3.60   1
   6   5  -3   13.55    2.35   4
   6   5  -3   11.69    7.21   2
   5  -5  -3  262.40   11.73   3
  -5  -5   3  262.91    9.70   1
   5  -5  -3  260.94   12.04   2
   5  -5  -3  265.71   13.22   4
   5   5  -3  271.00   12.66   2
   5   5  -3  246.80   17.51   3
   5  -5  -3  268.17   10.24   1
  -4  -5   3  250.28    9.08   1
   4  -5  -3  249.46   11.61   4
   4  -5  -3  235.15   10.29   2
   4   5  -3  267.40   16.07   3
   4  -5  -3  258.36    9.62   1
   4   5  -3  249.65   11.01   2
  -4   5   3  244.60   10.35   3
   3   5  -3   32.00    7.52   3
   3  -5  -3   21.91    3.36   2
  -3  -5   3   22.90    3.15   1
   3   5  -3   26.65    4.06   2
   3  -5  -3   24.32    3.41   1
  -3   5   3   20.04    2.94   3
   3  -5  -3   24.02    4.43   4
   2  -5  -3  190.18    7.69   1
   2  -5  -3  188.07    6.93   2
   2  -5  -3  186.64    8.40   4
  -2   5   3  197.44    7.26   3
   2   5  -3  185.65    6.72   2
   2   5  -3  179.76   11.51   3
  -2  -5   3  203.99    7.64   1
   1   5  -3 1105.60   33.66   3
   1  -5  -3 1128.80   30.87   4
  -1   5   3 1175.01   32.19   3
  -1  -5   3 1137.84   32.08   1
   1  -5  -3 1133.24   31.86   1
  -1  -5   3 1019.42   31.14   4
  -1   5   3 1183.12   29.03   2
   0   5  -3   10.06    3.43   3
   0   5   3    6.52    2.63   3
   0  -5   3    4.47    5.06   4
   0  -5  -3    4.96    2.47   4
   0   5   3    6.84    1.78   2
   0  -5   3    4.95    3.03   1
   0  -5  -3   11.48    2.88   1
   1   5   3  614.72   18.65   3
   1   5   3  614.44   16.13   2
   1  -5   3  597.94   18.96   1
  -1  -5  -3  600.50   17.27   4
  -1  -5  -3  614.54   18.46   1
   1  -5   3  568.44   20.15   4
   2   5   3 1325.31   34.41   4
   2   5   3 1315.65   37.29   3
   2  -5   3 1265.72   37.19   1
   2  -5   3 1295.00   32.84   2
  -2  -5  -3 1284.58   36.48   1
   2   5   3 1287.80   32.93   2
   2  -5   3 1200.50   37.46   4
   3   5   3  712.06   18.62   2
   3   5   3  685.14   21.80   3
   3  -5   3  673.12   19.17   2
  -3  -5  -3  689.82   21.15   1
   3   5   3  674.01   19.13   4
   3  -5   3  670.79   21.94   1
   3  -5   3  629.97   23.31   4
   4  -5   3  204.30    9.54   2
   4  -5   3  178.39   13.01   4
   4   5   3  213.01    7.74   4
   4   5   3  211.91    7.91   2
  -4  -5  -3  214.41    9.60   1
   4  -5   3  190.15   10.14   1
   4   5   3  200.91   10.83   3
   5  -5   3    4.99    5.55   2
   5   5   3    5.34    5.84   3
  -5  -5  -3   -0.71    4.29   1
   5   5   3   11.47    3.56   2
   5   5   3    7.58    2.80   4
   5  -5   3    6.28    4.75   1
   5  -5   3    8.00    7.27   4
   6   5   3  174.70    7.90   4
   6   5   3  172.03    8.87   2
   6  -5   3  137.46   13.43   4
   6   5   3  182.51   13.49   3
   6  -5   3  163.08   11.45   2
  -6  -5  -3  163.07    9.87   1
   6  -5   3  174.17   10.48   1
   7  -5   3  301.21   17.02   4
   7  -5   3  314.23   14.29   1
   7   5   3  318.79   13.11   2
   7   5   3  310.27   11.74   4
   7   5   3  327.06   17.79   3
   7  -5   3  314.80   15.21   2
  -7  -5  -3  309.19   14.43   1
   7  -5   3  300.34   13.06   3
   8   5   3 1157.08   33.21   2
   8  -5   3 1088.53   34.49   2
  -8  -5  -3 1140.08   36.06   1
   8   5   3 1136.87   39.32   3
   8   5   3 1105.32   32.36   4
   8  -5   3 1100.27   36.43   4
   8  -5   3 1093.71   35.20   1
   9   5   3  584.59   26.55   3
   9  -5   3  557.48   21.01   1
  -9  -5  -3  576.06   22.17   1
   9   5   3  559.71   19.07   4
   9  -5   3  581.67   23.43   4
   9   5   3  569.51   20.90   2
   9  -5   3  548.61   21.83   2
  10   5   3   41.20    8.79   2
 -10  -5  -3   40.22    9.41   1
  10  -5   3   34.84    9.31   2
  10  -5   3   42.53    9.26   4
  10   5   3   40.80    6.74   4
  10  -5   3   54.59    7.69   1
  10   5   3   53.54   13.37   3
  11   5   3   11.03   12.74   3
 -11  -5  -3   15.45    7.62   1
  11  -5   3   16.58    8.63   2
  11  -5   3   24.14    6.63   1
  11  -5   3   28.97    9.23   4
  11   5   3   32.03    6.73   4
  11   5   3   37.20    9.38   2
  12   5   3   29.17   14.42   3
  12  -5   3   52.87   10.43   4
  12   5   3   51.91   10.87   2
  12  -5   3   43.66    7.62   1
  12  -5   3   29.04    9.37   2
  12   5   3   49.38    8.03   4
 -12  -5  -3   31.40    9.09   1
  13   5   3   35.26    8.42   4
  13  -5   3   40.79   10.05   2
  13   5   3    5.58   14.02   3
  13   5   3   36.41   11.64   2
  13  -5   3   22.81    9.94   4
  13  -5   3   44.99    7.65   1
  14  -5   3  205.18   14.89   4
  14  -5   3  192.72   14.19   2
  14   5   3  189.66   20.66   3
  14   5   3  215.76   16.61   2
  15   5   3   16.88   12.35   2
  15   6  -3  158.71   19.37   3
  15  -6  -3  169.46   14.82   4
  15  -6  -3  166.90   14.86   2
  15   6  -3  167.96   14.75   2
  14  -6  -3  123.68   13.54   4
  14  -6  -3  106.92   14.20   2
  14   6  -3  118.81   14.16   2
  13  -6  -3    4.08    9.92   4
  13   6  -3   -0.04    9.63   2
  13  -6  -3    1.02   10.65   2
  13   6  -3   -1.11   14.86   3
  12   6  -3  136.83   13.93   2
  12  -6  -3  164.09   15.12   4
  12   6  -3  111.35   18.48   3
  12  -6  -3  135.63   14.27   2
  11   6  -3   35.27   15.02   3
  11  -6  -3   37.19   11.17   2
  11   6  -3   43.89   10.56   2
  11  -6  -3   39.64   10.50   4
  10  -6  -3   64.76   11.67   4
  10   6  -3   65.89   15.29   3
  10  -6  -3   71.84   11.62   2
  10   6  -3   72.37   11.06   2
  10  -6  -3   54.50   12.11   3
  10  -6  -3   65.29    7.00   1
  -9  -6   3  169.70   10.09   1
   9   6  -3  170.28   13.30   2
   9  -6  -3  186.24   10.16   1
   9  -6  -3  171.89   16.41   3
   9  -6  -3  163.01   15.35   2
   9   6  -3  193.36   18.25   3
   8   6  -3  455.36   19.30   2
   8  -6  -3  435.29   21.27   2
   8   6  -3  450.60   14.04   4
   8  -6  -3  449.61   16.69   1
   8  -6  -3  471.61   21.54   3
   8  -6  -3  451.77   21.26   4
   8   6  -3  454.87   25.97   3
  -8  -6   3  455.78   16.42   1
   7   6  -3  111.04   10.31   2
   7   6  -3   87.54    5.14   4
   7   6  -3  100.05   14.63   3
   7  -6  -3  100.05    9.89   3
   7  -6  -3   94.55    7.56   1
   7  -6  -3  116.15   11.45   2
   7  -6  -3  104.53   11.41   4
  -7  -6   3   89.56    7.23   1
   6   6  -3   28.92   11.20   3
  -6  -6   3   19.05    4.00   1
   6   6  -3   19.38    6.79   2
   6  -6  -3   19.59    6.85   2
   6  -6  -3   14.00    7.41   4
   6  -6  -3   22.47    6.04   3
   6  -6  -3   18.95    4.52   1
   5   6  -3  108.78   12.10   3
   5  -6  -3  109.99    9.12   4
   5  -6  -3  104.77    9.11   2
  -5  -6   3   90.87    6.13   1
   5  -6  -3   94.85    6.81   1
   5   6  -3  106.94    8.39   2
   5  -6  -3   92.34    8.01   3
  -4   6   3  258.26   10.29   3
  -4  -6   3  249.39    9.89   1
   4  -6  -3  249.74   10.15   1
   4  -6  -3  248.84   10.38   2
   4  -6  -3  262.81   12.30   4
   4   6  -3  263.58   10.06   2
   4   6  -3  281.69   15.48   3
  -3  -6   3 3116.00   84.60   1
   3  -6  -3 3157.48   78.74   2
   3  -6  -3 3116.07   82.82   4
   3   6  -3 3076.49   89.09   3
  -3   6   3 3130.81   86.38   3
   3  -6  -3 3123.03   84.67   1
   2   6  -3  181.05   10.83   3
   2  -6  -3  214.41    8.14   1
   2  -6  -3  161.86    8.40   4
   2  -6  -3  174.57    7.02   2
  -2  -6   3  189.39    7.93   1
   2   6  -3  178.45    5.97   2
  -2   6   3  175.69    7.21   3
   1  -6  -3  307.96   11.00   1
   1  -6  -3  312.56   11.01   4
  -1   6   3  303.47   10.42   3
  -1  -6   3  302.42   11.39   4
   1   6  -3  299.55   11.88   3
  -1   6   3  312.64    9.20   2
  -1  -6   3  315.80   11.25   1
   0  -6   3  411.02   15.58   4
   0   6  -3  414.48   13.33   3
   0  -6  -3  407.07   13.01   4
   0  -6   3  419.11   14.23   1
   0   6   3  422.54   11.68   2
   0  -6  -3  421.53   13.81   1
   0   6   3  423.03   13.54   3
   1   6   3  138.75    7.14   3
  -1  -6  -3  136.55    7.03   1
   1  -6   3  121.36    7.27   1
  -1  -6  -3  139.61    6.46   4
   1   6   3  137.66    5.17   2
   1  -6   3  133.32    9.62   4
   2   6   3  484.99   16.11   3
  -2  -6  -3  495.48   15.78   1
   2   6   3  488.37   13.38   2
   2  -6   3  472.33   16.46   1
   2  -6   3  426.38   18.64   4
  -2  -6  -3  484.34   14.44   4
   2  -6   3  459.97   13.24   2
   3  -6   3  386.89   17.33   4
   3   6   3  389.03   12.05   4
   3  -6   3  377.69   14.44   1
  -3  -6  -3  389.69   13.88   1
   3  -6   3  398.05   12.58   2
   3   6   3  393.18   11.67   2
   3   6   3  371.94   14.52   3
   4   6   3 1544.71   41.87   4
   4   6   3 1541.64   46.18   3
  -4  -6  -3 1567.23   44.94   1
   4   6   3 1573.78   40.62   2
   4  -6   3 1577.85   45.73   1
   4  -6   3 1587.42   46.69   4
   4  -6   3 1542.57   41.71   2
   5   6   3  434.47   13.72   4
   5  -6   3  438.09   19.65   4
   5   6   3  434.53   13.84   2
   5   6   3  418.21   17.70   3
  -5  -6  -3  440.44   16.20   1
   5  -6   3  429.32   16.60   1
   5  -6   3  415.45   16.29   2
  -6  -6  -3  163.37   10.24   1
   6   6   3  148.98    7.43   4
   6   6   3  151.76    8.40   2
   6  -6   3  165.48   14.15   4
   6  -6   3  157.99   11.50   2
   6  -6   3  150.06   10.29   1
   6   6   3  152.04   12.96   3
   7  -6   3  862.77   28.90   2
   7   6   3  950.23   33.10   3
   7  -6   3  871.20   29.98   1
  -7  -6  -3  980.02   30.52   1
   7   6   3  916.53   26.75   4
   7  -6   3  940.71   32.00   4
   7   6   3  924.75   27.16   2
   8  -6   3   21.22    8.99   4
  -8  -6  -3   22.98    6.96   1
   8  -6   3   33.93    7.06   1
   8   6   3   32.67   11.26   3
   8  -6   3   31.77    8.76   2
   9   6   3  271.19   13.76   2
   9  -6   3  277.72   13.83   1
   9  -6   3  273.19   16.42   4
   9   6   3  276.53   19.53   3
   9  -6   3  264.60   15.23   2
  -9  -6  -3  279.78   14.52   1
   9   6   3  281.48   11.96   4
  10   6   3   69.05   14.44   3
  10  -6   3   97.64    9.58   1
  10  -6   3   80.02   10.57   2
  10   6   3   91.85   10.31   2
  10   6   3   87.41    8.33   4
  10  -6   3  101.01   11.81   4
  11   6   3   69.95   15.61   3
  11  -6   3   78.66    9.26   1
  11   6   3   70.73    8.03   4
 -11  -6  -3   71.66   11.03   1
  11  -6   3   88.11   11.26   4
  11   6   3   97.93   11.47   2
  11  -6   3   74.67   10.86   2
  12   6   3  314.99   17.45   2
 -12  -6  -3  374.97   18.30   1
  12  -6   3  291.63   17.00   4
  12  -6   3  280.37   16.25   2
  12   6   3  280.06   22.55   3
  12  -6   3  285.51   14.92   1
  12   6   3  308.87   14.91   4
  13   6   3   18.37   10.56   2
  13  -6   3   18.60    7.10   1
  13  -6   3   59.66   11.50   2
  13  -6   3   19.83    9.89   4
  13   6   3   -0.41   14.23   3
  14   6   3   22.02   11.68   2
  14  -6   3   23.73    9.96   2
  14   6   3   16.02   14.13   3
  14  -6   3   28.68   10.71   4
  15  -7  -3   44.04   12.14   2
  15   7  -3   19.17   16.17   3
  15  -7  -3   36.80   11.43   4
  15   7  -3   27.82   11.25   2
  14  -7  -3  240.25   17.71   2
  14  -7  -3  298.49   18.35   4
  14   7  -3  257.83   16.93   2
  14   7  -3  227.68   22.42   3
  13  -7  -3   15.28   10.85   4
  13   7  -3    5.97    9.79   2
  13   7  -3   -2.92   14.30   3
  13  -7  -3    0.91   10.71   2
  12   7  -3  296.67   17.15   2
  12   7  -3  286.25   23.31   3
  12  -7  -3  273.82   17.80   2
  12  -7  -3  362.33   19.26   4
  11   7  -3  769.43   27.98   2
  11  -7  -3  819.15   30.40   4
  11   7  -3  787.45   35.28   3
  11  -7  -3  788.58   29.05   2
  10   7  -3   12.72    8.39   2
  10  -7  -3   10.86    9.87   4
  10  -7  -3   15.66   10.13   2
  10   7  -3    7.32   13.56   3
  10  -7  -3    5.44    5.48   1
   9  -7  -3   21.15    9.90   3
   9   7  -3    4.83   13.24   3
   9  -7  -3   11.75    5.49   1
   9   7  -3   15.93    7.92   2
   9  -7  -3    7.18    9.55   2
   9  -7  -3    6.25    9.50   4
   8  -7  -3  208.14   16.50   2
   8  -7  -3  220.18   11.04   1
   8  -7  -3  219.59   16.66   4
   8  -7  -3  181.96   15.28   3
  -8  -7   3  215.91   10.77   1
   8   7  -3  193.29   20.09   3
   8   7  -3  176.13   12.68   2
   7   7  -3 1295.19   45.53   3
   7  -7  -3 1360.51   39.65   2
   7  -7  -3 1335.77   38.81   1
   7   7  -3 1291.08   37.32   2
   7  -7  -3 1268.67   41.14   4
  -7  -7   3 1315.99   38.34   1
   7   7  -3 1242.01   34.70   4
   7  -7  -3 1298.96   40.74   3
   6  -7  -3  453.07   16.27   1
   6   7  -3  439.31   23.24   3
  -6  -7   3  433.59   15.72   1
   6  -7  -3  434.87   19.10   4
   6   7  -3  470.08   16.27   2
   6  -7  -3  459.30   17.88   2
   6  -7  -3  452.80   17.30   3
   5  -7  -3  941.65   29.86   4
   5   7  -3  935.08   26.44   2
   5   7  -3  930.48   33.44   3
   5  -7  -3  945.21   27.74   2
   5  -7  -3  926.22   28.41   1
  -5  -7   3  927.60   28.03   1
  -4  -7   3 3607.87   97.56   1
   4  -7  -3 3604.93   91.18   2
   4   7  -3 3630.98  102.95   3
   4  -7  -3 3600.59   97.76   1
   4   7  -3 3607.57   90.26   2
  -4   7   3 3534.17   99.50   3
   4  -7  -3 3555.29   96.02   4
   3  -7  -3  269.77   11.58   4
   3  -7  -3  279.16   10.46   1
   3   7  -3  241.96    8.33   2
   3   7  -3  254.06   13.84   3
  -3   7   3  268.66    9.56   3
   3  -7  -3  265.86    9.63   2
  -3  -7   3  259.77   10.21   1
   2  -7  -3   76.40    5.83   4
   2  -7  -3   63.44    4.98   2
  -2   7   3   61.39    4.81   3
   2  -7  -3   56.18    5.44   1
  -2  -7   3   65.18    5.57   1
   2   7  -3   56.86    3.08   2
   2   7  -3   75.91    6.94   3
   1  -7  -3 1421.15   39.55   4
  -1  -7   3 1482.11   39.88   4
  -1  -7   3 1445.91   41.22   1
  -1   7   3 1442.98   36.95   2
  -1   7   3 1445.15   40.99   3
   1   7  -3 1440.62   41.72   3
   1  -7  -3 1435.19   40.94   1
   0  -7  -3  272.36   10.07   4
   0  -7   3  280.28   10.99   1
   0   7   3  267.86    8.36   2
   0   7   3  267.46    9.99   3
   0  -7  -3  280.44   10.58   1
   0   7  -3  268.54    9.92   3
   0  -7   3  266.75   12.70   4
  -1  -7  -3 1654.78   46.96   1
  -1  -7  -3 1676.93   44.78   4
   1   7   3 1737.09   42.38   2
   1  -7   3 1632.01   47.43   1
   1   7   3 1690.26   47.56   3
   1  -7   3 1591.54   47.50   4
  -2  -7  -3  215.90    9.46   1
   2   7   3  215.47    9.92   3
   2  -7   3  201.51   10.01   1
   2  -7   3  200.43   13.91   4
  -2  -7  -3  216.31    8.56   4
   2   7   3  220.15    7.36   2
   3  -7   3  947.61   29.29   1
   3   7   3  949.87   25.10   2
  -3  -7  -3  978.76   26.55   4
   3  -7   3  894.10   25.67   2
   3   7   3  940.99   29.28   3
   3  -7   3  920.96   30.92   4
  -3  -7  -3  952.66   28.63   1
  -4  -7  -3  103.55    7.96   1
   4   7   3  121.79    6.32   2
   4  -7   3  119.44    8.84   1
   4   7   3  115.24    6.19   4
   4  -7   3  158.85   12.19   4
   4   7   3  109.20    9.93   3
   4  -7   3  111.31    8.75   2
   5  -7   3   79.92   10.57   4
   5   7   3   76.19    8.58   3
   5  -7   3   81.54    7.86   2
   5  -7   3   55.59    7.47   1
  -5  -7  -3   82.52    7.54   1
   5   7   3   66.07    5.44   4
   5   7   3   74.07    6.02   2
   6  -7   3   14.88    6.00   1
   6   7   3   19.69    3.85   4
   6   7   3   16.70    4.50   2
   6  -7   3   14.77    8.91   4
   6   7   3   12.80    8.28   3
  -6  -7  -3   12.06    5.58   1
   6  -7   3    8.03    6.84   2
  -7  -7  -3    3.76    5.79   1
   7   7   3   13.14    5.02   2
   7  -7   3   14.20    9.29   4
   7  -7   3    4.35    7.17   2
   7   7   3   12.35    9.09   3
   7  -7   3   13.12    5.94   1
   7   7   3    8.12    3.75   4
  -8  -7  -3  522.10   20.90   1
   8   7   3  529.85   18.45   2
   8  -7   3  534.79   20.63   1
   8  -7   3  496.31   20.14   2
   8   7   3  553.69   24.50   3
   8   7   3  535.93   17.51   4
   8  -7   3  514.05   22.61   4
   9  -7   3   41.57    7.89   1
   9   7   3   46.95   12.50   3
   9  -7   3   37.18    9.12   2
   9   7   3   44.10    5.93   4
   9   7   3   45.25    7.75   2
  -9  -7  -3   52.67    8.93   1
   9  -7   3   42.01   10.44   4
  10   7   3   -3.34   11.89   3
  10   7   3   19.78    5.35   4
  10   7   3    5.90    7.40   2
  10  -7   3   -1.87    7.66   2
  10  -7   3   -0.71    6.76   1
  10  -7   3   -7.45    8.32   4
  11   7   3  106.13   17.50   3
  11   7   3  130.96   12.59   2
  11  -7   3  115.78   10.66   1
  11  -7   3  138.65   13.19   4
  11  -7   3  144.11   12.30   2
 -11  -7  -3   97.07   11.94   1
  11   7   3  116.21    9.65   4
  12  -7   3  453.98   19.66   1
  12  -7   3  489.84   22.04   4
  12   7   3  455.57   20.94   2
  12  -7   3  470.52   20.36   2
  12   7   3  472.80   27.26   3
  13  -7   3  115.26   11.18   1
  13   7   3  138.31   14.32   2
  13   7   3   78.02   17.44   3
  13  -7   3  111.62   12.42   2
  13  -7   3  134.75   13.70   4
  14   7   3   -7.98    9.55   2
  14   7   3   -6.83   14.77   3
  14  -7   3    1.03    9.41   4
  14  -7   3   -5.34    8.36   2
  14  -8  -3   43.29   12.63   2
  14  -8  -3   53.12   12.76   4
  14   8  -3    4.81   15.42   3
  14   8  -3   28.81   10.83   2
  13  -8  -3  -10.32   10.82   2
  13   8  -3    2.55    9.44   2
  13   8  -3  -10.27   15.10   3
  13  -8  -3    9.44   11.48   4
  12  -8  -3  594.05   25.44   4
  12  -8  -3  526.91   23.52   2
  12   8  -3  567.37   23.08   2
  12   8  -3  538.39   29.96   3
  11   8  -3  213.38   20.70   3
  11  -8  -3  220.00   16.29   2
  11  -8  -3  234.44   18.13   4
  11   8  -3  214.96   14.39   2
  10  -8  -3  290.01   18.29   2
  10   8  -3  320.48   23.51   3
  10  -8  -3  324.27   14.75   1
  10   8  -3  321.19   16.00   2
  10  -8  -3  313.84   19.33   4
   9  -8  -3  171.46   15.70   4
   9   8  -3  155.30   18.39   3
   9  -8  -3  186.51   14.81   2
   9  -8  -3  151.19   10.27   1
   9   8  -3  145.58   11.87   2
   8  -8  -3  207.47   11.25   1
   8  -8  -3  204.44   14.75   3
   8   8  -3  228.36   20.21   3
   8   8  -3  202.79   12.07   2
   8  -8  -3  200.36   16.94   4
   8  -8  -3  196.96   16.16   2
  -8  -8   3  212.82   11.27   1
   7  -8  -3  667.86   26.80   4
   7   8  -3  702.11   29.93   3
   7  -8  -3  697.04   25.35   2
   7  -8  -3  674.05   24.69   3
   7   8  -3  684.96   22.25   2
  -7  -8   3  719.19   23.19   1
   7  -8  -3  716.13   23.52   1
   6  -8  -3   56.37    6.99   3
   6   8  -3   59.56    6.50   2
   6  -8  -3   56.90    8.49   2
   6   8  -3   68.77   11.84   3
   6  -8  -3   54.07    6.70   1
   6  -8  -3   42.19    9.21   4
   5  -8  -3   12.19    7.22   4
   5   8  -3    9.58    3.88   2
  -5  -8   3    7.25    4.09   1
   5  -8  -3   12.39    4.69   1
  -5   8   3   16.23    4.37   3
   5  -8  -3   14.99    6.05   2
   5   8  -3    1.31    8.94   3
  -4   8   3   39.40    4.33   3
  -4  -8   3   36.60    5.14   1
   4   8  -3   48.22    4.04   2
   4   8  -3   46.30    8.81   3
   4  -8  -3   32.39    5.12   1
   4  -8  -3   55.96    5.70   2
   4  -8  -3   45.99    7.10   4
  -3  -8   3  946.65   29.18   1
   3  -8  -3  980.32   29.18   1
   3   8  -3  984.50   31.34   3
   3   8  -3  941.91   25.19   2
   3  -8  -3  990.87   26.65   2
   3  -8  -3  962.67   29.28   4
  -3   8   3  994.80   28.53   3
  -2  -8   3  324.83   11.66   4
   2   8  -3  346.73   13.84   3
  -2   8   3  345.90   11.52   3
   2  -8  -3  324.51   12.93   4
   2   8  -3  319.16    9.14   2
   2  -8  -3  332.14   12.52   1
   2  -8  -3  339.43   10.80   2
  -2  -8   3  345.34   12.76   1
  -1  -8   3 1157.43   33.60   1
   1  -8  -3 1113.29   32.09   4
  -1  -8   3 1134.05   32.37   4
   1  -8  -3 1130.98   33.22   1
  -1   8   3 1160.69   29.54   2
  -1   8   3 1110.44   32.76   3
   1   8  -3 1134.08   33.45   3
   0   8   3 1252.80   35.05   3
   0  -8  -3 1197.25   33.60   4
   0  -8   3 1236.06   35.46   4
   0  -8  -3 1204.80   35.22   1
   0  -8   3 1176.25   35.52   1
   0   8   3 1207.58   31.15   2
   0   8  -3 1169.82   34.51   3
   1  -8   3  938.15   29.76   1
  -1  -8  -3  985.92   27.73   4
   1   8   3 1008.84   29.39   3
  -1  -8  -3  967.60   29.39   1
   1   8   3  997.20   25.70   2
   1  -8   3  980.07   31.01   4
   2   8   3  710.81   22.65   3
   2  -8   3  684.44   23.01   1
   2  -8   3  666.79   25.24   4
   2   8   3  726.46   19.21   2
  -2  -8  -3  712.88   20.76   4
  -2  -8  -3  713.35   22.55   1
  -3  -8  -3  204.46   10.11   1
   3  -8   3  218.68   15.44   4
   3   8   3  207.67    7.67   2
   3   8   3  203.79   11.02   3
  -3  -8  -3  204.93    8.64   4
   3  -8   3  185.50   10.30   1
   3  -8   3  197.78    9.04   2
   4   8   3 1680.37   50.09   3
   4  -8   3 1693.54   50.67   4
   4  -8   3 1648.47   49.50   1
   4  -8   3 1705.72   44.87   2
  -4  -8  -3 1657.72   48.81   1
   4   8   3 1715.37   43.74   2
   5   8   3 1283.22   35.19   4
   5  -8   3 1288.85   39.36   1
   5  -8   3 1262.46   35.82   2
   5   8   3 1245.42   34.12   2
  -5  -8  -3 1277.53   38.67   1
   5   8   3 1259.02   39.87   3
   5  -8   3 1312.57   41.11   4
   6   8   3   -3.22    7.36   3
   6  -8   3    6.14    5.78   1
   6  -8   3    2.83    6.72   2
   6  -8   3    5.67    8.66   4
  -6  -8  -3    3.97    5.36   1
   6   8   3    3.16    3.96   2
   6   8   3    6.26    3.37   4
   7  -8   3  333.01   15.58   2
   7   8   3  367.65   13.41   2
   7  -8   3  340.89   15.94   1
   7  -8   3  362.85   19.08   4
   7   8   3  347.99   12.54   4
  -7  -8  -3  343.59   15.95   1
   7   8   3  361.78   18.94   3
   8   8   3  103.05    7.50   4
   8   8   3  138.11   13.94   3
   8   8   3  111.30    8.74   2
   8  -8   3  117.78   12.40   4
   8  -8   3  116.67   10.50   1
  -8  -8  -3  115.73   10.68   1
   8  -8   3  126.49   10.91   2
   9  -8   3  111.12   10.62   1
   9  -8   3  125.44   13.21   4
   9  -8   3  118.80   11.26   2
   9   8   3  114.64    9.76   2
   9   8   3  107.44    7.98   4
   9   8   3  146.40   15.50   3
  -9  -8  -3  108.69   10.79   1
  10   8   3    1.71   12.30   3
  10  -8   3   -5.22    7.62   2
  10  -8   3    2.48    6.77   1
  10   8   3   12.18    7.51   2
  10  -8   3    9.60    9.09   4
 -10  -8  -3   -4.90    7.42   1
  10   8   3   11.09    5.22   4
  11  -8   3  493.93   20.79   2
  11   8   3  523.46   27.90   3
  11  -8   3  510.69   23.10   4
 -11  -8  -3  499.80   22.53   1
  11  -8   3  505.12   21.22   1
  12   8   3  371.62   26.29   3
  12  -8   3  437.35   19.25   1
  12  -8   3  467.79   21.31   4
  12   8   3  427.87   20.09   2
  12  -8   3  418.22   19.23   2
  13  -8   3  159.56   13.43   2
  13  -8   3  150.44   12.47   1
  13   8   3  158.04   14.67   2
  13  -8   3  177.60   15.02   4
  13   8   3  164.28   19.88   3
  14   8   3   51.69   16.51   3
  14  -8   3   98.54   13.06   4
  14  -8   3   58.33   10.82   2
  14  -9  -3   11.42   11.80   4
  14   9  -3  -10.00    9.57   2
  14   9  -3   -3.79   16.26   3
  14  -9  -3   16.00   11.88   2
  13   9  -3   58.70   11.55   2
  13  -9  -3   50.98   12.59   2
  13  -9  -3   65.91   13.63   4
  13   9  -3   41.08   17.13   3
  12  -9  -3  109.11   14.64   4
  12   9  -3   65.40   17.38   3
  12  -9  -3   85.25   13.72   2
  12   9  -3   97.67   11.99   2
  11  -9  -3  248.10   18.38   4
  11   9  -3  238.37   22.20   3
  11   9  -3  280.80   15.47   2
  11  -9  -3  219.97   16.83   2
  10   9  -3   19.40   14.21   3
  10  -9  -3   40.46   10.85   2
  10  -9  -3   38.65   11.87   4
  10  -9  -3   29.27    6.79   1
  10   9  -3   33.43    8.47   2
   9   9  -3   15.56    7.15   2
   9   9  -3   15.01   13.86   3
   9  -9  -3    4.75   10.57   4
   9  -9  -3   21.48    6.48   1
   9  -9  -3   -6.35    8.99   2
   8  -9  -3  553.88   22.84   2
   8   9  -3  517.62   18.64   2
   8   9  -3  492.26   26.40   3
   8  -9  -3  539.91   19.89   1
  -8  -9   3  552.58   20.10   1
   8  -9  -3  516.86   24.16   4
   7  -9  -3  289.46   17.87   4
   7  -9  -3  283.49   16.14   2
   7  -9  -3  298.53   13.37   1
   7  -9  -3  256.24   14.47   3
  -7  -9   3  294.25   13.24   1
   7   9  -3  268.62   20.25   3
   7   9  -3  283.74   12.43   2
   6  -9  -3   83.81    7.62   3
   6   9  -3   82.08    6.47   2
  -6  -9   3   79.51    7.58   1
   6   9  -3   83.18   12.64   3
   6  -9  -3   58.64   10.33   4
   6  -9  -3   69.69    7.58   1
   6  -9  -3   76.01    9.31   2
   5  -9  -3    8.34    4.93   1
   5   9  -3   11.06    9.15   3
   5  -9  -3   35.69    6.93   2
   5   9  -3   16.18    3.91   2
  -5   9   3   15.16    4.36   3
   5  -9  -3   12.98    7.43   4
  -5  -9   3   19.25    4.85   1
   4   9  -3   37.44    3.61   2
   4   9  -3   34.98    8.35   3
   4  -9  -3   36.00    5.43   2
  -4  -9   3   23.34    5.14   1
  -4   9   3   34.06    4.10   3
   4  -9  -3   36.49    7.46   4
   4  -9  -3   42.40    5.80   1
   3  -9  -3  100.84    9.55   4
   3   9  -3   94.95    4.56   2
   3  -9  -3   83.92    7.17   1
  -3  -9   3   79.98    7.08   1
   3  -9  -3   88.28    6.70   2
  -3   9   3   96.56    6.14   3
   3   9  -3  111.70   10.56   3
   2  -9  -3   85.14    7.01   1
  -2   9   3   94.46    5.98   3
   2  -9  -3   91.29    7.36   4
   2   9  -3   87.95    8.80   3
   2  -9  -3   95.03    5.92   2
  -2  -9   3   80.53    7.40   4
  -2  -9   3   93.73    7.21   1
  -1  -9   3   65.87    6.62   4
  -1   9   3   59.69    5.81   3
   1  -9  -3   69.19    6.31   1
  -1   9   3   60.23    4.44   2
   1   9  -3   84.87    7.38   3
  -1  -9   3   74.32    6.52   1
   1  -9  -3   69.42    6.18   4
   0  -9   3 1333.40   38.54   4
   0  -9  -3 1350.33   38.66   1
   0  -9   3 1308.83   38.95   1
   0   9   3 1332.03   33.97   2
   0   9  -3 1259.25   37.57   3
   0  -9  -3 1300.64   36.78   4
   0   9   3 1322.28   38.16   3
  -1   9  -3 1410.79   41.33   3
   1   9   3 1492.33   42.94   3
   1   9   3 1493.21   37.95   2
   1  -9   3 1493.41   43.82   4
  -1  -9  -3 1511.68   43.06   1
   1  -9   3 1461.31   43.36   1
  -1  -9  -3 1481.63   40.70   4
   2   9   3  370.06   11.35   2
  -2  -9  -3  377.14   13.03   4
   2   9   3  386.58   14.58   3
   2  -9   3  360.41   18.55   4
  -2  -9  -3  387.92   14.61   1
   2  -9   3  374.14   14.93   1
  -3  -9  -3  570.19   19.71   1
  -3  -9  -3  582.95   17.73   4
   3   9   3  567.21   20.00   3
   3   9   3  581.76   16.29   2
   3  -9   3  558.37   23.65   4
   3  -9   3  577.66   20.38   1
   3  -9   3  512.31   16.76   2
   4  -9   3  197.96   11.50   1
   4   9   3  212.12   12.50   3
  -4  -9  -3  195.29   10.87   1
   4  -9   3  207.00   10.71   2
   4   9   3  212.90    8.35   2
   4  -9   3  247.85   16.54   4
  -4  -9  -3  203.24    9.58   4
   5  -9   3  148.52   13.64   4
   5   9   3  118.51   11.83   3
   5  -9   3  119.82    9.92   1
  -5  -9  -3  111.59    9.22   1
   5   9   3  127.83    7.12   2
   5  -9   3  125.97   10.13   2
   6   9   3  375.04   13.03   2
  -6  -9  -3  379.24   16.31   1
   6   9   3  371.86   12.94   4
   6  -9   3  356.52   19.85   4
   6   9   3  354.17   18.06   3
   6  -9   3  365.18   15.86   2
   6  -9   3  380.13   16.69   1
   7   9   3  103.26    7.88   2
   7  -9   3  135.68   13.37   4
   7   9   3  129.84   12.63   3
   7  -9   3  131.44   10.60   1
   7  -9   3  125.66   10.77   2
   7   9   3  106.30    7.37   4
  -7  -9  -3  102.21   10.28   1
   8   9   3  611.84   19.90   2
   8  -9   3  589.13   21.55   2
   8   9   3  581.31   19.07   4
   8  -9   3  604.81   25.36   4
   8  -9   3  585.37   23.16   1
   8   9   3  604.70   26.14   3
  -8  -9  -3  585.82   23.08   1
   9  -9   3    6.53    7.07   1
   9  -9   3   12.76    7.98   2
   9  -9   3    6.01    9.25   4
  -9  -9  -3   24.83    8.59   1
   9   9   3   13.92    4.56   4
   9   9   3    0.20   10.99   3
   9   9   3   10.22    5.93   2
  10   9   3  202.97   19.06   3
  10   9   3  194.41   11.68   2
 -10  -9  -3  175.99   13.63   1
  10  -9   3  170.27   12.97   2
  10  -9   3  181.05   15.14   4
  10  -9   3  176.01   12.76   1
  11  -9   3  305.81   16.13   1
  11  -9   3  258.53   15.18   2
  11   9   3  265.38   22.03   3
 -11  -9  -3  257.24   16.57   1
  11   9   3  282.50   15.25   2
  11  -9   3  274.71   17.60   4
  12  -9   3  220.19   15.09   2
  12   9   3  212.60   21.40   3
  12   9   3  256.60   15.60   2
  12  -9   3  288.96   17.19   4
  12  -9   3  232.25   14.78   1
  13  -9   3    0.62    8.13   1
  13  -9   3    5.11    9.87   4
  13   9   3   12.90   15.46   3
  13   9   3   -5.86    8.90   2
  14  10  -3   -1.01   16.61   3
  14 -10  -3   30.52   12.88   4
  14 -10  -3   15.29   12.17   2
  13 -10  -3   16.33   12.37   4
  13  10  -3   29.27   17.55   3
  13 -10  -3   -5.53   11.19   2
  13  10  -3   15.77   10.21   2
  12 -10  -3   12.67   11.73   4
  12  10  -3  -13.79   16.33   3
  12  10  -3    5.58    8.91   2
  12 -10  -3   16.09   11.24   2
  11 -10  -3  149.34   15.07   2
  11  10  -3  138.12   12.34   2
  11 -10  -3  175.80   16.58   4
  11  10  -3   97.95   18.25   3
  10 -10  -3   97.34   13.29   2
  10 -10  -3  113.51   15.00   4
  10 -10  -3  116.58   10.83   1
  10  10  -3   75.84   17.03   3
  10  10  -3  127.55   10.98   2
   9 -10  -3  102.75   14.73   4
   9  10  -3  109.42    9.78   2
   9  10  -3  121.12   17.67   3
   9 -10  -3  131.16   10.26   1
  -8 -10   3  260.84   13.47   1
   8 -10  -3  262.72   18.33   4
   8  10  -3  265.07   12.06   2
   8 -10  -3  260.28   13.05   1
   8  10  -3  251.66   20.60   3
   8 -10  -3  245.90   17.37   2
  -7 -10   3  194.27   11.43   1
   7 -10  -3  192.59   16.41   4
   7 -10  -3  201.86   14.55   2
   7 -10  -3  191.15   11.29   1
   7  10  -3  193.44   17.61   3
   7  10  -3  167.63    9.34   2
   6 -10  -3   42.15    8.57   2
   6 -10  -3   43.44    6.84   3
  -6 -10   3   41.95    6.72   1
   6  10  -3   43.38   11.34   3
   6 -10  -3   51.33    7.30   1
   6 -10  -3   41.19    9.88   4
   6  10  -3   35.76    4.94   2
   5 -10  -3   22.13    5.80   1
  -5  10   3   19.27    4.37   3
   5 -10  -3   23.18    8.44   4
   5  10  -3   19.61    3.74   2
   5  10  -3   33.40    9.80   3
  -5 -10   3   19.62    5.76   1
   5 -10  -3   26.72    6.66   2
  -4  10   3   49.74    4.84   3
   4  10  -3   58.53    8.77   3
  -4 -10   3   51.82    6.61   1
   4 -10  -3   48.86    6.03   2
   4 -10  -3   63.83    8.81   4
   4  10  -3   57.69    4.54   2
   4 -10  -3   54.53    6.81   1
  -3 -10   3  313.35   13.19   1
   3 -10  -3  306.61   13.15   1
   3 -10  -3  314.81   11.44   2
  -3  10   3  298.92   11.35   3
   3 -10  -3  321.25   14.54   4
  -3 -10   3  292.86   11.74   4
   3  10  -3  290.87   14.69   3
   3  10  -3  356.57    9.41   2
  -2 -10   3   10.70    4.72   1
  -2 -10   3    6.38    4.51   4
   2 -10  -3   -0.49    4.38   1
   2 -10  -3   -0.63    5.17   4
   2  10  -3   -5.21    5.11   3
  -2  10   3    4.71    3.21   3
   2 -10  -3    5.68    3.28   2
   1  10  -3  387.13   14.66   3
   1 -10  -3  417.24   15.44   1
  -1  10   3  396.85   14.01   3
  -1 -10   3  402.06   15.59   4
  -1 -10   3  412.77   15.73   1
   1 -10  -3  420.64   15.36   4
   0  10   3  239.68    8.17   2
   0  10   3  238.88   10.37   3
   0 -10  -3  239.44   11.42   1
   0 -10  -3  242.28   10.89   4
   0 -10   3  233.05   11.50   1
   0 -10   3  232.29   13.25   4
   0  10  -3  239.82    9.79   3
   1  10   3  113.99    8.22   3
  -1 -10  -3  122.41    8.72   1
  -1  10  -3  119.04    5.95   3
   1 -10   3  135.57   12.82   4
   1  10   3  119.70    5.50   2
   1 -10   3  116.19    8.93   1
  -1 -10  -3  134.74    8.37   4
  -2 -10  -3   32.13    4.87   4
   2  10   3   27.96    5.67   3
   2 -10   3   27.47    6.00   1
  -2 -10  -3   27.72    5.69   1
   2 -10   3   37.70    9.11   4
   2  10   3   29.36    3.33   2
   3 -10   3   85.81    8.45   1
   3  10   3   75.98    7.72   3
   3 -10   3   71.31   11.33   4
   3  10   3   75.92    5.37   2
  -3 -10  -3   77.77    7.72   1
  -3 -10  -3   91.52    7.34   4
  -4 -10  -3   51.76    7.32   1
   4 -10   3   57.41    7.66   1
   4  10   3   44.82    7.59   3
   4 -10   3   43.44   10.93   4
  -4 -10  -3   53.69    5.56   4
   4  10   3   47.20    4.49   2
   5 -10   3   -8.78    9.35   4
   5  10   3    6.00    3.62   2
  -5 -10  -3    9.59    5.86   1
   5 -10   3    2.12    5.63   1
   5  10   3    0.37    6.96   3
  -5 -10  -3   -4.18    3.93   4
   6  10   3    6.21    4.15   2
  -6 -10  -3    3.99    4.41   4
   6 -10   3    3.81    9.36   4
  -6 -10  -3    3.61    5.63   1
   6  10   3    7.20    7.61   3
   7  10   3   20.77    4.48   4
  -7 -10  -3   20.14    7.25   1
   7 -10   3   27.04    7.95   1
   7  10   3   24.98    9.29   3
   7  10   3   40.86    5.71   2
   7 -10   3   14.69   10.00   4
  -8 -10  -3  193.68   13.10   1
   8 -10   3  173.54   12.60   1
   8  10   3  179.51    9.44   4
   8  10   3  185.25   16.16   3
   8 -10   3  177.57   15.90   4
   8  10   3  181.95   10.14   2
   9 -10   3   24.57    8.05   1
   9 -10   3   42.66   11.18   4
   9  10   3   30.15    6.69   2
   9  10   3   21.85   11.64   3
  -9 -10  -3   26.17    8.59   1
  10  10   3   16.16   12.42   3
 -10 -10  -3   17.57    9.03   1
  10  10   3   31.56    7.46   2
  10 -10   3   25.03    8.02   1
  10 -10   3   36.67   10.85   4
 -11 -10  -3   13.61    8.83   1
  11 -10   3    1.70    9.40   4
  11  10   3   36.66   14.51   3
  11  10   3   20.09    8.39   2
  11 -10   3   16.23    8.30   1
  12 -10   3   28.88    9.57   1
  12 -10   3   47.53   11.80   4
  12  10   3   30.98    9.53   2
  12  10   3   24.93   15.39   3
  13 -10   3   52.48   11.68   4
  13  10   3   22.46   15.29   3
  13  10   3   39.23   10.49   2
  13 -11  -3   28.98   12.51   2
  13 -11  -3   56.83   14.11   4
  13  11  -3   34.60   18.74   3
  13  11  -3   32.62   10.62   2
  12  11  -3    7.74    8.53   2
  12  11  -3    1.36   17.13   3
  12 -11  -3   -6.36   11.70   4
  12 -11  -3   -2.81   11.32   2
  11 -11  -3   37.68   12.83   4
  11 -11  -3   37.23   11.85   2
  11  11  -3   34.15   17.43   3
  11  11  -3   28.95    8.77   2
  10 -11  -3  121.41   13.89   2
  10  11  -3  129.57   10.75   2
  10 -11  -3  140.28   11.25   1
  10 -11  -3  149.46   16.36   4
  10  11  -3  152.26   20.12   3
   9 -11  -3    0.44    6.44   1
   9  11  -3   10.52    5.93   2
   9 -11  -3    7.33   11.55   4
   9  11  -3   16.10   13.64   3
   9 -11  -3   11.19    9.92   2
   8  11  -3   28.50    5.98   2
   8 -11  -3   22.58   10.22   2
   8 -11  -3    7.17   11.17   4
  -8 -11   3   15.31    6.87   1
   8 -11  -3   24.07    7.16   1
   8  11  -3   44.07   13.77   3
  -7 -11   3   26.35    6.81   1
   7 -11  -3    7.80    8.65   2
   7 -11  -3   17.93    6.73   1
   7  11  -3    5.67   10.60   3
   7  11  -3   16.33    4.67   2
   7 -11  -3   11.53    9.83   4
  -6 -11   3   84.57    8.55   1
   6 -11  -3   73.97    8.36   1
   6  11  -3   81.81   12.08   3
   6 -11  -3   54.79    8.72   2
   6  11  -3   70.86    5.65   2
   6 -11  -3   72.53   11.33   4
   5  11  -3   59.34    5.18   2
  -5  11   3   34.17    4.95   3
   5 -11  -3   52.26    7.38   1
   5 -11  -3   21.98    8.82   4
  -5 -11   3   39.43    6.84   1
   5 -11  -3   37.89    7.26   2
   5  11  -3   42.29    9.84   3
   4  11  -3   31.96    8.06   3
   4 -11  -3   25.66    7.99   4
   4 -11  -3   21.24    5.49   2
  -4 -11   3   21.56    5.96   1
  -4  11   3   20.50    4.09   3
   4 -11  -3   19.62    5.82   1
   3 -11  -3  106.72    9.51   4
  -3  11   3   98.72    6.56   3
   3  11  -3  108.34    9.06   3
   3  11  -3   94.49    4.60   2
  -3 -11   3   93.41    8.64   1
   3 -11  -3   91.96    7.43   2
   3 -11  -3   93.19    8.40   1
  -2 -11   3   38.74    6.38   1
  -2  11   3   40.79    4.57   3
   2 -11  -3   41.22    7.21   4
   2  11  -3   36.39    6.31   3
   2 -11  -3   38.68    6.49   1
   2 -11  -3   40.71    4.49   2
  -2 -11   3   36.26    6.28   4
   1 -11  -3  150.95    7.15   2
  -1 -11   3  154.49    9.97   1
  -1  11   3  152.16    8.28   3
   1 -11  -3  166.46   10.74   4
  -1 -11   3  166.34   11.03   4
   1 -11  -3  172.22    9.94   1
   1  11  -3  164.68    9.28   3
   0  11   3  225.62   10.24   3
   0  11  -3  232.27    9.80   3
   0 -11  -3  237.64   11.70   1
   0  11   3  226.32    8.16   2
   0 -11   3  243.93   13.74   4
   0 -11   3  232.62   11.95   1
   0 -11  -3  225.10   11.51   4
  -1  11  -3   30.71    3.50   3
  -1 -11  -3   35.92    6.25   1
   1  11   3   25.37    5.29   3
   1 -11   3   24.49    8.63   4
   1  11   3   38.28    3.53   2
  -1 -11  -3   35.86    5.64   4
   1 -11   3   30.81    6.43   1
   2 -11   3   80.02   11.05   4
   2  11   3   80.81    5.13   2
   2  11   3   92.09    7.56   3
   2 -11   3   83.87    8.50   1
  -2 -11  -3   91.60    8.25   1
  -2 -11  -3   82.58    6.79   4
   3  11   3   28.91    6.47   3
   3  11   3   32.87    3.86   2
   3 -11   3   32.21   10.43   4
  -3 -11  -3   23.60    5.11   4
   3 -11   3   23.44    6.57   1
  -3 -11  -3   40.96    6.74   1
   4 -11   3  339.26   15.67   1
   4  11   3  333.94   11.23   2
  -4 -11  -3  323.54   14.87   1
   4  11   3  316.14   15.37   3
  -4 -11  -3  322.06   12.73   4
   4 -11   3  321.05   19.40   4
   5  11   3   28.33    4.50   2
  -5 -11  -3   26.76    7.08   1
   5 -11   3   35.50    7.66   1
   5 -11   3   23.58   10.15   4
  -5 -11  -3   24.24    5.05   4
  -6 -11  -3    6.23    4.61   4
   6  11   3    6.57    7.40   3
   6 -11   3    3.33    6.35   1
  -6 -11  -3    7.89    6.48   1
   6  11   3    5.53    3.93   2
   6 -11   3   19.34   10.03   4
  -7 -11  -3   21.27    5.46   4
   7  11   3   23.74    5.16   2
  -7 -11  -3   12.10    6.97   1
   7 -11   3   14.72   10.41   4
   7 -11   3   20.67    7.78   1
   7  11   3   46.55   10.22   3
   8  11   3   36.40   11.18   3
   8 -11   3   36.86   11.40   4
   8  11   3   35.71    6.49   2
  -8 -11  -3   31.81    8.55   1
   8 -11   3   35.84    8.69   1
   9  11   3   22.88    6.36   2
  -9 -11  -3   14.46    8.13   1
   9 -11   3   17.89   10.48   4
   9 -11   3   15.22    7.71   1
   9  11   3   15.41   11.63   3
  10 -11   3   -6.73    9.52   4
 -10 -11  -3   -5.46    7.89   1
  10  11   3   11.84    6.64   2
  10  11   3   -5.06   11.82   3
  10 -11   3   12.15    7.81   1
  11 -11   3    5.07   10.48   4
 -11 -11  -3   -2.73    8.74   1
  11  11   3   16.39    7.84   2
  11 -11   3   15.61    9.27   1
  11  11   3    4.17   13.46   3
  12  11   3   36.59    9.69   2
  12 -11   3   23.80    9.37   1
  12 -11   3   34.11   11.50   4
  12  11   3   25.63   15.18   3
  13  11   3    7.99   14.83   3
  13 -11   3   36.81   12.10   4
  13 -11   3  -12.14    8.26   1
  13  11   3   -2.24    8.92   2
  13  12  -3    2.39    9.39   2
  13  12  -3  -16.16   17.29   3
  13 -12  -3   65.09   14.78   4
  12  12  -3   22.27    9.13   2
  12 -12  -3   39.52   13.87   4
  12  12  -3   12.19   17.38   3
  11  12  -3  160.79   21.22   3
  11 -12  -3  186.24   18.32   4
  11  12  -3  141.98   11.67   2
  10 -12  -3  210.05   19.55   4
  10 -12  -3  251.18   14.49   1
  10  12  -3  225.49   22.10   3
  10  12  -3  243.39   12.70   2
   9  12  -3   81.39   16.67   3
   9 -12  -3   56.54   11.90   2
   9 -12  -3   93.13   10.35   1
   9  12  -3   75.77    7.93   2
   9 -12  -3   98.82   15.24   4
   8  12  -3  221.44   20.08   3
   8 -12  -3  188.81   16.78   2
  -8 -12   3  198.35   13.34   1
   8  12  -3  215.45   10.29   2
   8 -12  -3  231.20   18.50   4
   8 -12  -3  215.54   12.75   1
   7  12  -3  282.26   11.03   2
   7 -12  -3  278.27   18.99   4
   7 -12  -3  303.32   14.82   1
   7  12  -3  288.29   19.76   3
   7 -12  -3  287.32   16.69   2
  -7 -12   3  298.50   15.14   1
   6 -12  -3   28.11    8.50   2
  -6 -12   3   42.94    7.51   1
   6 -12  -3   59.50   11.85   4
   6  12  -3   54.66   11.07   3
   6  12  -3   47.78    4.81   2
   6 -12  -3   47.72    8.00   1
   5 -12  -3   99.46   11.59   4
  -5 -12   3   90.75    9.00   1
   5 -12  -3  100.61    9.19   1
   5  12  -3   94.49   10.97   3
   5 -12  -3   97.67    8.98   2
   4 -12  -3   41.23    8.82   4
  -4 -12   3   32.14    6.60   1
   4 -12  -3   31.14    5.84   2
   4 -12  -3   23.85    6.42   1
   4  12  -3   31.90    8.01   3
   3 -12  -3   60.33    5.87   2
   3 -12  -3   66.71    8.98   4
   3  12  -3   73.72    8.32   3
   3 -12  -3   72.92    7.99   1
  -3 -12   3   67.81    7.90   1
  -3  12   3   66.08    5.45   3
  -2  12   3   12.68    3.98   3
   2  12  -3   10.85    5.59   3
   2 -12  -3   14.12    6.40   4
   2 -12  -3    7.89    5.40   1
   2 -12  -3    9.13    3.88   2
  -2 -12   3   13.12    5.65   1
   1 -12  -3   98.07    6.30   2
  -1 -12   3   93.34    9.18   4
   1 -12  -3  102.83    8.64   4
  -1 -12   3  100.96    9.14   1
   1 -12  -3   84.38    8.57   1
   1  12  -3   99.64    8.09   3
  -1  12   3   91.95    7.23   3
   0 -12  -3  897.20   27.71   4
   0 -12   3  926.25   29.92   4
   0 -12  -3  905.02   29.15   1
   0  12   3  887.64   24.16   2
   0 -12   3  883.11   29.44   1
   0  12  -3  882.18   26.77   3
   0  12   3  871.65   27.51   3
   1  12   3  300.90   12.89   3
  -1 -12  -3  301.52   13.15   4
   1 -12   3  313.18   17.41   4
  -1  12  -3  291.18   10.62   3
  -1 -12  -3  310.91   14.11   1
   1  12   3  315.51   10.15   2
   1 -12   3  310.64   14.57   1
   2 -12   3   78.78   11.51   4
  -2 -12  -3   85.60    8.49   1
   2  12   3   68.42    5.09   2
   2  12   3   78.77    7.56   3
   2 -12   3  100.93    9.38   1
  -2 -12  -3   85.55    7.39   4
   3 -12   3  655.56   24.17   1
  -3 -12  -3  645.77   21.30   4
   3  12   3  660.34   18.83   2
  -3 -12  -3  655.09   23.63   1
   3 -12   3  713.02   27.51   4
   3  12   3  653.84   23.00   3
   4  12   3   27.10    7.23   3
   4 -12   3   25.42    6.95   1
  -4 -12  -3   12.96    6.11   1
   4  12   3   21.51    3.77   2
   4 -12   3   37.39   11.14   4
  -4 -12  -3   16.35    5.01   4
   5  12   3    6.39    7.06   3
  -5 -12  -3    3.96    6.04   1
   5 -12   3    4.03    6.17   1
   5 -12   3    4.62    9.93   4
   5  12   3    5.09    3.60   2
  -5 -12  -3    4.26    4.58   4
  -6 -12  -3  120.72    8.96   4
   6  12   3  131.47   12.21   3
   6 -12   3  136.60   11.28   1
  -6 -12  -3  120.70   10.82   1
   6  12   3  112.34    7.58   2
   6 -12   3  147.70   14.95   4
  -7 -12  -3   -1.40    7.39   1
   7 -12   3    6.86   10.50   4
   7  12   3    2.70    4.52   2
   7  12   3   13.06    9.04   3
   7 -12   3    9.28    7.59   1
   8 -12   3   -3.43    6.82   1
   8  12   3    7.15    9.93   3
   8  12   3    6.39    5.39   2
  -8 -12  -3    7.36    8.34   1
   8 -12   3    5.62   10.08   4
  -9 -12  -3   20.88    9.16   1
   9 -12   3   41.98   11.90   4
   9  12   3   47.40    7.36   2
   9 -12   3   49.49    9.90   1
   9  12   3   38.89   12.30   3
  10  12   3  223.84   12.52   2
  10 -12   3  195.48   16.45   4
  10 -12   3  206.13   14.89   1
 -10 -12  -3  173.67   15.70   1
  10  12   3  180.48   18.17   3
  11  12   3  170.46   12.31   2
  11 -12   3  134.03   15.13   4
 -11 -12  -3  140.04   15.34   1
  11 -12   3  171.28   14.09   1
  12  12   3   24.00    9.30   2
  12 -12   3   -3.47    8.64   1
  12 -12   3   19.52   10.79   4
  12  12   3  -16.53   12.85   3
  12  13  -3  -16.10   16.29   3
  11 -13  -3  195.37   19.77   4
  11  13  -3  180.44   22.54   3
  10 -13  -3  147.62   12.28   1
  10 -13  -3  163.99   18.60   4
  10  13  -3  185.22   20.85   3
   9 -13  -3   54.29   13.75   4
   9  13  -3   52.70   15.28   3
   9 -13  -3   53.10    9.67   1
   8 -13  -3   93.20   10.22   1
   8  13  -3   94.77   15.14   3
  -8 -13   3   87.32   10.57   1
   8 -13  -3   91.13   14.97   4
   7 -13  -3   66.27    9.29   1
   7  13  -3   84.19   12.94   3
   7 -13  -3   80.53   13.67   4
  -7 -13   3   69.89    9.42   1
   6  13  -3   28.78    9.95   3
   6 -13  -3   26.22   10.79   4
   6 -13  -3   27.64    7.41   1
  -6 -13   3   30.39    7.25   1
   5  13  -3  266.52   15.75   3
  -5 -13   3  259.55   13.88   1
   5 -13  -3  252.69   16.73   4
   5 -13  -3  261.18   13.61   1
  -4 -13   3  381.69   16.78   1
   4 -13  -3  366.56   18.31   4
   4 -13  -3  383.13   16.49   1
   4  13  -3  372.11   17.08   3
  -3  13   3  120.01    7.34   3
   3 -13  -3  130.13   11.12   4
   3 -13  -3  110.96    9.37   1
   3 -13  -3  119.88    8.24   2
  -3 -13   3  121.31    9.81   1
   3  13  -3  104.96   10.15   3
  -2 -13   3  365.11   15.77   1
   2 -13  -3  349.78   16.20   4
  -2  13   3  339.74   12.91   3
   2  13  -3  336.15   14.40   3
   2 -13  -3  331.15   15.08   1
   2 -13  -3  330.76   12.15   2
   1  13  -3   80.98    8.02   3
  -1  13   3   90.52    7.06   3
  -1 -13   3   87.93    9.30   4
   1 -13  -3   96.94    6.68   2
   1 -13  -3   94.85    8.89   1
  -1 -13   3  103.26    9.45   1
   1 -13  -3  106.88    9.17   4
   0 -13  -3  720.08   24.35   4
   0 -13   3  725.75   25.73   1
   0  13  -3  707.10   22.55   3
   0  13   3  760.85   23.68   3
   0  13   3  727.64   20.46   2
   0 -13   3  779.60   26.81   4
   0 -13  -3  719.60   25.38   1
   1  13   3  339.61   11.23   2
   1  13   3  361.12   14.17   3
  -1 -13  -3  340.76   14.67   4
  -1 -13  -3  341.74   15.54   1
   1 -13   3  338.73   15.81   1
   1 -13   3  379.58   18.96   4
  -2 -13  -3   30.81    6.69   1
   2  13   3   35.38    6.22   3
   2  13   3   28.31    3.61   2
   2 -13   3   19.92    9.79   4
   2 -13   3   21.23    6.78   1
  -2 -13  -3   30.99    6.13   4
   3 -13   3  132.40   13.83   4
  -3 -13  -3  101.16    8.85   4
  -3 -13  -3   98.36    9.52   1
   3  13   3  109.42    6.07   2
   3 -13   3  109.04   10.21   1
   3  13   3   99.41    9.59   3
   4 -13   3  210.86   17.71   4
   4  13   3  192.89   12.22   3
  -4 -13  -3  195.97   12.53   1
   4 -13   3  215.42   13.18   1
  -4 -13  -3  182.29   10.55   4
   4  13   3  209.51    8.65   2
  -5 -13  -3  557.85   19.37   4
   5 -13   3  576.83   25.74   4
  -5 -13  -3  586.59   22.96   1
   5 -13   3  583.86   22.91   1
   5  13   3  551.19   17.38   2
   5  13   3  547.73   22.05   3
   6  13   3   33.54    8.81   3
   6  13   3   42.17    5.28   2
   6 -13   3   31.37   11.15   4
  -6 -13  -3   28.23    8.29   1
   6 -13   3   33.43    8.62   1
   7  13   3   79.39    7.05   2
   7  13   3   58.41   11.05   3
   7 -13   3   66.98   13.24   4
   7 -13   3   82.67   11.04   1
  -7 -13  -3   78.17   10.58   1
   8  13   3  412.18   21.80   3
  -8 -13  -3  416.47   20.69   1
   8  13   3  431.85   15.71   2
   8 -13   3  431.35   20.29   1
   9  13   3    8.05   11.21   3
   9 -13   3   -7.73   10.82   4
  -9 -13  -3  -12.96    8.47   1
   9 -13   3   -3.95    7.43   1
   9  13   3    0.98    5.72   2
 -10 -13  -3   22.26   10.67   1
  10  13   3  110.03   16.38   3
  10 -13   3   53.06   10.70   1
  10 -13   3   42.70   12.24   4
  11  13   3  240.31   13.94   2
  11  13   3  240.65   21.48   3
  11 -13   3  202.95   15.81   1
  11 -13   3  220.85   17.51   4
  12  13   3   78.87   18.24   3
  12  13   3   48.26   10.02   2
  12 -13   3   56.54   11.84   1
  12 -13   3   62.18   12.82   4
  12  14  -3    6.72   17.50   3
  11  14  -3  -14.89   15.17   3
  11 -14  -3   25.31   14.19   4
  10 -14  -3  108.79   16.79   4
  10 -14  -3  109.04   12.39   1
  10  14  -3  105.43   18.68   3
   9 -14  -3   48.66   14.92   4
   9  14  -3    3.70   13.48   3
   9 -14  -3    0.48    7.74   1
   8 -14  -3  196.68   13.51   1
   8 -14  -3  210.64   19.72   4
   8  14  -3  208.52   18.82   3
  -8 -14   3  228.46   14.91   1
   7 -14  -3   72.36   14.12   4
  -7 -14   3   54.98    9.41   1
   7  14  -3   68.89   12.30   3
   7 -14  -3   69.66    9.87   1
  -6 -14   3  276.24   15.08   1
   6 -14  -3  258.26   18.71   4
   6  14  -3  252.71   16.46   3
   6 -14  -3  249.58   14.37   1
   5 -14  -3  147.52   11.30   1
   5  14  -3  140.50   13.10   3
  -5 -14   3  128.81   10.88   1
   5 -14  -3  136.50   14.60   4
   4  14  -3   10.94    7.13   3
   4 -14  -3    6.14    9.08   4
  -4 -14   3    1.26    6.29   1
   4 -14  -3    8.72    6.25   1
   3  14  -3  671.43   23.76   3
  -3 -14   3  657.38   24.74   1
   3 -14  -3  705.03   25.50   4
   3 -14  -3  677.78   24.68   1
   2 -14  -3   18.45    7.69   4
   2 -14  -3   17.82    6.47   1
  -2  14   3   21.10    4.68   3
   2  14  -3   24.35    6.20   3
  -2 -14   3   20.90    6.73   1
  -1  14   3   49.85    5.57   3
   1 -14  -3   48.96    8.30   4
   1 -14  -3   34.68    7.17   1
  -1 -14   3   41.74    7.89   1
   1  14  -3   38.47    5.80   3
   0 -14  -3  350.67   15.55   4
   0 -14  -3  349.63   15.66   1
   0  14   3  318.22   13.46   3
   0 -14   3  348.90   17.99   4
   0 -14   3  330.85   15.92   1
   1 -14   3  119.90   12.19   4
   1  14   3  111.28    8.75   3
  -1 -14  -3  113.66    9.38   4
  -1 -14  -3  122.05    9.95   1
   2 -14   3    4.25    6.19   1
   2  14   3    5.37    3.06   2
  -2 -14  -3   -2.28    5.61   1
   2 -14   3   -4.89    9.34   4
  -2 -14  -3    2.76    5.53   4
   2  14   3    4.77    5.13   3
   3 -14   3   -4.03   10.43   4
   3 -14   3   12.19    7.13   1
  -3 -14  -3    9.99    5.67   4
   3  14   3    8.99    6.10   3
  -3 -14  -3   10.38    6.45   1
  -4 -14  -3  593.62   21.36   4
  -4 -14  -3  647.44   24.47   1
   4  14   3  617.16   23.09   3
   4 -14   3  708.33   28.22   4
   4 -14   3  596.57   24.53   1
   4  14   3  644.16   18.78   2
   5 -14   3    9.59   10.76   4
   5  14   3   15.07    4.15   2
   5  14   3    8.32    7.26   3
   5 -14   3    9.94    7.48   1
  -5 -14  -3    4.65    7.24   1
   6 -14   3   13.50    7.88   1
   6 -14   3    9.89   11.09   4
   6  14   3   -1.73    3.79   2
  -6 -14  -3    5.81    7.32   1
   6  14   3   15.11    8.45   3
   7  14   3  369.91   19.53   3
   7  14   3  398.28   14.57   2
   7 -14   3  410.81   22.33   4
  -7 -14  -3  391.73   19.73   1
   7 -14   3  395.26   19.48   1
   8 -14   3  -13.17    7.10   1
   8 -14   3   12.57   10.91   4
  -8 -14  -3  -10.12    7.81   1
   8  14   3    3.54    5.43   2
   8  14   3    9.74    9.83   3
   9  14   3  278.07   19.47   3
   9 -14   3  281.86   19.84   4
   9  14   3  268.16   12.94   2
   9 -14   3  284.74   17.43   1
  -9 -14  -3  264.97   18.25   1
 -10 -14  -3   57.95   12.32   1
  10 -14   3   36.85   12.24   4
  10 -14   3   54.93   10.99   1
  10  14   3   37.86   13.62   3
  10  14   3   54.57    8.25   2
  11  14   3   79.84   16.71   3
  11  14   3   98.37   10.65   2
  11 -14   3  102.24   14.83   4
  11 -14   3  130.11   14.43   1
  11 -15  -3  142.22   18.84   4
  10 -15  -3   40.36   10.35   1
  10  15  -3   45.57   15.85   3
  10 -15  -3   35.81   15.61   4
   9 -15  -3   87.53   17.35   4
   9 -15  -3   78.81   11.27   1
   9  15  -3   81.18   15.96   3
  -8 -15   3   74.85   11.54   1
   8 -15  -3   76.92   15.59   4
   8 -15  -3   87.90   11.15   1
   8  15  -3   76.28   14.41   3
  -7 -15   3  196.12   14.39   1
   7 -15  -3  208.81   13.69   1
   7  15  -3  204.02   16.70   3
   7 -15  -3  201.95   19.09   4
   6 -15  -3  141.10   16.06   4
  -6 -15   3  135.99   12.32   1
   6 -15  -3  119.58   11.32   1
   6  15  -3  139.75   14.29   3
   5 -15  -3  102.64   14.04   4
   5  15  -3   78.36   10.52   3
  -5 -15   3   65.00    9.84   1
   5 -15  -3   74.81    9.98   1
  -4 -15   3 1189.29   38.35   1
   4  15  -3 1154.89   37.18   3
   4 -15  -3 1127.58   37.63   1
   4 -15  -3 1113.40   38.33   4
   3  15  -3  303.74   13.90   3
   3 -15  -3  250.17   15.95   4
   3 -15  -3  250.35   14.40   1
  -3 -15   3  244.81   14.32   1
   2 -15  -3   17.95    6.88   1
   2 -15  -3   14.62    8.12   4
   2  15  -3   25.88    6.18   3
  -2 -15   3   33.96    7.65   1
   1 -15  -3   17.42    7.76   4
   1 -15  -3   22.50    7.22   1
  -1 -15   3   21.31    7.45   1
  -1  15   3   25.29    5.07   3
   0  15   3    9.88    4.91   3
   0 -15   3   -1.71    6.31   1
   0 -15  -3    5.83    6.89   4
   0 -15  -3    5.95    6.08   1
   1 -15   3   52.29   11.37   4
   1  15   3   67.70    6.84   3
  -1 -15  -3   55.04    8.06   4
   1 -15   3   47.64    8.89   1
  -1 -15  -3   50.48    8.18   1
  -2 -15  -3  258.08   13.84   4
  -2 -15  -3  262.48   14.53   1
   2 -15   3  278.07   15.12   1
   2  15   3  277.45   12.96   3
   2 -15   3  277.83   18.64   4
   3 -15   3  101.77   11.27   1
   3  15   3   95.56    9.56   3
  -3 -15  -3   97.29    8.91   4
  -3 -15  -3  113.45   10.97   1
  -4 -15  -3    7.24    7.16   1
   4 -15   3    7.86    7.44   1
   4 -15   3    4.33   11.25   4
   4  15   3   24.28    7.31   3
   5 -15   3  111.20   15.13   4
   5 -15   3  133.36   12.10   1
  -5 -15  -3  138.23   13.43   1
   5  15   3  128.06   11.45   3
   6 -15   3  222.52   18.88   4
   6 -15   3  245.63   15.47   1
   6  15   3  222.67   14.61   3
  -6 -15  -3  232.37   15.36   1
   7 -15   3   24.30    9.06   1
   7 -15   3   -1.85   11.02   4
   7  15   3   29.01   10.13   3
  -7 -15  -3   22.35    9.59   1
   8 -15   3  179.28   14.46   1
  -8 -15  -3  183.16   15.85   1
   8 -15   3  189.80   17.16   4
   8  15   3  210.82   16.59   3
   9 -15   3  -16.78   11.20   4
  -9 -15  -3    0.61    9.65   1
   9  15   3   -4.03   10.57   3
   9 -15   3    7.09    8.72   1
  10 -15   3   28.00   10.61   1
  10 -15   3   13.00   11.84   4
 -10 -15  -3   22.43   12.29   1
  10  15   3   10.80   12.66   3
  10 -16  -3   51.48   11.11   1
  10  16  -3    6.48   14.88   3
  10 -16  -3   41.20   16.03   4
   9 -16  -3  101.17   17.48   4
   9  16  -3  122.14   16.79   3
   9 -16  -3   96.08   12.12   1
   8 -16  -3   74.04   11.09   1
   8  16  -3   56.27   13.60   3
   8 -16  -3   64.19   16.13   4
   7 -16  -3    3.36    7.96   1
  -7 -16   3    2.14    8.65   1
   7 -16  -3    6.32   12.92   4
   7  16  -3    8.43   10.67   3
   6 -16  -3   -0.98    7.70   1
  -6 -16   3   -5.52    7.35   1
   6 -16  -3   -6.42   12.20   4
   6  16  -3    4.73    9.19   3
   5  16  -3    5.36    7.86   3
  -5 -16   3    1.10    7.71   1
   5 -16  -3   21.29   11.66   4
   4 -16  -3  125.26   11.96   1
  -4 -16   3  119.59   12.11   1
   4  16  -3  109.00   11.05   3
   4 -16  -3  133.72   14.63   4
   3 -16  -3  100.61   12.68   4
   3  16  -3   94.38    9.30   3
   3 -16  -3   88.80   10.50   1
  -3 -16   3  103.13   11.08   1
  -2 -16   3  437.25   19.81   1
   2 -16  -3  431.10   19.15   1
   2 -16  -3  414.81   19.82   4
   1 -16  -3    4.14    6.49   1
  -1 -16   3    4.96    7.22   1
   1 -16  -3   10.98    8.27   4
   0 -16   3   14.95    8.13   1
   0  16   3   26.42    5.61   3
   0 -16  -3   18.34    7.69   1
   0 -16  -3   13.81    7.82   4
   1 -16   3   19.19    7.77   1
   1  16   3   23.84    5.92   3
  -1 -16  -3    5.19    7.15   4
  -1 -16  -3   11.94    7.08   1
   2 -16   3    7.86    7.55   1
   2 -16   3   -3.52   10.79   4
   2  16   3   19.34    6.27   3
  -2 -16  -3    3.82    7.14   1
  -3 -16  -3  451.20   20.53   1
   3 -16   3  533.91   25.58   4
   3 -16   3  474.01   21.41   1
   3  16   3  459.64   18.98   3
  -4 -16  -3  207.53   14.10   1
   4  16   3  200.67   12.89   3
   4 -16   3  194.15   14.34   1
   4 -16   3  208.13   18.50   4
   5 -16   3   93.31   15.43   4
   5 -16   3   98.09   11.96   1
   5  16   3   99.67   10.67   3
   6 -16   3  261.25   20.28   4
   6 -16   3  252.18   16.10   1
   6  16   3  234.94   15.13   3
  -6 -16  -3  248.16   16.39   1
  -7 -16  -3   45.28   11.27   1
   7  16   3   60.54   11.30   3
   7 -16   3   65.89   13.93   4
   7 -16   3   49.88   10.92   1
   8 -16   3   -5.97   11.62   4
  -8 -16  -3   -6.52    9.43   1
   8 -16   3    7.94    8.69   1
   8  16   3    9.62   10.28   3
  -9 -16  -3   55.04   12.57   1
   9 -16   3   58.29   14.05   4
   9  16   3   73.95   13.71   3
   9 -16   3   54.19   11.53   1
 -10 -16  -3   65.95   13.95   1
  10 -16   3   85.28   13.38   1
  10 -16   3   71.44   14.53   4
  10  16   3   78.08   15.49   3
   9 -17  -3   15.96    9.19   1
   9  17  -3   20.48   13.45   3
   9 -17  -3   29.71   15.66   4
   8  17  -3   28.91   12.88   3
   8 -17  -3   30.98    9.97   1
   7 -17  -3   66.59   15.94   4
   7 -17  -3   58.75   11.09   1
   7  17  -3   56.37   12.07   3
  -7 -17   3   58.00   11.98   1
   6 -17  -3  254.95   21.43   4
  -6 -17   3  241.29   16.53   1
   6 -17  -3  241.93   15.88   1
   6  17  -3  222.97   16.12   3
   5 -17  -3  236.56   19.68   4
  -5 -17   3  215.50   15.18   1
   5 -17  -3  223.35   14.86   1
   5  17  -3  205.57   14.51   3
   4  17  -3   22.88    7.79   3
   4 -17  -3   13.79   11.86   4
   4 -17  -3    8.24    7.96   1
  -4 -17   3   -5.36    7.77   1
   3 -17  -3   43.15    9.17   1
  -3 -17   3   37.73    9.21   1
   3 -17  -3   54.33   11.51   4
  -2 -17   3   60.95   10.31   1
   2 -17  -3   51.02    9.70   1
   1 -17  -3  278.34   16.72   4
  -1 -17   3  285.93   16.26   1
   1 -17  -3  287.52   15.77   1
   0 -17  -3  193.09   14.50   4
   0 -17  -3  188.67   13.24   1
   0 -17   3  172.14   13.38   1
   1 -17   3   72.84   10.79   1
   1  17   3   82.78    7.96   3
  -1 -17  -3   61.17    9.98   1
  -2 -17  -3  498.19   21.89   1
   2 -17   3  529.72   22.76   1
   2  17   3  475.56   19.20   3
   3 -17   3    2.60    7.85   1
   3 -17   3   27.43   12.28   4
   3  17   3   14.04    6.64   3
  -3 -17  -3   -2.67    6.93   1
   4 -17   3   46.45   10.31   1
   4  17   3   29.23    8.15   3
   4 -17   3   25.56   12.84   4
  -4 -17  -3   26.22    9.28   1
  -5 -17  -3   -7.16    7.77   1
   5 -17   3   -2.77   12.57   4
   5 -17   3    4.76    8.55   1
   5  17   3   10.30    7.86   3
  -6 -17  -3  211.54   15.84   1
   6 -17   3  232.20   20.29   4
   6  17   3  197.42   14.44   3
   6 -17   3  195.50   15.17   1
   7 -17   3  253.49   16.98   1
   7  17   3  260.75   16.81   3
  -7 -17  -3  276.34   18.18   1
   7 -17   3  258.67   20.53   4
   8 -17   3    3.24   12.00   4
   8 -17   3   -4.37    9.53   1
  -8 -17  -3  -15.35    9.27   1
   8  17   3    5.27   10.29   3
   9 -17   3  251.48   17.33   1
   9 -17   3  270.39   20.56   4
   9  17   3  224.50   18.40   3
  -9 -17  -3  232.34   19.43   1
   8 -18  -3   40.29   10.98   1
   8  18  -3   59.48   13.22   3
   8 -18  -3   32.87   15.96   4
  -7 -18   3  232.22   17.47   1
   7 -18  -3  211.15   15.85   1
   7  18  -3  194.52   16.40   3
   6 -18  -3  452.65   21.79   1
   6 -18  -3  532.06   27.92   4
  -6 -18   3  414.48   22.54   1
   6  18  -3  408.43   20.91   3
  -5 -18   3  192.20   15.44   1
   5 -18  -3  133.84   17.26   4
   5  18  -3  125.76   12.57   3
   5 -18  -3  129.88   13.09   1
  -4 -18   3  132.95   12.97   1
   4 -18  -3  135.63   16.56   4
   4 -18  -3  116.55   12.82   1
   3 -18  -3  120.94   15.57   4
  -3 -18   3  102.58   12.97   1
   3 -18  -3  107.32   11.98   1
   2 -18  -3  599.76   25.71   4
   2 -18  -3  522.13   23.43   1
  -2 -18   3  547.04   24.17   1
  -1 -18   3  396.97   20.22   1
   1 -18  -3  403.59   19.67   1
   1 -18  -3  411.95   20.70   4
   0 -18   3   38.19    9.84   1
   0 -18  -3   31.91    9.22   1
  -1 -18  -3   36.16    9.81   1
   1 -18   3   41.35    9.78   1
  -2 -18  -3   20.35    8.19   1
   2 -18   3    6.11    8.51   1
   2  18   3   11.61    6.51   3
   3  18   3   58.65    8.72   3
   3 -18   3   60.59   11.00   1
  -3 -18  -3   72.47   11.18   1
  -4 -18  -3   10.72    9.16   1
   4 -18   3   24.04    9.83   1
   5 -18   3  208.15   20.04   4
  -5 -18  -3  188.79   15.32   1
   5  18   3  238.53   14.76   3
   5 -18   3  168.90   14.59   1
   6 -18   3  211.49   20.68   4
   6  18   3  203.95   14.93   3
   6 -18   3  214.53   16.05   1
  -7 -18  -3  250.99   18.62   1
   7  18   3  241.98   17.08   3
   7 -18   3  294.33   21.10   4
   7 -18   3  272.75   17.78   1
   8 -18   3   -2.24   13.21   4
   8  18   3   15.46   10.55   3
   8 -18   3   -6.79    9.11   1
  -8 -18  -3  -13.17   10.23   1
   7  19  -3   69.62   12.10   3
   7 -19  -3   44.03   16.40   4
   7 -19  -3   46.46   11.69   1
  -7 -19   3   52.31   13.40   1
  -6 -19   3  220.01   17.62   1
   6 -19  -3  248.33   24.05   4
   6 -19  -3  194.55   15.54   1
   5 -19  -3  233.51   16.52   1
  -5 -19   3  243.67   18.02   1
   5 -19  -3  294.10   24.09   4
   4 -19  -3   28.13   14.19   4
  -4 -19   3   35.47   10.14   1
   4 -19  -3   29.50   10.02   1
  -3 -19   3   15.15    9.61   1
   3 -19  -3   17.68    9.28   1
   3 -19  -3    6.49   12.82   4
   2 -19  -3  144.20   16.17   4
  -2 -19   3  121.52   13.77   1
   2 -19  -3   78.87   11.06   1
   1 -19  -3  199.62   14.86   1
  -1 -19   3  187.84   15.45   1
   0 -19  -3  144.24   13.35   1
   0 -19   3  162.04   13.94   1
   1 -19   3   30.12   10.25   1
  -1 -19  -3   25.46    9.58   1
  -2 -19  -3  370.79   19.87   1
   2 -19   3  352.22   20.01   1
   3  19   3   19.54    7.49   3
   3 -19   3    9.21    9.81   1
  -3 -19  -3    3.86    8.77   1
   4 -19   3    8.66    9.41   1
   4  19   3   25.98    8.35   3
  -4 -19  -3    3.98    9.33   1
   5 -19   3   22.12   10.44   1
   5  19   3   54.50    9.83   3
  -5 -19  -3   13.76   10.03   1
  -6 -19  -3  259.01   18.92   1
   6 -19   3  247.84   17.84   1
   6 -19   3  279.54   21.63   4
   6  19   3  266.37   16.65   3
  -5 -20   3    2.75   10.17   1
   5 -20  -3    7.68   15.42   4
   4 -20  -3   42.44   15.65   4
  -4 -20   3   67.98   12.72   1
   4 -20  -3   83.52   12.42   1
  -3 -20   3   -7.15    9.16   1
   3 -20  -3   -0.63   13.60   4
   3 -20  -3   -2.79    8.35   1
  -2 -20   3  138.74   15.14   1
   2 -20  -3  145.00   13.96   1
   1 -20  -3   12.48    8.10   1
  -1 -20   3   11.48   10.21   1
   0 -20  -3    3.95    8.86   1
   0 -20   3    1.04    9.03   1
   1 -20   3   15.18   10.15   1
  -1 -20  -3    6.38    9.16   1
  -2 -20  -3   37.13   11.50   1
   2 -20   3   47.96   11.79   1
   3 -20   3  281.02   18.60   1
  -3 -20  -3  293.54   18.76   1
  -4 -20  -3   27.80   11.27   1
   4 -20   3   32.36   10.17   1
   5  20   3  145.26   12.78   3
  -5 -20  -3  103.75   14.75   1
   5 -20   3  132.95   16.17   1
  -3 -21   3   41.77   13.45   1
   3 -21  -3   68.13   12.55   1
   2 -21  -3    3.93    9.66   1
  -2 -21   3   -4.59   10.65   1
   1 -21  -3   -3.23    8.57   1
  -1 -21   3  -10.25    9.22   1
   0 -21  -3   18.61   10.75   1
   0 -21   3    0.11   10.04   1
   1 -21   3   -7.96    9.46   1
  -1 -21  -3   -0.52    9.45   1
   2 -21   3   95.86   14.16   1
  -2 -21  -3   94.67   14.15   1
  15   0  -4   16.06   10.72   2
  15   0  -4   27.80   14.48   3
  14   0  -4   83.71   12.71   2
  14   0  -4   70.18   15.58   3
  13   0  -4  643.90   28.81   3
  13   0  -4  612.82   23.14   4
  13   0  -4  626.41   25.51   2
  12   0  -4   61.26   11.76   2
  12   0  -4   56.09   13.97   3
  12   0  -4   63.90    8.96   4
  11   0  -4  598.25   27.52   3
  11   0  -4  604.10   22.22   4
  11   0  -4  574.12   24.04   2
  10   0  -4 2300.38   65.38   4
  10   0  -4 2327.32   72.66   3
  10   0  -4 2388.34   65.79   2
   9   0  -4   74.65    9.09   4
   9   0  -4   87.49   13.94   3
   9   0  -4   75.66   11.20   2
   8   0  -4  458.85   21.07   2
   8   0  -4  453.58   18.40   4
   8   0  -4  495.59   14.98   1
   8   0  -4  501.07   24.58   3
   7   0  -4 1102.33   33.57   4
   7   0  -4 1081.53   34.98   2
   7   0  -4 1121.91   38.96   3
   7   0  -4 1148.95   31.13   1
   6   0  -4  927.24   25.63   1
   6   0  -4  895.45   29.41   2
   6   0  -4  950.08   28.69   4
   6   0  -4  907.68   32.87   3
   5   0  -4  569.21   19.43   2
   5   0  -4  557.63   22.07   3
   5   0  -4  540.38   18.57   4
   4   0  -4  537.10   19.86   3
   4   0  -4  532.00   16.80   4
   4   0  -4  550.19   17.42   2
   3   0  -4  818.86   22.67   2
   3   0  -4  818.96   22.74   4
   3   0  -4  828.35   25.83   3
   2   0  -4  738.76   19.69   4
   2   0  -4  702.77   22.04   3
   2   0  -4  725.53   19.38   2
  -1   0   4   14.47    2.50   3
  -1   0   4   16.57    1.76   2
  -1   0   4   17.24    1.64   1
   0   0   4 3612.47   97.00   1
   0   0   4 3612.91   99.70   3
   0   0   4 3689.31   89.99   2
   0   0   4 3598.53   93.64   4
   1   0   4  278.30    8.39   4
   1   0   4  280.50    9.00   3
   1   0   4  277.83    9.48   1
   1   0   4  278.93    7.96   2
   2   0   4 3339.44   91.76   1
   2   0   4 3453.37   84.63   2
   2   0   4 3444.97   93.62   3
   2   0   4 3352.34   88.24   4
   3   0   4 1673.57   44.27   4
   3   0   4 1656.66   42.24   2
   3   0   4 1604.08   46.32   1
   3   0   4 1678.51   46.62   3
   4   0   4  423.93   14.30   3
   4   0   4  424.45   12.99   2
   4   0   4  416.76   14.62   1
   4   0   4  411.64   13.62   4
   5   0   4   38.70    5.13   1
   5   0   4   40.76    5.45   3
   5   0   4   44.79    4.75   2
   6   0   4   92.64    8.05   4
   6   0   4   98.42    7.66   1
   6   0   4  102.91    9.97   3
   6   0   4  112.23    8.30   2
   7   0   4 1208.89   36.19   1
   7   0   4 1203.11   34.64   2
   7   0   4 1199.95   37.64   3
   7   0   4 1165.95   35.38   4
   8   0   4   14.54    8.33   3
   8   0   4   11.72    6.04   4
   8   0   4   20.64    5.56   1
   8   0   4   27.14    7.40   2
   9   0   4 1203.61   36.79   1
   9   0   4 1215.58   36.74   2
   9   0   4 1180.32   36.83   4
   9   0   4 1181.09   39.48   3
  10   0   4   97.63   11.80   3
  10   0   4   81.23   11.12   2
  10   0   4   80.92    8.40   1
  10   0   4   79.43    9.64   4
  11   0   4    9.50    9.70   3
  11   0   4   10.56    8.98   2
  11   0   4   19.31    8.18   4
  11   0   4   21.51    6.19   1
  12   0   4  133.66   11.87   4
  12   0   4  139.69   13.65   2
  12   0   4  140.42   14.23   3
  13   0   4  910.38   32.36   2
  13   0   4  910.49   31.66   4
  14   0   4  301.72   17.07   4
  14   0   4  320.49   18.70   2
  15   0   4   12.67    9.15   4
  15   0   4    9.58   10.57   2
  16   1  -4   12.37   15.10   3
  16  -1  -4   19.77   11.70   2
  16   1  -4   22.86   11.23   2
  15  -1  -4   16.24    9.83   2
  15   1  -4   -8.57   12.78   3
  15  -1  -4   14.63   13.45   3
  15   1  -4   30.83   11.73   2
  14  -1  -4  198.93   18.74   3
  14   1  -4  167.18   18.73   3
  14  -1  -4  172.28   15.51   2
  14  -1  -4  194.95   13.33   4
  13   1  -4  174.75   15.01   2
  13   1  -4  118.19   11.30   4
  13   1  -4  133.22   17.19   3
  13  -1  -4  130.71   16.45   3
  13  -1  -4  162.20   15.10   2
  13  -1  -4  147.18   12.11   4
  12   1  -4  119.56   15.98   3
  12  -1  -4  123.64   13.57   2
  12   1  -4   96.38   12.84   2
  12  -1  -4  116.08   15.19   3
  12   1  -4   94.73    9.71   4
  12  -1  -4  113.73   10.98   4
  11  -1  -4  702.46   27.00   2
  11   1  -4  709.91   24.76   4
  11  -1  -4  770.18   30.93   3
  11   1  -4  715.94   30.75   3
  11   1  -4  768.95   27.69   2
  11  -1  -4  734.01   25.83   4
  10  -1  -4  481.30   21.66   2
  10  -1  -4  483.31   19.42   4
  10   1  -4  490.82   25.03   3
  10   1  -4  467.84   21.20   2
  10  -1  -4  458.16   24.55   3
  10   1  -4  487.61   18.74   4
   9  -1  -4  415.51   13.74   1
   9   1  -4  416.57   17.05   4
   9  -1  -4  410.31   20.30   2
   9  -1  -4  411.65   23.10   3
   9  -1  -4  403.35   17.82   4
   9   1  -4  448.17   24.53   3
   9   1  -4  407.54   20.17   2
  -8  -1   4    7.28    3.72   1
   8   1  -4   22.16   11.54   3
   8  -1  -4   18.76    3.24   1
   8  -1  -4   21.44    9.26   2
   8  -1  -4   32.00   11.82   3
   8   1  -4   10.23    6.37   4
   8   1  -4   15.04    9.14   2
   8  -1  -4   19.22    7.53   4
   7  -1  -4  169.86   14.09   3
   7   1  -4  187.33   15.35   3
   7   1  -4  170.21   12.76   2
   7   1  -4  144.32   10.16   4
   7  -1  -4  122.32   11.86   4
   7  -1  -4  151.16   14.06   2
   7  -1  -4  132.41    6.38   1
   6  -1  -4  948.24   25.94   1
   6  -1  -4  940.34   29.10   2
   6  -1  -4  916.01   31.87   3
   6   1  -4  859.01   27.47   4
   6   1  -4  981.66   29.96   2
   6   1  -4  884.27   32.94   3
   6  -1  -4  903.88   28.67   4
   5  -1  -4  104.96    5.03   1
   5   1  -4  118.78   11.19   2
   5   1  -4  145.67   11.92   3
   5  -1  -4  109.27   11.04   3
   5   1  -4  114.41    9.45   4
   5  -1  -4  102.86    8.72   4
   5  -1  -4  122.71    9.81   2
   4   1  -4  153.98    8.22   4
   4  -1  -4  159.36   10.02   3
   4   1  -4  151.92   12.55   3
   4  -1  -4  163.63    8.09   4
   4  -1  -4  142.78    5.44   1
   4   1  -4  156.53    9.73   2
   4  -1  -4  162.94    8.46   2
   3   1  -4    7.93    2.71   4
   3  -1  -4    7.59    1.44   1
   3   1  -4   14.70    5.63   3
   3  -1  -4    9.36    3.04   2
   3  -1  -4    7.41    2.90   4
   3  -1  -4    7.10    3.83   3
   2   1  -4 6235.82  161.91   4
   2   1  -4 6093.09  172.59   3
   2  -1  -4 6428.42  167.50   1
  -2   1   4 6445.97  172.11   3
  -2  -1   4 6472.84  170.27   1
   2  -1  -4 6197.55  161.49   4
   2  -1  -4 6257.74  155.29   2
   2   1  -4 6019.70  155.32   2
   1   1  -4  263.59    7.67   2
   1  -1  -4  257.35    8.07   4
  -1   1   4  266.26    7.77   2
  -1  -1   4  285.14    9.98   3
  -1  -1   4  259.13    8.58   1
  -1  -1   4  256.53    7.53   4
   1  -1  -4  253.41    8.09   1
  -1   1   4  263.80    8.97   3
   0   1   4 2679.04   76.21   3
   0   1   4 2752.55   68.80   2
   0  -1  -4 3170.83   74.76   1
   0  -1   4 2699.43   71.54   4
   0  -1   4 2652.19   74.64   1
   0   1   4 2697.47   71.59   4
   0  -1   4 2734.70   76.32   3
   0  -1   4 2743.34   68.73   2
   1  -1   4  643.16   18.38   3
   1  -1   4  635.70   17.53   4
   1  -1   4  632.21   19.32   1
   1   1   4  629.81   18.47   1
   1   1   4  624.30   16.65   2
   1   1   4  643.62   18.66   3
   1   1   4  641.45   17.47   4
   1  -1   4  645.50   16.53   2
   2  -1   4   65.72    3.70   2
   2  -1   4   59.31    5.78   1
   2   1   4   57.59    5.14   3
   2  -1   4   58.35    4.52   4
   2   1   4   62.62    3.96   4
   2   1   4   64.98    4.73   1
   2   1   4   60.54    3.80   2
   2  -1   4   57.21    4.01   3
   3   1   4 2316.93   57.86   2
   3   1   4 2286.44   60.24   4
   3  -1   4 2347.63   63.64   3
   3  -1   4 2240.88   57.74   2
   3   1   4 2259.76   62.77   1
   3   1   4 2331.49   64.12   3
   3  -1   4 2284.84   60.75   4
   3  -1   4 2252.35   63.44   1
   4  -1   4   -0.28    3.25   3
   4   1   4    2.71    3.57   3
   4  -1   4    3.71    2.85   2
   4  -1   4    4.72    3.71   4
   4   1   4    7.43    2.74   2
   4   1   4    4.15    3.10   1
   4  -1   4   -2.68    3.39   1
   4   1   4    4.69    2.68   4
   5   1   4 2286.51   63.90   1
   5   1   4 2294.78   65.46   3
   5  -1   4 2356.47   59.51   2
   5   1   4 2267.66   59.15   2
   5  -1   4 2293.35   62.33   4
   5  -1   4 2250.17   64.31   1
   5   1   4 2327.61   61.50   4
   5  -1   4 2280.37   64.83   3
   6   1   4 1742.34   52.09   1
   6  -1   4 1829.42   51.49   4
   6  -1   4 1822.43   52.70   1
   6  -1   4 1860.23   49.24   2
   6   1   4 1859.54   50.53   4
   6   1   4 1868.67   54.13   3
   6  -1   4 1821.73   53.31   3
   6   1   4 1877.06   48.96   2
   7   1   4    0.71    4.19   1
   7  -1   4    8.15    6.80   3
   7   1   4    5.97    4.96   4
   7   1   4    4.56    7.21   3
   7  -1   4    5.24    4.52   1
   7   1   4    1.92    5.37   2
   7  -1   4    6.33    6.05   4
   7  -1   4    2.20    5.85   2
   8   1   4  707.29   27.18   3
   8   1   4  749.69   24.70   2
   8  -1   4  734.27   26.35   3
   8   1   4  756.26   24.70   1
   8   1   4  753.27   24.55   4
   8  -1   4  717.63   25.44   4
   8  -1   4  751.63   24.96   2
   8  -1   4  725.52   24.59   1
   9   1   4  127.62   10.96   2
   9   1   4  103.05    9.95   4
   9   1   4  135.35   12.67   3
   9  -1   4  114.88   11.44   3
   9  -1   4   94.74    8.67   1
   9  -1   4  104.69   10.32   4
   9  -1   4  122.30   11.39   2
   9   1   4  112.19    9.17   1
  10  -1   4  171.28   13.22   2
  10  -1   4  183.93   10.79   1
  10   1   4  206.50   13.81   2
  10   1   4  198.77   11.31   1
  10  -1   4  168.07   12.83   4
  10   1   4  200.98   16.42   3
  10   1   4  187.80   12.02   4
  10  -1   4  188.34   14.94   3
  11   1   4   11.30    7.06   4
  11  -1   4    0.41    7.42   4
  11  -1   4    6.36    9.50   3
  11   1   4    9.09    8.76   2
  11  -1   4    9.62    8.42   2
 -11  -1  -4  -11.88    7.56   1
  11  -1   4    7.61    5.40   1
  12   1   4  107.71   13.94   3
  12  -1   4  109.92   11.42   4
  12   1   4  118.57   11.31   4
  12   1   4  101.63   12.45   2
  12  -1   4  116.75   12.87   2
 -12  -1  -4   91.99   11.61   1
  12  -1   4  109.26    9.39   1
  13   1   4  614.62   25.01   2
 -13  -1  -4  464.19   23.47   1
  13   1   4  569.25   26.76   3
  13  -1   4  604.88   24.40   2
  13  -1   4  576.61   22.13   1
  13  -1   4  621.98   24.01   4
  13   1   4  571.91   23.16   4
  14  -1   4  112.31   13.58   2
  14   1   4  121.43   14.18   2
  14   1   4  110.01   12.17   4
  14  -1   4  100.55   11.70   4
  15   1   4   -2.84    9.01   4
  15  -1   4   17.95    9.12   4
  15  -1   4    7.76   10.07   2
  15   1   4   -6.28   10.00   2
  16   2  -4  -10.61   10.97   2
  16  -2  -4   -4.20   10.71   2
  16   2  -4  -20.01   13.38   3
  15  -2  -4   77.82   12.80   2
  15   2  -4  102.27   13.74   2
  15  -2  -4  104.47   11.51   4
  15   2  -4   63.90   16.49   3
  14  -2  -4   12.52    8.87   4
  14  -2  -4  -13.44   12.44   3
  14  -2  -4    5.10   10.30   2
  14   2  -4  -21.74   12.99   3
  14   2  -4    6.55   10.60   2
  13  -2  -4   47.23   13.61   3
  13   2  -4   39.28   10.78   2
  13  -2  -4   67.51    9.96   4
  13   2  -4   40.79   15.13   3
  13  -2  -4   36.29   11.32   2
  12  -2  -4   69.39   10.13   4
  12   2  -4   80.03   12.26   2
  12  -2  -4   85.23   12.11   2
  12   2  -4   61.97   14.59   3
  12   2  -4   84.92    8.71   4
  12  -2  -4   65.50   13.48   3
  11   2  -4   22.72   13.19   3
  11  -2  -4   27.03   11.44   3
  11  -2  -4   33.07    8.85   4
  11   2  -4   28.97   10.24   2
  11  -2  -4   37.24   10.69   2
  10  -2  -4   27.68    9.83   2
  10   2  -4   25.00    6.63   4
  10   2  -4   26.55    9.97   2
  10   2  -4   13.00   12.16   3
  10  -2  -4   29.56    8.40   4
  10  -2  -4   11.61   11.57   3
   9   2  -4   40.56    6.78   4
   9  -2  -4   58.24   12.72   3
   9   2  -4   45.56   10.12   2
   9  -2  -4   49.92   10.82   2
   9   2  -4   49.34   13.06   3
   9  -2  -4   46.70    4.95   1
   9  -2  -4   56.80    9.55   4
   8   2  -4  343.88   17.61   2
   8  -2  -4  310.42   19.31   3
  -8  -2   4  263.86   10.76   1
   8  -2  -4  284.82   15.71   4
   8  -2  -4  273.56   10.58   1
   8   2  -4  297.06   13.39   4
   8   2  -4  335.29   21.45   3
   8  -2  -4  288.88   17.63   2
   7   2  -4   51.50    9.66   2
   7  -2  -4   53.70   10.36   3
   7   2  -4   46.16    6.27   4
   7   2  -4   37.93   11.82   3
  -7  -2   4   40.76    3.97   1
   7  -2  -4   64.06    9.87   2
   7  -2  -4   44.94    4.35   1
   6  -2  -4 1569.35   47.81   3
  -6  -2   4 1551.23   42.37   1
   6   2  -4 1623.46   44.65   2
   6   2  -4 1552.25   42.90   4
   6  -2  -4 1540.10   43.80   2
   6  -2  -4 1526.22   42.86   1
   6   2  -4 1567.20   50.37   3
   6  -2  -4 1490.89   44.38   4
   5  -2  -4   67.11    6.74   4
  -5  -2   4   55.87    3.45   1
   5   2  -4   81.65    9.02   2
   5  -2  -4   70.94    4.56   1
   5   2  -4   67.98    5.71   4
   5  -2  -4   68.58    7.04   2
   5   2  -4   79.73   10.76   3
   5  -2  -4   72.56    7.58   3
   4   2  -4   74.97    7.65   2
   4  -2  -4   59.31    3.76   1
   4   2  -4   80.04    9.94   3
   4   2  -4   75.12    5.52   4
   4  -2  -4   75.30    6.71   4
   4  -2  -4   62.71    5.54   2
   4  -2  -4   72.58    6.02   3
   3   2  -4   43.06    5.33   2
   3   2  -4   50.24    7.95   3
  -3  -2   4   34.59    2.95   1
   3  -2  -4   49.21    4.03   2
   3  -2  -4   41.11    3.09   1
   2  -2  -4   56.72    4.81   4
   2   2  -4   58.09    4.00   2
   2   2  -4   48.72    6.56   3
   2  -2  -4   49.81    3.24   1
  -2  -2   4   48.37    3.89   1
   2  -2  -4   52.62    4.25   2
  -2   2   4   59.31    5.09   3
   1   2  -4 1500.44   43.56   3
  -1   2   4 1507.86   42.58   3
   1   2  -4 1498.25   38.27   2
  -1  -2   4 1497.95   41.87   1
  -1   2   4 1545.45   38.41   2
  -1  -2   4 1556.36   39.68   4
   1  -2  -4 1547.87   40.12   4
   1  -2  -4 1493.82   41.21   1
   0  -2  -4  826.42   23.95   1
   0   2   4  866.39   21.97   2
   0   2   4  838.25   22.90   4
   0  -2   4  840.24   22.67   4
   0  -2   4  847.55   24.87   1
   0   2   4  835.88   24.47   3
   0  -2   4  888.66   24.91   3
   0  -2   4  858.43   21.62   2
   1  -2   4  533.74   15.71   3
   1   2   4  530.28   16.36   3
   1   2   4  546.69   14.49   2
  -1  -2  -4  568.54   16.55   1
   1   2   4  563.94   15.18   4
   1  -2   4  513.90   15.33   4
   1  -2   4  544.84   14.10   2
   1  -2   4  517.87   17.23   1
   2  -2   4 3325.17   89.32   4
   2  -2   4 3293.24   93.11   1
   2  -2   4 3399.94   85.09   2
   2   2   4 3410.84   88.76   4
   2   2   4 3397.26   94.55   3
  -2  -2  -4 3737.90   93.13   1
   2  -2   4 3363.15   94.08   3
   2   2   4 3458.42   85.28   2
   3  -2   4  407.40   13.89   4
   3   2   4  421.01   14.24   3
   3   2   4  431.26   12.65   4
   3  -2   4  412.69   15.02   1
   3  -2   4  422.79   12.81   3
   3  -2   4  409.61   12.13   2
   3   2   4  421.36   12.19   2
   4   2   4 1980.17   50.93   2
   4  -2   4 1935.84   54.20   4
   4   2   4 2023.03   52.92   4
   4  -2   4 1957.54   55.54   3
   4  -2   4 2026.43   56.41   1
   4   2   4 1978.72   56.64   3
   4   2   4 2007.74   55.21   1
   4  -2   4 1985.62   51.10   2
   5  -2   4   85.24    7.03   2
   5   2   4   88.09    6.35   2
   5   2   4   79.57    6.44   1
   5   2   4   83.72    8.70   3
   5  -2   4   78.21    7.13   3
   5   2   4   69.77    5.79   4
   5  -2   4   88.64    7.53   4
   5  -2   4   87.59    7.33   1
   6   2   4   12.22    4.21   1
   6  -2   4   11.82    5.08   1
   6   2   4   21.55    6.62   3
   6  -2   4   15.12    5.33   3
   6   2   4    6.85    4.00   4
   6  -2   4   17.79    5.56   2
   6  -2   4   12.11    6.20   4
   6   2   4   11.64    4.80   2
   7  -2   4  563.83   19.64   2
   7   2   4  542.14   18.42   4
   7  -2   4  547.85   19.69   1
   7  -2   4  555.18   20.26   3
   7   2   4  572.49   19.00   2
   7   2   4  564.09   22.05   3
   7  -2   4  517.03   20.55   4
   8  -2   4  103.60    9.72   3
   8   2   4   98.25    9.20   2
   8  -2   4   94.85    9.98   4
   8   2   4   90.92    8.05   4
   8  -2   4  107.63   10.30   2
   8  -2   4   94.74    8.81   1
   8   2   4  155.21   13.83   3
   9   2   4 1072.38   37.15   3
   9  -2   4 1077.28   33.54   2
  -9  -2  -4  904.00   35.56   1
   9   2   4 1087.92   32.82   4
   9   2   4 1098.54   33.20   2
   9  -2   4 1082.49   34.25   4
   9  -2   4 1069.29   33.47   1
   9  -2   4 1064.46   34.84   3
  10  -2   4  115.38   11.42   3
  10   2   4  127.06   11.48   2
  10  -2   4  102.79    9.11   1
  10   2   4  100.27   13.33   3
  10  -2   4  121.04   11.50   4
 -10  -2  -4  118.21   12.31   1
  10  -2   4  125.70   11.75   2
  10   2   4  116.54   10.27   4
 -11  -2  -4   -0.63    7.55   1
  11   2   4    2.63    7.82   2
  11  -2   4   -4.94    4.85   1
  11  -2   4   -0.97    7.75   4
  11   2   4   -3.46    6.34   4
  11   2   4    5.09   10.27   3
  11  -2   4  -12.82    7.97   2
  12   2   4   45.11   10.85   2
  12  -2   4   67.95    8.04   1
  12   2   4   39.59   12.59   3
 -12  -2  -4   35.07    9.10   1
  12   2   4   57.67    9.20   4
  13   2   4   34.28   13.39   3
  13   2   4   46.85   11.65   2
  13  -2   4   50.20    8.23   1
  13  -2   4   36.90   10.32   2
  13  -2   4   59.08   10.32   4
  14  -2   4    1.76    8.62   4
  14  -2   4   12.14    9.63   2
  14   2   4   18.00   11.10   2
  14   2   4   11.17    9.29   4
  15   2   4   31.99   11.25   2
  15   2   4   47.19   10.67   4
  15  -2   4   36.97   11.36   2
  15  -2   4   30.90    9.91   4
  15  -3  -4  123.62   13.02   4
  15   3  -4  120.79   18.34   3
  15   3  -4  128.72   14.33   2
  15  -3  -4  127.55   14.52   2
  14   3  -4   35.02   11.13   2
  14   3  -4   18.74   14.51   3
  14  -3  -4   58.78   12.97   2
  14  -3  -4   56.64    9.87   4
  13  -3  -4  369.92   22.27   3
  13   3  -4  369.33   23.71   3
  13  -3  -4  445.48   19.41   4
  13   3  -4  369.09   19.67   2
  13  -3  -4  365.17   19.95   2
  12  -3  -4   -3.84   11.09   3
  12   3  -4    1.89    9.69   2
  12   3  -4   -0.30   13.26   3
  12  -3  -4    3.00    9.91   2
  12  -3  -4    5.61    8.32   4
  11  -3  -4   29.90    9.41   4
  11   3  -4   26.23   10.54   2
  11   3  -4   26.65   13.29   3
  11   3  -4   26.95    6.13   4
  11  -3  -4   20.00   12.40   3
  11  -3  -4   29.09   10.57   2
  10  -3  -4  429.06   19.09   4
  10   3  -4  411.18   23.84   3
  10   3  -4  406.77   15.86   4
  10  -3  -4  399.51   20.31   2
  10  -3  -4  418.70   22.66   3
  10   3  -4  438.98   20.21   2
   9  -3  -4    2.81    3.51   1
   9   3  -4    8.49    5.20   4
   9   3  -4    2.38   12.12   3
   9  -3  -4   10.14    8.46   4
   9  -3  -4   -6.65    9.49   2
   9   3  -4    0.36    8.88   2
   9  -3  -4    1.79   11.26   3
   8  -3  -4 1874.33   52.22   1
  -8  -3   4 1853.24   51.91   1
   8  -3  -4 1817.83   58.61   3
  -8  -3   4 1851.93   51.91   1
   8  -3  -4 1865.79   54.08   2
   8   3  -4 1881.21   51.29   4
   8   3  -4 1918.50   53.44   2
   8   3  -4 1987.55   60.73   3
   8  -3  -4 1814.70   54.57   4
   7   3  -4  899.40   34.51   3
  -7  -3   4  907.41   25.68   1
   7  -3  -4  888.92   31.35   3
   7   3  -4  855.09   29.37   2
   7  -3  -4  889.63   26.19   1
   7  -3  -4  915.33   29.46   2
   7  -3  -4  910.20   29.60   4
   7   3  -4  842.66   25.75   4
   6   3  -4  173.74   16.98   3
   6  -3  -4  163.20   11.71   2
   6  -3  -4  158.38    7.31   1
   6   3  -4  173.15   13.09   2
   6  -3  -4  176.91   12.31   3
   6  -3  -4  160.74   11.29   4
  -6  -3   4  156.45    6.48   1
   6   3  -4  148.14    7.78   4
   5   3  -4  304.64   18.74   3
  -5  -3   4  282.10    9.22   1
   5  -3  -4  292.87   12.32   2
   5  -3  -4  296.42   12.98   3
   5  -3  -4  290.96   12.53   4
   5   3  -4  278.49    9.85   4
   5   3  -4  267.59   14.32   2
   5  -3  -4  293.41    9.92   1
  -4  -3   4    4.34    1.81   1
   4   3  -4   12.91    8.21   3
   4  -3  -4    0.73    3.68   3
   4  -3  -4    5.96    3.71   4
   4  -3  -4    5.47    2.33   1
   4  -3  -4    3.88    3.51   2
   4   3  -4    0.02    6.00   2
  -3  -3   4  156.31    6.09   1
   3  -3  -4  174.00    7.20   2
   3   3  -4  171.15   10.21   2
   3  -3  -4  166.81    6.24   1
  -3   3   4  168.33    7.86   3
   3  -3  -4  160.14    7.76   4
   3   3  -4  178.14   14.86   3
   2   3  -4  375.35   17.78   3
   2  -3  -4  399.87   11.43   2
   2  -3  -4  394.66   11.81   1
   2   3  -4  375.42   12.37   2
  -2  -3   4  362.15   11.99   1
   2  -3  -4  393.87   12.27   4
  -1  -3   4  105.21    5.92   1
   1   3  -4  111.02    4.55   2
   1   3  -4  119.32   10.45   3
   1  -3  -4  116.68    5.04   1
   1  -3  -4  120.92    5.54   4
  -1   3   4  120.24    4.55   2
  -1   3   4  117.90    5.58   3
   0   3  -4  405.46   14.19   3
   0  -3   4  414.77   10.69   2
   0  -3  -4  403.28   12.10   4
   0  -3   4  408.06   13.67   1
   0   3   4  424.04   11.34   2
   0  -3   4  397.73   11.69   4
   0   3   4  408.69   12.91   3
   0  -3  -4  399.20   12.63   1
   1  -3   4  638.09   20.02   1
   1   3   4  631.76   19.17   3
  -1  -3  -4  603.21   18.82   1
   1  -3   4  633.54   16.31   2
   1   3   4  645.34   16.90   2
   1  -3   4  654.62   18.44   4
   1   3   4  636.29   17.69   4
   2   3   4  646.31   17.51   2
   2  -3   4  648.63   19.70   4
   2   3   4  648.39   18.20   4
   2  -3   4  650.48   17.12   2
  -2  -3  -4  649.73   19.88   1
   2  -3   4  656.37   20.96   1
   2   3   4  657.61   19.98   3
   3  -3   4   78.14    7.49   4
   3   3   4   79.02    6.78   3
   3  -3   4   75.82    6.93   1
   3   3   4   88.31    4.78   2
   3  -3   4   77.89    4.62   2
  -3  -3  -4   98.68    6.19   1
   3   3   4   85.08    4.71   4
   4   3   4   72.09    4.99   2
   4  -3   4   89.27    7.44   4
  -4  -3  -4   70.01    6.91   1
   4   3   4   75.05    7.61   3
   4  -3   4   68.98    5.75   2
   4  -3   4   72.82    5.13   3
   4   3   4   65.65    5.12   4
   4  -3   4   84.04    7.23   1
   5   3   4  146.11    9.98   3
   5  -3   4  131.78    7.54   3
   5   3   4  142.76    6.92   4
   5   3   4  149.11    7.34   2
   5  -3   4  124.99   10.28   4
   5  -3   4  127.37    8.99   1
  -5  -3  -4  153.47    9.53   1
   5  -3   4  136.36    8.20   2
   6  -3   4  122.00    9.25   1
   6  -3   4  134.53    9.57   2
   6   3   4  109.45    7.20   4
   6   3   4  125.54    8.03   2
   6   3   4  119.86   11.28   3
  -6  -3  -4  128.01   10.08   1
   6  -3   4  131.31   10.53   4
   6  -3   4  117.90    8.89   3
   7   3   4   63.85    9.48   3
   7  -3   4   64.69    7.51   1
   7   3   4   61.02    5.94   4
   7  -3   4   55.43    8.83   4
   7  -3   4   53.79    8.08   2
   7  -3   4   64.03    7.28   3
   7   3   4   57.26    6.90   2
  -7  -3  -4   51.30    8.35   1
   8   3   4    1.37    4.72   4
   8  -3   4    1.77    6.62   3
   8   3   4    2.15    5.73   2
   8  -3   4    1.25    7.45   4
  -8  -3  -4    6.31    6.46   1
   8  -3   4    0.62    7.16   2
   8  -3   4    1.24    5.08   1
   8   3   4   -0.17    8.67   3
   9  -3   4  212.92   11.48   1
   9  -3   4  185.26   14.05   4
   9   3   4  197.24   12.85   2
  -9  -3  -4  160.07   12.91   1
   9  -3   4  172.22   12.93   2
   9  -3   4  185.27   13.04   3
   9   3   4  202.51   11.10   4
   9   3   4  186.52   16.44   3
  10  -3   4   60.75    7.80   1
  10   3   4   64.61    8.33   4
 -10  -3  -4   46.07    9.20   1
  10  -3   4   69.43   10.28   4
  10   3   4   62.00   12.28   3
  10   3   4   60.77    8.96   2
  10  -3   4   48.72    9.88   2
  11   3   4  689.13   29.69   3
  11   3   4  727.12   26.30   2
  11   3   4  706.74   24.52   4
 -11  -3  -4  664.54   26.59   1
  11  -3   4  691.02   26.11   4
  11  -3   4  664.26   25.37   2
  11  -3   4  689.59   24.48   1
  12  -3   4    1.01    8.23   4
  12  -3   4    2.51    8.54   2
 -12  -3  -4  -12.10    6.82   1
  12   3   4    4.61    9.19   2
  12   3   4   -6.52   11.15   3
  12  -3   4    7.09    5.88   1
  13  -3   4   30.29   10.36   2
  13   3   4   34.79    9.30   4
  13  -3   4   40.47    9.93   4
  13   3   4   14.17   13.34   3
  13   3   4   35.73   11.17   2
  13  -3   4   37.50    7.44   1
  14  -3   4   -1.25    9.47   2
  14   3   4   11.89    8.96   4
  14  -3   4   25.87    9.69   4
  14   3   4   24.25   13.22   3
  14   3   4   -4.74   10.27   2
  15  -3   4   -2.58    9.28   4
  15  -3   4   -3.43   10.17   2
  15  -4  -4   11.55    8.80   4
  15   4  -4   -3.81   15.27   3
  15  -4  -4    5.81   11.17   2
  15   4  -4    0.10   10.35   2
  14   4  -4   16.41   15.17   3
  14   4  -4   36.46   11.59   2
  14  -4  -4   42.69   12.18   2
  13  -4  -4   69.74   11.01   4
  13  -4  -4   67.63   12.44   2
  13   4  -4   46.64   11.47   2
  13   4  -4   49.83   15.31   3
  12  -4  -4  298.22   20.54   3
  12  -4  -4  358.21   19.20   2
  12   4  -4  328.61   18.18   2
  12  -4  -4  316.70   17.83   4
  12   4  -4  335.97   23.07   3
  11   4  -4   86.21   12.32   2
  11  -4  -4   85.08   11.42   4
  11  -4  -4   73.52   13.53   3
  11   4  -4   65.53   15.56   3
  11  -4  -4   86.64   12.48   2
  10  -4  -4  208.53   15.42   4
  10  -4  -4  204.37   18.85   3
  10   4  -4  224.77   20.20   3
  10   4  -4  233.40   10.80   4
  10  -4  -4  241.37   17.03   2
  10   4  -4  204.57   15.70   2
   9   4  -4  466.46   15.56   4
   9   4  -4  454.87   25.42   3
   9   4  -4  465.71   20.81   2
   9  -4  -4  436.91   23.09   3
   9  -4  -4  438.28   15.80   1
   9  -4  -4  463.74   20.62   4
   9  -4  -4  415.91   21.38   2
   8  -4  -4   67.34   10.99   2
   8   4  -4   80.46   11.09   2
  -8  -4   4   43.25    5.00   1
   8   4  -4   71.04    6.44   4
   8   4  -4   90.02   14.02   3
   8  -4  -4   58.20   11.00   3
   8  -4  -4   61.69    5.77   1
   8  -4  -4   59.94   10.30   4
   7  -4  -4  168.24    8.37   1
   7  -4  -4  161.53   14.29   3
   7   4  -4  180.12   13.93   2
  -7  -4   4  153.92    7.58   1
   7  -4  -4  169.90   13.93   2
   7   4  -4  200.30   16.74   3
   7   4  -4  169.36    7.70   4
   7  -4  -4  180.46   13.78   4
   6  -4  -4  444.78   17.84   4
   6   4  -4  453.19   23.51   3
   6   4  -4  431.07   13.56   4
   6  -4  -4  463.82   18.38   3
   6  -4  -4  476.49   15.24   1
  -6  -4   4  450.60   14.39   1
   6   4  -4  499.93   19.49   2
   6  -4  -4  486.51   17.79   2
  -5  -4   4  168.03    6.95   1
   5  -4  -4  187.91   10.29   3
   5   4  -4  218.37   17.03   3
   5  -4  -4  179.58    7.65   1
   5  -4  -4  187.13    9.94   2
   5  -4  -4  177.35   10.73   4
   5   4  -4  198.17   12.52   2
   4   4  -4 1054.18   31.51   2
   4  -4  -4 1109.20   31.33   4
   4  -4  -4 1111.58   30.73   1
   4  -4  -4 1097.37   29.87   2
  -4   4   4 1123.59   32.46   3
   4   4  -4 1025.43   36.98   3
  -4  -4   4 1080.84   30.37   1
   3  -4  -4  208.35    8.21   2
  -3  -4   4  217.48    7.81   1
   3  -4  -4  213.75    7.77   1
   3  -4  -4  199.18    9.02   4
   3   4  -4  220.35   11.25   2
   3   4  -4  243.84   15.75   3
  -3   4   4  202.73    8.56   3
   2  -4  -4   30.02    3.06   1
   2  -4  -4   30.05    3.60   4
  -2  -4   4   27.03    3.29   1
   2   4  -4   36.99    5.47   2
   2   4  -4   30.99    8.02   3
  -2   4   4   29.37    3.14   3
   2  -4  -4   29.65    2.95   2
   1  -4  -4   22.28    3.04   4
   1   4  -4   20.47    3.13   2
  -1   4   4   19.70    2.15   2
   1  -4  -4   29.24    3.14   1
  -1  -4   4   21.55    3.51   1
   1   4  -4   29.89    7.04   3
   0  -4  -4 1487.31   42.41   1
   0  -4   4 1601.16   43.41   1
   0   4   4 1609.29   39.03   2
   0   4   4 1527.01   43.31   3
   0   4  -4 1460.84   44.99   3
   0  -4   4 1516.54   41.01   4
   0  -4  -4 1563.27   40.98   4
   1  -4   4   11.66    3.72   1
  -1  -4  -4   13.11    3.14   1
   1  -4   4   15.01    4.13   4
   1   4   4   11.63    3.22   3
   1   4   4   11.21    2.04   2
   2  -4   4   23.42    4.53   1
  -2  -4  -4   27.43    3.78   1
   2  -4   4   23.40    2.08   2
   2   4   4   27.78    2.80   4
   2   4   4   24.60    2.55   2
   2   4   4   27.95    3.82   3
   2  -4   4   19.39    4.86   4
   3  -4   4  287.10   12.59   1
   3   4   4  348.01   10.16   4
   3  -4   4  283.07   13.37   4
   3  -4   4  292.45    9.57   2
  -3  -4  -4  304.02   11.58   1
   3   4   4  305.23   12.03   3
   3   4   4  313.97    9.73   2
   4   4   4  863.99   22.61   2
   4  -4   4  804.68   22.77   2
  -4  -4  -4  810.93   25.41   1
   4  -4   4  884.58   26.51   1
   4   4   4  810.12   23.06   4
   4  -4   4  754.66   26.12   4
   4   4   4  795.89   25.84   3
   5  -4   4 1605.19   43.16   2
   5  -4   4 1645.16   47.55   1
  -5  -4  -4 1613.52   47.08   1
   5   4   4 1640.57   43.81   4
   5  -4   4 1559.05   47.09   4
   5   4   4 1620.35   48.09   3
   5   4   4 1630.10   42.58   2
   6   4   4  490.26   15.97   2
   6  -4   4  460.00   16.26   3
   6   4   4  483.91   15.61   4
   6   4   4  501.77   19.68   3
  -6  -4  -4  486.07   18.26   1
   6  -4   4  489.41   17.17   2
   6  -4   4  485.30   18.42   1
   6  -4   4  461.36   19.97   4
   7  -4   4  204.67   12.02   1
   7   4   4  211.88    9.79   4
   7  -4   4  239.66   12.67   2
   7  -4   4  225.92   11.43   3
   7   4   4  228.03   11.18   2
   7  -4   4  217.88   14.59   4
  -7  -4  -4  232.43   12.65   1
   7   4   4  222.01   15.19   3
   8  -4   4   74.45    8.41   1
   8  -4   4   80.19    9.49   2
   8   4   4   67.08    6.55   4
  -8  -4  -4   65.97    9.14   1
   8   4   4   96.10   11.69   3
   8  -4   4   77.36   10.26   4
   8   4   4   86.33    8.52   2
   8  -4   4   69.01    7.86   3
  -9  -4  -4    1.73    6.34   1
   9   4   4   15.26    5.51   4
   9   4   4    5.58    9.71   3
   9   4   4   13.79    6.80   2
   9  -4   4   12.67    6.21   1
   9  -4   4    9.28    7.72   2
   9  -4   4   -1.46    7.96   4
  10  -4   4  144.37   12.59   2
 -10  -4  -4  154.24   12.32   1
  10   4   4  157.19   10.33   4
  10  -4   4  147.55   10.40   1
  10  -4   4  154.55   13.57   4
  10   4   4  152.08   12.74   2
  10   4   4  170.78   16.51   3
  11  -4   4   26.61    9.18   2
  11  -4   4   22.24    9.58   4
  11   4   4   23.58    8.94   2
  11   4   4   20.77   12.22   3
 -11  -4  -4   16.95    8.53   1
  11  -4   4   31.45    7.04   1
  11   4   4   22.34    7.19   4
  12  -4   4  163.42   10.93   1
  12   4   4  151.66   14.58   2
  12  -4   4  150.73   13.61   4
  12   4   4  170.27   12.26   4
  12   4   4  176.01   18.02   3
  12  -4   4  158.70   13.29   2
 -12  -4  -4  152.07   13.22   1
  13  -4   4    6.00    6.54   1
  13   4   4   15.34   10.43   2
  13  -4   4  -13.69    8.38   2
  13   4   4    0.11   12.66   3
  13   4   4    5.04    8.08   4
  13  -4   4    7.99    8.40   4
  14  -4   4   15.79   10.20   2
  14   4   4    1.51   13.32   3
  14  -4   4   43.29   10.36   4
  14   4   4   33.53    9.23   4
  15  -5  -4  148.03   14.07   4
  15   5  -4  106.88   18.45   3
  15   5  -4  136.99   14.90   2
  15  -5  -4  143.54   15.54   2
  14  -5  -4  164.83   14.68   4
  14   5  -4  129.03   19.32   3
  14  -5  -4  159.20   15.93   2
  14   5  -4  176.44   15.79   2
  13   5  -4   21.42   10.38   2
  13  -5  -4   47.32   10.87   4
  13   5  -4   -1.77   14.88   3
  13  -5  -4   31.11   11.82   2
  12  -5  -4   76.04   11.66   4
  12   5  -4   45.67   16.03   3
  12   5  -4   63.35   11.91   2
  12  -5  -4   48.86   12.54   2
  11   5  -4   42.41   10.96   2
  11   5  -4   23.13   14.11   3
  11  -5  -4   24.92   12.07   3
  11  -5  -4   11.41   10.10   2
  11  -5  -4   43.25   10.78   4
  10  -5  -4    4.38   10.79   3
  10   5  -4   15.33   13.63   3
  10   5  -4    1.85    8.83   2
  10  -5  -4    0.58    4.16   1
  10  -5  -4   -1.96    8.76   4
  10  -5  -4    0.42   10.05   2
   9  -5  -4  436.95   15.56   1
   9   5  -4  415.19   19.74   2
   9  -5  -4  407.87   20.63   4
   9   5  -4  433.39   25.31   3
   9  -5  -4  413.03   20.80   2
   9  -5  -4  410.53   22.09   3
   9   5  -4  423.97   14.12   4
   8   5  -4  673.12   29.56   3
  -8  -5   4  604.49   19.67   1
   8  -5  -4  614.28   25.15   3
   8  -5  -4  589.52   24.23   4
   8  -5  -4  598.08   20.09   1
   8   5  -4  610.97   18.14   4
   8  -5  -4  580.40   24.29   2
   8   5  -4  632.26   23.93   2
   7   5  -4  366.27   11.49   4
   7  -5  -4  374.37   18.05   3
   7  -5  -4  360.23   17.83   4
   7   5  -4  427.21   22.95   3
   7   5  -4  397.98   18.09   2
  -7  -5   4  361.04   12.94   1
   7  -5  -4  355.83   13.62   1
   7  -5  -4  360.70   17.47   2
   6   5  -4  758.07   31.39   3
   6  -5  -4  815.37   25.34   2
   6  -5  -4  784.09   26.32   4
   6  -5  -4  801.13   26.47   3
   6  -5  -4  806.15   24.04   1
  -6  -5   4  774.93   23.37   1
  -5  -5   4  238.54    9.14   1
   5  -5  -4  242.56   11.53   3
   5  -5  -4  250.65    9.86   1
   5   5  -4  251.01   13.03   2
   5  -5  -4  260.47   12.46   4
   5   5  -4  273.01   18.50   3
   5  -5  -4  260.15   11.41   2
  -4  -5   4  919.15   27.00   1
   4   5  -4  951.22   33.23   3
   4  -5  -4  904.15   27.84   4
   4  -5  -4  928.13   26.27   2
  -4   5   4  941.13   28.31   3
   4  -5  -4  933.03   27.30   1
   4   5  -4 1031.78   27.67   2
   3  -5  -4 1345.24   37.33   4
   3   5  -4 1344.27   42.77   3
   3   5  -4 1294.35   36.12   2
   3  -5  -4 1334.17   35.27   2
   3  -5  -4 1375.41   37.72   1
  -3   5   4 1371.74   38.56   3
  -3  -5   4 1353.71   37.67   1
  -2  -5   4   40.86    3.98   1
  -2   5   4   43.26    3.53   3
   2   5  -4   48.21    7.74   3
   2  -5  -4   40.51    3.77   1
   2   5  -4   43.45    4.20   2
   2  -5  -4   37.98    4.05   4
   2  -5  -4   35.79    3.17   2
  -1   5   4  327.29    9.72   2
  -1   5   4  329.67   11.03   3
  -1  -5   4  331.28   10.55   4
   1   5  -4  327.63   14.14   3
  -1  -5   4  340.81   11.76   1
   1  -5  -4  323.61   10.97   4
   1  -5  -4  331.93   11.16   1
   0   5   4  136.55    6.58   3
   0   5  -4  135.60    8.45   3
   0  -5   4  139.60    7.77   4
   0   5   4  142.67    5.30   2
   0  -5   4  139.71    7.39   1
   0  -5  -4  152.81    6.72   1
   0  -5  -4  136.90    6.41   4
   1  -5   4  995.15   30.37   4
   1   5   4 1080.40   30.68   3
  -1  -5  -4 1038.81   28.75   4
  -1  -5  -4 1028.85   30.19   1
   1  -5   4 1062.37   31.11   1
   1   5   4 1080.74   27.24   2
   2   5   4 1303.87   37.57   3
   2  -5   4 1286.34   32.66   2
  -2  -5  -4 1270.68   36.84   1
   2  -5   4 1212.06   37.26   4
   2   5   4 1334.96   34.84   4
   2   5   4 1337.50   33.32   2
   2  -5   4 1282.12   37.84   1
   3  -5   4  428.18   15.56   1
   3  -5   4  404.19   12.23   2
   3  -5   4  399.02   16.73   4
   3   5   4  420.22   15.07   3
   3   5   4  417.22   12.41   2
  -3  -5  -4  424.55   14.64   1
   3   5   4  426.36   12.88   4
   4   5   4 1103.15   28.58   2
   4   5   4 1051.31   32.68   3
   4  -5   4 1072.36   32.96   1
  -4  -5  -4 1086.41   32.12   1
   4  -5   4 1066.33   28.78   2
   4   5   4 1077.78   29.40   4
   4  -5   4  979.57   33.06   4
   5   5   4    6.29    3.60   2
   5  -5   4    4.58    4.84   1
   5  -5   4    7.04    4.77   2
   5  -5   4    6.84    6.94   4
   5   5   4    5.03    5.58   3
  -5  -5  -4    6.25    5.07   1
   6   5   4  171.58   12.97   3
   6  -5   4  174.85   10.91   1
   6  -5   4  170.52   13.93   4
   6   5   4  180.75    9.00   2
  -6  -5  -4  171.24   10.69   1
   6   5   4  167.95    8.20   4
   6  -5   4  173.82   11.04   2
   7  -5   4  973.80   30.50   2
   7  -5   4  991.03   33.78   4
   7  -5   4  996.28   32.49   1
  -7  -5  -4 1022.02   32.82   1
   7   5   4 1023.81   29.30   4
   7   5   4 1014.17   29.26   2
   7   5   4 1010.38   34.37   3
   8   5   4   -0.70    5.46   2
   8   5   4   10.33    4.44   4
   8  -5   4    6.71    8.34   4
   8  -5   4    9.15    6.17   1
   8  -5   4   -1.82    6.96   2
   8   5   4   14.58    9.63   3
  -8  -5  -4    4.24    6.85   1
   9  -5   4   28.66    8.45   2
   9   5   4   40.52   11.31   3
   9   5   4   40.65    6.16   4
  -9  -5  -4   31.94    8.23   1
   9  -5   4   36.04    7.42   1
   9  -5   4   45.98    9.73   4
   9   5   4   40.96    7.87   2
  10  -5   4  521.39   21.03   2
  10  -5   4  530.77   22.39   4
  10  -5   4  514.11   20.38   1
  10   5   4  546.22   26.03   3
 -10  -5  -4  493.48   21.79   1
  10   5   4  523.37   19.17   4
  10   5   4  543.16   20.99   2
  11  -5   4  380.60   16.61   1
  11   5   4  389.38   18.40   2
  11   5   4  357.73   22.59   3
 -11  -5  -4  379.83   18.72   1
  11  -5   4  346.69   17.51   2
  11  -5   4  369.35   18.84   4
  11   5   4  370.45   16.17   4
  12  -5   4   28.04    7.44   1
  12   5   4   13.12    9.94   2
  12   5   4   28.38   13.89   3
  12   5   4   28.67    7.79   4
  12  -5   4   30.15    9.81   4
 -12  -5  -4   24.52    8.76   1
  12  -5   4   19.65    9.16   2
  13   5   4   34.47    8.68   4
  13  -5   4    4.82    8.82   2
  13   5   4    2.37   13.14   3
  13  -5   4   25.02   10.05   4
  13   5   4   26.16   10.73   2
  13  -5   4   25.06    7.38   1
  14   5   4  108.93   14.37   2
  14  -5   4   89.98   12.50   4
  14   5   4   87.37   16.94   3
  14  -5   4   99.11   12.51   2
  15   6  -4   12.87   10.96   2
  15  -6  -4   28.95   11.12   4
  15   6  -4   -4.18   15.29   3
  15  -6  -4   28.13   11.88   2
  14   6  -4  273.25   17.36   2
  14   6  -4  232.98   23.16   3
  14  -6  -4  253.75   17.67   2
  14  -6  -4  285.60   17.78   4
  13  -6  -4   91.07   13.67   2
  13   6  -4  107.07   13.12   2
  13   6  -4   49.28   16.69   3
  13  -6  -4  106.50   13.78   4
  12   6  -4   25.14   15.30   3
  12  -6  -4   57.56   12.17   4
  12   6  -4   63.15   11.53   2
  12  -6  -4   54.66   12.38   2
  11   6  -4  179.97   14.45   2
  11  -6  -4  184.58   16.31   4
  11   6  -4  167.46   19.57   3
  11  -6  -4  169.86   15.35   2
  10  -6  -4   29.91   10.26   4
  10  -6  -4   37.77    6.07   1
  10   6  -4   40.38   14.33   3
  10  -6  -4   23.71   11.73   3
  10   6  -4   38.57   10.54   2
  10  -6  -4   46.19   10.87   2
   9  -6  -4  455.61   21.93   2
   9  -6  -4  474.15   22.88   3
   9   6  -4  481.97   20.58   2
   9   6  -4  460.30   26.11   3
   9  -6  -4  462.16   17.12   1
   8  -6  -4   84.30    7.34   1
   8  -6  -4   82.05   11.83   4
   8   6  -4   90.68   15.28   3
  -8  -6   4   68.21    6.62   1
   8  -6  -4   75.19   10.49   3
   8   6  -4   99.59   11.38   2
   8  -6  -4   92.26   11.88   2
   7  -6  -4   26.88    8.50   2
  -7  -6   4   14.58    4.13   1
   7  -6  -4   15.34    7.14   3
   7   6  -4   18.34   12.25   3
   7   6  -4   13.96    8.32   2
   7  -6  -4   31.22    8.66   4
   7  -6  -4   23.54    5.05   1
   6  -6  -4  285.85   11.63   1
   6  -6  -4  293.00   13.96   3
   6  -6  -4  295.07   13.96   2
   6   6  -4  283.11   14.66   2
   6  -6  -4  288.55   14.98   4
   6   6  -4  299.63   20.68   3
  -6  -6   4  285.04   11.04   1
   5  -6  -4  176.61   11.28   4
   5   6  -4  169.54   10.96   2
   5  -6  -4  174.33   10.06   2
  -5  -6   4  165.41    7.81   1
   5  -6  -4  178.33    8.52   1
   5   6  -4  169.69   16.79   3
   4  -6  -4 3018.70   75.94   2
  -4  -6   4 2977.02   80.89   1
   4  -6  -4 2971.69   79.77   4
  -4   6   4 2927.62   83.00   3
[truncated: 1,230,617 more chars]
