# Supplementary material for: Crystal structure of μ-fluorido-bis­{(η4-cyclo­octa­diene)[hexa­fluorido­anti­monato(V)]platinum(II)} hexa­fluorido­anti­monate(V) hydrogen fluoride 0.75-solvate
Source: Acta Crystallogr E Crystallogr Commun. 2016 Jan 1;72(Pt 1):14–6. doi: 10.1107/S2056989015022835 (PMC4704745; doi:10.1107/S2056989015022835)
Supplement: Supplementary file 2 [file e-72-00014-Isup2.hkl]

data_I                                                                          
_shelx_title ' (CODPtSbF6)2F+ SbF6-   yellow 0.1*0.1*0.02mm    P2(1)/c'         
_shelx_refln_list_code          4                                               
_shelx_F_calc_maximum      801.57                                               
_exptl_crystal_F_000      2410.00                                               
_reflns_d_resolution_high  0.6983                                               
                                                                                
loop_                                                                           
 _space_group_symop_operation_xyz                                               
 'x, y, z'                                                                      
 '-x, y+1/2, -z+1/2'                                                            
 '-x, -y, -z'                                                                   
 'x, -y-1/2, z-1/2'                                                             
                                                                                
_cell_length_a    11.3248                                                       
_cell_length_b    15.1014                                                       
_cell_length_c    18.2732                                                       
_cell_angle_alpha  90.000                                                       
_cell_angle_beta  100.606                                                       
_cell_angle_gamma  90.000                                                       
                                                                                
_shelx_F_squared_multiplier     1.000                                           
                                                                                
loop_                                                                           
 _refln_index_h                                                                 
 _refln_index_k                                                                 
 _refln_index_l                                                                 
 _refln_F_squared_calc                                                          
 _refln_F_squared_meas                                                          
 _refln_F_squared_sigma                                                         
 _refln_observed_status                                                         
   1   0   0      11363.10      11219.10       268.95 o                         
   2   0   0      80407.93      78588.56      1444.22 o                         
   3   0   0     132068.56     132837.89      1808.50 o                         
   4   0   0        684.56        597.42       132.24 o                         
   5   0   0      74513.95      70409.19      1154.43 o                         
   6   0   0      68732.32      68948.58      1057.86 o                         
   7   0   0      92735.29      88009.54      1514.38 o                         
   8   0   0      12566.95      13442.40       416.10 o                         
   9   0   0      10427.67      10760.99       451.19 o                         
  10   0   0     118130.63     122064.78      1805.23 o                         
  11   0   0       7139.02       6316.98       343.73 o                         
  12   0   0      29912.45      26976.99       759.80 o                         
  13   0   0        303.83        549.99       371.49 o                         
  14   0   0       1698.43       1557.86       382.72 o                         
  15   0   0      14120.34      12879.35       684.79 o                         
   1   1   0     183958.28     186376.20      1750.50 o                         
   2   1   0       4771.62       5699.68       116.03 o                         
   3   1   0        970.85       1601.91        88.99 o                         
   4   1   0     159096.08     154633.34      1489.84 o                         
   5   1   0        805.13       1174.90       132.67 o                         
   6   1   0      17110.15      17082.32       291.39 o                         
   7   1   0      23759.21      23667.81       480.63 o                         
   8   1   0      45471.25      43019.45       551.15 o                         
   9   1   0       9868.83      10550.93       314.46 o                         
  10   1   0       4617.48       5086.28       289.85 o                         
  11   1   0      85907.43      82065.43       927.74 o                         
  12   1   0        342.61        511.50       244.15 o                         
  13   1   0      10509.92      10294.12       380.54 o                         
  14   1   0       5674.78       6249.24       420.17 o                         
  15   1   0      18254.48      16513.72       619.32 o                         
   0   2   0     178254.31     179788.95      3396.78 o                         
   1   2   0      18411.13      19613.55       203.45 o                         
   2   2   0      59229.09      60553.38       595.04 o                         
   3   2   0      11989.08      12271.17       259.65 o                         
   4   2   0      32958.57      34887.77       413.23 o                         
   5   2   0      64272.57      68569.45      1009.59 o                         
   6   2   0       6506.10       7476.93       207.38 o                         
   7   2   0      28453.17      30655.04       432.61 o                         
   8   2   0      21245.12      24327.80       395.61 o                         
   9   2   0      19307.00      17531.31       448.93 o                         
  10   2   0        365.04        264.86       162.75 o                         
  11   2   0      26617.55      26412.48       464.74 o                         
  12   2   0       7062.92       7637.21       341.73 o                         
  13   2   0      18874.93      17713.71       530.49 o                         
  14   2   0       5190.23       5050.95       397.94 o                         
  15   2   0      11136.16       9720.21       482.52 o                         
   1   3   0      34469.73      33437.48       333.38 o                         
   2   3   0     127967.46     132887.78      1256.16 o                         
   3   3   0      49707.26      48524.91       511.05 o                         
   4   3   0      87765.41      88043.95       885.15 o                         
   5   3   0        277.19        555.05       100.77 o                         
   6   3   0      70696.40      72301.32       778.01 o                         
   7   3   0       8645.06       9616.13       250.58 o                         
   8   3   0      22238.32      22583.71       376.20 o                         
   9   3   0      18651.14      16822.08       339.67 o                         
  10   3   0        620.35        648.75       165.78 o                         
  11   3   0       1435.48       1523.17       187.06 o                         
  12   3   0       4960.60       5782.05       452.40 o                         
  13   3   0       1935.98       2291.17       371.17 o                         
  14   3   0        159.35        147.27       329.46 o                         
  15   3   0       6030.71       7312.29       568.38 o                         
   0   4   0       6682.39       7981.06       158.08 o                         
   1   4   0       2268.53       2777.97        78.49 o                         
   2   4   0     116491.59     122885.58      1163.74 o                         
   3   4   0     112322.66     111450.70      1074.14 o                         
   4   4   0        516.63       1250.20        90.82 o                         
   5   4   0       6160.18       6130.42       168.83 o                         
   6   4   0      12877.96      12155.08       251.37 o                         
   7   4   0       1606.92       1844.01       151.06 o                         
   8   4   0      15339.35      13875.35       301.95 o                         
   9   4   0       1478.89       1824.20       177.88 o                         
  10   4   0       8710.33       9353.31       270.65 o                         
  11   4   0      14111.02      13970.34       375.55 o                         
  12   4   0      15588.42      14418.09       447.44 o                         
  13   4   0      31316.73      30247.66       725.28 o                         
  14   4   0       1403.64       1131.85       356.87 o                         
  15   4   0        452.26        119.18       346.23 o                         
   1   5   0     107966.41     108490.66      1027.16 o                         
   2   5   0      65656.47      64381.96       633.83 o                         
   3   5   0      36493.26      35249.29       416.00 o                         
   4   5   0      18804.55      20101.75       273.74 o                         
   5   5   0       1113.20       1868.96       131.95 o                         
   6   5   0       1650.22       2332.19       157.39 o                         
   7   5   0      89382.29      88969.45       944.25 o                         
   8   5   0      12479.26      12031.20       284.28 o                         
   9   5   0      29609.62      28774.20       467.28 o                         
  10   5   0      14394.81      14022.52       332.72 o                         
  11   5   0       9173.40       9318.66       327.38 o                         
  12   5   0       7929.36       8496.66       552.31 o                         
  13   5   0        886.91        647.35       338.58 o                         
  14   5   0       7991.56       8366.89       560.56 o                         
  15   5   0         41.93        295.78       392.69 o                         
   0   6   0       8293.78       8490.84       182.68 o                         
   1   6   0      23675.88      22930.44       257.19 o                         
   2   6   0      52088.11      50587.29       512.50 o                         
   3   6   0      47620.59      48903.88       512.24 o                         
   4   6   0     124112.22     127203.45      1237.23 o                         
   5   6   0       5574.81       5724.81       170.75 o                         
   6   6   0      77968.59      78503.10       835.50 o                         
   7   6   0      22475.95      21342.64       347.66 o                         
   8   6   0        315.65        464.70       143.29 o                         
   9   6   0      11956.38      12133.64       306.66 o                         
  10   6   0        794.66        730.77       175.56 o                         
  11   6   0        652.39       1384.52       263.42 o                         
  12   6   0      19362.72      18792.36       494.48 o                         
  13   6   0       4742.55       5878.47       432.98 o                         
  14   6   0      13590.43      11577.12       516.98 o                         
  15   6   0       5861.62       5623.68       458.51 o                         
   1   7   0       1270.58       1390.09        77.16 o                         
   2   7   0      27839.12      26395.85       302.20 o                         
   3   7   0      64009.21      60946.53       668.13 o                         
   4   7   0       1010.55       1225.40       124.44 o                         
   5   7   0       7517.64       7363.40       197.18 o                         
   6   7   0        514.78        874.58       121.01 o                         
   7   7   0      34320.52      34467.92       461.94 o                         
   8   7   0      30493.45      29153.93       496.03 o                         
   9   7   0       1065.99       1512.25       173.96 o                         
  10   7   0        820.47        489.44       213.74 o                         
  11   7   0        585.81        462.53       254.31 o                         
  12   7   0          2.92         94.97       282.70 o                         
  13   7   0       2436.65       2401.21       386.60 o                         
  14   7   0         46.64         23.36       341.26 o                         
  15   7   0       2198.27       1838.01       513.30 o                         
   0   8   0        827.40       1357.02       157.80 o                         
   1   8   0      93919.97      89979.32       875.81 o                         
   2   8   0      13784.72      14529.97       207.08 o                         
   3   8   0      10026.09       9515.16       176.66 o                         
   4   8   0        668.06        698.27       103.61 o                         
   5   8   0        202.93         85.91       134.74 o                         
   6   8   0       2089.90       2393.43       149.04 o                         
   7   8   0      10916.19      11148.19       272.24 o                         
   8   8   0       8031.12       8176.34       381.80 o                         
   9   8   0      15336.53      15412.40       396.61 o                         
  10   8   0        325.56        562.35       307.45 o                         
  11   8   0       4339.28       4533.44       365.86 o                         
  12   8   0        279.12        115.59       262.50 o                         
  13   8   0        149.22        205.94       354.79 o                         
  14   8   0       3036.83       3286.07       416.58 o                         
   1   9   0       3628.89       3853.74       152.35 o                         
   2   9   0      26520.50      26471.90       318.14 o                         
   3   9   0       8207.19       8297.43       195.24 o                         
   4   9   0       5181.73       5065.47       249.51 o                         
   5   9   0      62366.84      61409.38       723.06 o                         
   6   9   0      12483.51      11942.57       315.02 o                         
   7   9   0      25161.26      24315.13       399.42 o                         
   8   9   0       1984.51       2000.90       215.08 o                         
   9   9   0       8864.26       8963.28       443.55 o                         
  10   9   0      38553.43      37186.43       735.87 o                         
  11   9   0       1948.73       1270.69       282.84 o                         
  12   9   0       3579.03       3806.77       424.35 o                         
  13   9   0        643.08        201.19       425.09 o                         
  14   9   0       8485.51       8548.95       516.58 o                         
   0  10   0       1784.17       2025.83       189.74 o                         
   1  10   0     113430.95     110333.70      1076.54 o                         
   2  10   0        340.00        694.86        87.68 o                         
   3  10   0      14234.52      14287.51       231.06 o                         
   4  10   0       8665.32       8718.58       230.03 o                         
   5  10   0       8041.87       7290.25       238.69 o                         
   6  10   0     136820.25     136691.16      1599.10 o                         
   7  10   0       1936.26       1973.58       202.64 o                         
   8  10   0        286.46        518.10       193.97 o                         
   9  10   0      37798.88      37683.60       625.81 o                         
  10  10   0       9372.82      10047.12       364.47 o                         
  11  10   0       3051.70       3181.22       320.66 o                         
  12  10   0       7764.30       8051.66       412.83 o                         
  13  10   0      17988.10      15794.60       590.86 o                         
  14  10   0       4612.63       5613.91       558.39 o                         
   1  11   0        339.44        756.39        88.73 o                         
   2  11   0      92313.70      89504.34       900.27 o                         
   3  11   0      56319.41      54679.20       594.20 o                         
   4  11   0       3386.07       3627.19       186.19 o                         
   5  11   0     147457.28     144592.02      1669.33 o                         
   6  11   0       1285.30        986.67       171.00 o                         
   7  11   0       3957.14       4482.25       270.04 o                         
   8  11   0       6875.62       6933.95       319.04 o                         
   9  11   0       5300.94       6102.00       303.10 o                         
  10  11   0      20921.57      20306.79       521.47 o                         
  11  11   0        310.41       -302.40       302.40 o                         
  12  11   0       5511.98       5921.67       538.33 o                         
  13  11   0        972.43       2239.56       519.00 o                         
   0  12   0       3018.20       3972.71       273.74 o                         
   1  12   0      47066.58      47330.91       568.55 o                         
   2  12   0      12308.78      12611.51       361.23 o                         
   3  12   0       3986.74       5136.41       194.76 o                         
   4  12   0       2388.38       2468.14       179.20 o                         
   5  12   0       4765.05       5331.87       249.02 o                         
   6  12   0      35496.50      36276.15       624.64 o                         
   7  12   0       5842.97       6747.36       305.72 o                         
   8  12   0       8119.62       7982.17       338.46 o                         
   9  12   0      12908.68      12919.48       507.45 o                         
  10  12   0      16939.88      17071.41       542.73 o                         
  11  12   0       1498.26       2276.65       364.12 o                         
  12  12   0       3580.67       4165.59       509.30 o                         
  13  12   0      20913.89      19548.87      1139.39 o                         
   1  13   0         55.12        157.91       130.93 o                         
   2  13   0       8456.78       7834.49       291.90 o                         
   3  13   0      30400.41      29801.17       537.71 o                         
   4  13   0       3233.81       3315.99       282.61 o                         
   5  13   0        581.10        641.70       168.97 o                         
   6  13   0       1497.92       1919.52       208.86 o                         
   7  13   0        558.37        604.09       202.00 o                         
   8  13   0      15945.13      16911.51       452.22 o                         
   9  13   0      20497.73      19091.84       499.11 o                         
  10  13   0       8689.65       8695.82       817.38 o                         
  11  13   0        834.24        757.41       327.45 o                         
  12  13   0       3061.93       2570.89      1517.50 o                         
   0  14   0      27580.18      25248.54       597.02 o                         
   1  14   0      22819.53      23210.07       407.17 o                         
   2  14   0       9219.30       8846.98       315.65 o                         
   3  14   0      24723.83      24158.08       560.45 o                         
   4  14   0       7742.90       7494.66       362.65 o                         
   5  14   0       4185.59       5121.85       343.04 o                         
   6  14   0        780.77        938.59       275.42 o                         
   7  14   0      23499.55      24145.66       651.40 o                         
   8  14   0      13253.51      13235.78       536.03 o                         
   9  14   0         90.87        432.52       333.56 o                         
  10  14   0        109.83        425.74       429.97 o                         
  11  14   0        431.55        816.09       450.92 o                         
  12  14   0       2971.02       2235.45       588.93 o                         
   1  15   0      22034.66      22086.63       469.46 o                         
   2  15   0       5600.03       6257.74       329.94 o                         
   3  15   0       4932.81       6056.63       337.41 o                         
   4  15   0      15793.98      15041.64       483.67 o                         
   5  15   0       2896.55       2860.48       384.78 o                         
   6  15   0         68.39        247.63       277.94 o                         
   7  15   0       2028.88       2997.59       352.70 o                         
   8  15   0      22646.65      22850.04       670.99 o                         
   9  15   0        178.62        106.07       340.60 o                         
  10  15   0         29.94        515.21       427.03 o                         
  11  15   0      13164.77      13690.87       710.31 o                         
   0  16   0      31782.65      29756.93       938.07 o                         
   1  16   0       3403.97       3587.30       281.34 o                         
   2  16   0      22639.20      21532.56       540.44 o                         
   3  16   0      12246.06      12462.72       442.92 o                         
   4  16   0       3658.50       4389.14       339.63 o                         
   5  16   0       7068.72       7564.36       582.22 o                         
   6  16   0        125.32        146.75       283.54 o                         
   7  16   0       9099.76      10213.76       594.83 o                         
   8  16   0        974.36        703.86       338.74 o                         
   9  16   0       6916.73       7007.78       549.55 o                         
  10  16   0       4194.63       5168.20       554.75 o                         
   1  17   0      27023.45      25792.71       742.35 o                         
   2  17   0       3047.54       3898.32       326.74 o                         
   3  17   0         43.85          7.09       242.06 o                         
   4  17   0       9079.64       8324.02       421.88 o                         
   5  17   0       3692.74       4578.80       376.70 o                         
   6  17   0       2023.09       2220.53       417.78 o                         
   7  17   0        594.76        909.92       389.31 o                         
   8  17   0       1768.32       1738.78       385.98 o                         
   9  17   0       7526.24       8612.82       742.61 o                         
   0  18   0        276.05        750.39       538.38 o                         
   1  18   0        294.11        496.07       374.73 o                         
   2  18   0       1198.86        743.19       380.09 o                         
   3  18   0         77.54       -284.85       346.66 o                         
   4  18   0         65.75        151.53       289.92 o                         
   5  18   0        167.17        313.76       296.69 o                         
   6  18   0         89.41        348.81       422.33 o                         
   7  18   0         15.98        292.88       342.95 o                         
   8  18   0       1373.50       1054.55       386.07 o                         
   1  19   0       9458.67       9686.84       643.85 o                         
   2  19   0        542.71        524.18       433.07 o                         
   3  19   0       1343.90        881.98       586.20 o                         
   4  19   0      13448.17      13936.13       860.01 o                         
   5  19   0       3332.68       3054.55       381.59 o                         
   6  19   0       2223.66       2702.18       395.15 o                         
   7  19   0        783.45        519.78       370.19 o                         
   0  20   0      24195.02      23256.06      1317.53 o                         
   1  20   0        848.91        700.03       451.14 o                         
   2  20   0       4601.52       4024.55       559.39 o                         
   3  20   0       3726.94       3949.24       805.90 o                         
   4  20   0        993.17        740.44       475.69 o                         
   5  20   0       5081.49       5790.63       608.52 o                         
   1  21   0      15383.88      13687.51       772.98 o                         
   2  21   0        462.08        894.75       480.23 o                         
   3  21   0       2367.82       2122.10       574.75 o                         
 -15   1   1       4503.43       4234.82       399.30 o                         
 -14   1   1          6.89       -110.13       258.20 o                         
 -13   1   1       3743.30       2701.60       328.89 o                         
 -12   1   1        371.15        335.46       247.08 o                         
 -11   1   1       1700.68       2380.04       214.27 o                         
 -10   1   1       3169.60       3406.55       203.50 o                         
  -9   1   1       2715.87       3454.55       238.29 o                         
  -8   1   1      73098.95      76433.10       845.17 o                         
  -7   1   1       2707.76       2628.43       151.76 o                         
  -6   1   1      21396.08      20532.28       322.04 o                         
  -5   1   1     115758.40     113967.10      1139.32 o                         
  -4   1   1      23965.05      23790.00       543.07 o                         
  -3   1   1      65282.66      62545.73       860.30 o                         
  -2   1   1        208.28        587.67        56.44 o                         
  -1   1   1         80.16        472.54        34.97 o                         
   0   1   1      85120.55      73092.60      1858.25 o                         
   1   1   1      55507.68      58768.96       729.09 o                         
   2   1   1     167088.22     177129.02      1655.09 o                         
   3   1   1      13433.34      14984.81       217.42 o                         
   4   1   1      25978.01      26804.65       333.87 o                         
   5   1   1      63193.45      64063.41       681.12 o                         
   6   1   1      28699.23      28247.24       416.39 o                         
   7   1   1      48258.85      45003.89       812.12 o                         
   8   1   1        701.95       1136.18       161.26 o                         
   9   1   1       7201.72       8419.42       254.46 o                         
  10   1   1       5386.66       5126.06       249.57 o                         
  11   1   1        616.64        910.16       228.17 o                         
  12   1   1        106.61        -97.17       184.98 o                         
  13   1   1        898.83       1376.98       280.42 o                         
  14   1   1       1389.26       1438.94       293.02 o                         
  15   1   1        982.49       1837.14       327.33 o                         
 -15   2   1       6035.01       5998.28       947.52 o                         
 -14   2   1        622.89        731.84       430.48 o                         
 -13   2   1       8207.00       7935.68       388.97 o                         
 -12   2   1       1657.42       1759.52       261.53 o                         
 -11   2   1       3307.15       4139.99       282.36 o                         
 -10   2   1         76.93        189.42       154.35 o                         
  -9   2   1      24576.69      25541.33       414.20 o                         
  -8   2   1      31340.04      31317.98       454.14 o                         
  -7   2   1      43954.08      43986.48       548.93 o                         
  -6   2   1      58237.68      59396.43       666.71 o                         
  -5   2   1      43210.15      43113.79       615.62 o                         
  -4   2   1     189502.34     193045.75      1968.90 o                         
  -3   2   1        325.67        886.18        75.90 o                         
  -2   2   1     133264.33     144669.19      1498.41 o                         
  -1   2   1      14811.08      18185.85       205.60 o                         
   0   2   1      29916.39      28051.03       327.82 o                         
   1   2   1       3385.99       4909.95        92.62 o                         
   2   2   1       5895.23       6636.69       128.52 o                         
   3   2   1     134233.27     129251.68      2267.54 o                         
   4   2   1       1101.38       1633.80       102.96 o                         
   5   2   1      22561.33      23135.41       326.48 o                         
   6   2   1      70523.95      73831.91       860.15 o                         
   7   2   1        366.60       1034.48       147.39 o                         
   8   2   1     127488.34     129019.19      1323.69 o                         
   9   2   1        192.88        160.00       155.94 o                         
  10   2   1       7852.71       7784.26       260.86 o                         
  11   2   1      36403.50      37292.51       530.74 o                         
  12   2   1       1217.97        811.51       247.32 o                         
  13   2   1       5309.06       5917.09       376.42 o                         
  14   2   1       1393.20       1929.84       301.26 o                         
  15   2   1      12079.00      11188.34       627.38 o                         
 -15   3   1      14278.86      12783.05       627.36 o                         
 -14   3   1         90.36       -114.31       333.38 o                         
 -13   3   1        508.35        685.18       340.46 o                         
 -12   3   1      41794.70      37537.09       641.87 o                         
 -11   3   1          6.64        119.44       178.74 o                         
 -10   3   1       2828.40       3277.47       199.68 o                         
  -9   3   1      16714.39      15805.05       329.25 o                         
  -8   3   1      23124.16      24947.15       413.05 o                         
  -7   3   1      16453.80      15690.79       301.57 o                         
  -6   3   1       5966.08       4916.54       177.18 o                         
  -5   3   1     138600.33     136596.55      1342.75 o                         
  -4   3   1       8250.87       8167.83       172.69 o                         
  -3   3   1      55434.76      54506.29       558.61 o                         
  -2   3   1      26676.76      26392.89       285.92 o                         
  -1   3   1      15066.39      16137.71       177.99 o                         
   0   3   1      78272.29      78012.33       794.34 o                         
   1   3   1        109.47        351.84        51.00 o                         
   2   3   1       4278.75       5457.16       179.80 o                         
   3   3   1      38682.41      38737.75       777.39 o                         
   4   3   1      67854.38      66868.20      1159.67 o                         
   5   3   1        124.06        160.95        93.00 o                         
   6   3   1        237.03        285.52       115.23 o                         
   7   3   1     141796.92     141321.06      1512.85 o                         
   8   3   1        536.87        841.41       158.44 o                         
   9   3   1       2000.64       1730.68       178.30 o                         
  10   3   1      15507.83      15415.00       328.37 o                         
  11   3   1       5769.63       5569.94       246.32 o                         
  12   3   1      15328.98      14705.00       446.25 o                         
  13   3   1        790.61        892.48       274.13 o                         
  14   3   1      19979.79      18095.69       583.76 o                         
  15   3   1       3495.92       4364.20       460.46 o                         
 -15   4   1        146.60        291.71       354.12 o                         
 -14   4   1        641.88        400.19       348.78 o                         
 -13   4   1       3917.52       3936.74       399.61 o                         
 -12   4   1       8078.73       9736.63       481.02 o                         
 -11   4   1      44534.51      44655.11       638.60 o                         
 -10   4   1        594.56        650.93       165.34 o                         
  -9   4   1      13517.29      13023.50       303.54 o                         
  -8   4   1      46734.75      45214.21       570.12 o                         
  -7   4   1      11377.65      12118.66       268.67 o                         
  -6   4   1       9730.87      11765.32       245.56 o                         
  -5   4   1      62953.38      64227.82       684.83 o                         
  -4   4   1     183222.42     185449.23      1819.43 o                         
  -3   4   1      72574.53      78169.91       820.17 o                         
  -2   4   1     122562.23     125443.16      1508.10 o                         
  -1   4   1     360605.69     360680.31      3329.09 o                         
   0   4   1        703.21        939.57        54.77 o                         
   1   4   1       7780.03       7397.58       133.04 o                         
   2   4   1      10230.40      11593.21       188.11 o                         
   3   4   1      73717.71      73414.22       783.96 o                         
   4   4   1      76851.39      79347.37       804.74 o                         
   5   4   1      29018.76      28209.71       565.25 o                         
   6   4   1      50023.41      51204.40       586.47 o                         
   7   4   1       6667.04       7279.78       223.52 o                         
   8   4   1       2787.77       3211.14       183.27 o                         
   9   4   1      10241.31      10694.42       278.11 o                         
  10   4   1      13497.96      12786.30       319.92 o                         
  11   4   1      22773.97      22364.61       422.50 o                         
  12   4   1       5514.55       6254.32       302.15 o                         
  13   4   1         39.66       -258.98       258.98 o                         
  14   4   1        457.00        744.26       340.25 o                         
  15   4   1      12121.99      10795.79       512.28 o                         
 -15   5   1        806.46       1343.93       446.56 o                         
 -14   5   1       1916.68       2167.55       468.48 o                         
 -13   5   1      12021.21      12140.60       517.95 o                         
 -12   5   1      41516.57      39302.14       989.65 o                         
 -11   5   1       2611.78       3002.39       308.47 o                         
 -10   5   1       2419.71       2475.52       216.29 o                         
  -9   5   1       4631.05       4734.41       210.93 o                         
  -8   5   1       1002.33       1659.70       158.21 o                         
  -7   5   1      44296.89      43062.21       537.04 o                         
  -6   5   1      28838.88      29249.25       444.36 o                         
  -5   5   1      10079.93      10150.25       206.14 o                         
  -4   5   1       6798.15       6823.52       166.38 o                         
  -3   5   1        251.14        452.57        60.83 o                         
  -2   5   1      19114.26      19760.35       232.19 o                         
  -1   5   1     116886.99     115848.48      1094.05 o                         
   0   5   1     116244.47     122274.65      1243.05 o                         
   1   5   1      10208.44      11810.61       159.55 o                         
   2   5   1       3550.33       4635.00       242.43 o                         
   3   5   1      29429.04      27954.48       354.30 o                         
   4   5   1      11947.96      11964.78       306.27 o                         
   5   5   1      60812.82      61388.25       661.69 o                         
   6   5   1      76522.76      76290.02       811.36 o                         
   7   5   1      28944.80      27340.91       397.79 o                         
   8   5   1      11079.56      10061.73       263.94 o                         
   9   5   1      21098.71      20635.55       389.38 o                         
  10   5   1       2131.79       2377.28       202.37 o                         
  11   5   1      12220.79      11845.04       364.84 o                         
  12   5   1      18477.82      18350.86       629.16 o                         
  13   5   1        922.34        395.30       371.28 o                         
  14   5   1      15260.68      14067.00       546.17 o                         
  15   5   1       6457.32       6475.37       460.78 o                         
 -15   6   1       5381.96       5197.94       747.21 o                         
 -14   6   1      15075.25      13454.30       544.52 o                         
 -13   6   1         87.11         74.39       332.90 o                         
 -12   6   1        278.68        944.59       350.70 o                         
 -11   6   1       4416.30       4941.99       322.61 o                         
 -10   6   1      30946.03      30875.55       490.76 o                         
  -9   6   1      11136.46      11173.08       281.99 o                         
  -8   6   1      24489.88      23499.48       381.53 o                         
  -7   6   1      44650.07      45506.07       676.46 o                         
  -6   6   1        138.75        671.75       113.26 o                         
  -5   6   1      34254.74      33789.26       411.37 o                         
  -4   6   1       5939.07       6450.92       157.84 o                         
  -3   6   1      63244.30      65814.51       661.37 o                         
  -2   6   1      45938.48      46067.73       470.09 o                         
  -1   6   1       4019.00       4118.02       154.89 o                         
   0   6   1       1396.61       1796.11        75.02 o                         
   1   6   1       1441.64       1772.45        67.23 o                         
   2   6   1      34969.66      32348.26       382.94 o                         
   3   6   1       9918.30      10858.90       230.49 o                         
   4   6   1      42446.36      44787.92       533.22 o                         
   5   6   1      75070.03      78759.20       874.43 o                         
   6   6   1      19597.83      19121.64       329.57 o                         
   7   6   1        647.90        687.54       134.61 o                         
   8   6   1       3314.28       3812.85       202.12 o                         
   9   6   1      41786.61      40730.10       578.18 o                         
  10   6   1      56197.62      54891.64       723.34 o                         
  11   6   1       7942.24       7207.81       280.91 o                         
  12   6   1      11580.48      10573.96       427.47 o                         
  13   6   1       1359.41       1012.25       349.25 o                         
  14   6   1       1648.05       2909.17       390.81 o                         
  15   6   1         16.43        190.03       497.31 o                         
 -15   7   1       2826.59       3298.41       491.12 o                         
 -14   7   1      11419.49      12529.47       591.89 o                         
 -13   7   1       3911.68       4312.71       422.80 o                         
 -12   7   1       2536.59       2811.44       403.60 o                         
 -11   7   1       8940.76      10297.27       406.24 o                         
 -10   7   1       3966.57       5415.11       290.45 o                         
  -9   7   1      70397.26      67403.73       916.16 o                         
  -8   7   1       4525.38       5343.91       309.02 o                         
  -7   7   1      38435.22      39262.74       504.81 o                         
  -6   7   1     118160.95     115838.51      1172.69 o                         
  -5   7   1      10163.88      10359.10       211.69 o                         
  -4   7   1      48088.19      46464.47       506.28 o                         
  -3   7   1      15042.35      15222.38       213.58 o                         
  -2   7   1     102480.21     104266.08      1003.75 o                         
  -1   7   1      53453.82      52041.63       524.57 o                         
   0   7   1        799.03       1618.31        80.81 o                         
   1   7   1     353762.44     353228.12      3273.76 o                         
   2   7   1      42309.23      43318.56       501.45 o                         
   3   7   1       8130.73       9749.23       306.85 o                         
   4   7   1      29490.97      29884.43       397.87 o                         
   5   7   1        612.16        544.83       120.59 o                         
   6   7   1      12853.01      11736.40       310.31 o                         
   7   7   1       2220.76       2412.70       169.18 o                         
   8   7   1      35760.71      35385.12       514.57 o                         
   9   7   1      13778.07      14475.71       343.11 o                         
  10   7   1      23658.46      23069.06       425.01 o                         
  11   7   1       6031.53       6786.54       323.58 o                         
  12   7   1        324.81       1423.00       440.98 o                         
  13   7   1      16125.46      16486.96       583.48 o                         
  14   7   1        113.00       -350.15       350.15 o                         
 -14   8   1      14048.83      15018.06       594.15 o                         
 -13   8   1      13706.65      13371.90       666.55 o                         
 -12   8   1       2721.73       2893.01       458.05 o                         
 -11   8   1       5155.38       6071.49       356.22 o                         
 -10   8   1      59069.41      58192.23       926.02 o                         
  -9   8   1      14062.50      14201.61       385.80 o                         
  -8   8   1       4797.10       5768.67       267.46 o                         
  -7   8   1      12874.03      12474.64       285.20 o                         
  -6   8   1       6265.20       7240.25       227.84 o                         
  -5   8   1      10377.19      11189.96       254.53 o                         
  -4   8   1       7636.89       7921.45       177.54 o                         
  -3   8   1     131938.86     132395.70      1273.96 o                         
  -2   8   1      13727.48      12686.76       188.39 o                         
  -1   8   1      56388.74      54994.43       558.02 o                         
   0   8   1      84952.73      85818.04       907.07 o                         
   1   8   1      11474.21      11092.10       191.19 o                         
   2   8   1     215129.12     214493.00      2150.65 o                         
   3   8   1      23913.46      23540.10       331.51 o                         
   4   8   1        418.35        428.06       106.43 o                         
   5   8   1      42921.43      42494.47       540.16 o                         
   6   8   1        481.13        942.57       135.27 o                         
   7   8   1        998.07       1357.14       152.60 o                         
   8   8   1       3527.88       4588.19       209.32 o                         
   9   8   1      71306.98      72218.46       878.03 o                         
  10   8   1       7627.56       8647.25       339.65 o                         
  11   8   1       1388.21       2227.06       287.44 o                         
  12   8   1      49824.32      49790.90       857.94 o                         
  13   8   1        692.17        703.29       573.58 o                         
  14   8   1      14548.15      13640.40       562.47 o                         
 -14   9   1      12544.21      12462.81       592.81 o                         
 -13   9   1       3874.51       4592.62       440.45 o                         
 -12   9   1          9.92       -157.40       472.24 o                         
 -11   9   1      22490.49      22329.49       689.03 o                         
 -10   9   1      36001.67      33953.89       667.59 o                         
  -9   9   1      14353.67      14378.09       391.99 o                         
  -8   9   1       5183.55       5771.99       272.15 o                         
  -7   9   1        185.65        259.98       175.22 o                         
  -6   9   1       8659.89       9237.29       276.08 o                         
  -5   9   1       3254.75       3422.26       142.81 o                         
  -4   9   1      12920.97      13121.93       250.53 o                         
  -3   9   1       2008.94       2096.07       101.02 o                         
  -2   9   1      27254.06      26692.66       317.93 o                         
  -1   9   1        349.32       1046.55        73.60 o                         
   0   9   1      56665.46      57605.48       640.85 o                         
   1   9   1     143110.75     142052.50      1467.25 o                         
   2   9   1       5457.92       5960.18       172.93 o                         
   3   9   1      22976.76      22002.43       340.53 o                         
   4   9   1       5506.69       6504.33       231.70 o                         
   5   9   1       4802.38       4777.76       184.55 o                         
   6   9   1      30103.09      30461.40       502.10 o                         
   7   9   1       5033.81       5711.79       221.84 o                         
   8   9   1      26886.00      25450.18       422.93 o                         
   9   9   1       2520.68       2731.24       245.92 o                         
  10   9   1      24636.93      23992.79       502.48 o                         
  11   9   1       6436.14       6677.67       382.71 o                         
  12   9   1       1594.98       3074.50       681.18 o                         
  13   9   1      24303.25      25406.76       857.21 o                         
  14   9   1       2916.65       2564.71       437.20 o                         
 -14  10   1       1094.58       1056.11       391.58 o                         
 -13  10   1       3789.46       4024.88       447.38 o                         
 -12  10   1        252.39       1664.05      1030.02 o                         
 -11  10   1        576.32        957.86       281.54 o                         
 -10  10   1       5037.70       6396.85       359.21 o                         
  -9  10   1        150.82        557.00       236.48 o                         
  -8  10   1         11.80       -110.09       184.80 o                         
  -7  10   1        126.05         72.53       167.69 o                         
  -6  10   1       1684.42       1435.71       183.77 o                         
  -5  10   1      22393.47      21586.29       420.37 o                         
  -4  10   1       2394.98       2788.52       125.10 o                         
  -3  10   1      51372.41      50926.23       550.26 o                         
  -2  10   1      29313.25      27317.74       331.07 o                         
  -1  10   1      24473.62      24670.68       338.62 o                         
   0  10   1      16771.04      16963.22       263.76 o                         
   1  10   1       3422.74       3418.87       128.13 o                         
   2  10   1       1654.30       1606.27       131.53 o                         
   3  10   1       4300.22       4573.20       195.85 o                         
   4  10   1       3165.04       3596.74       160.01 o                         
   5  10   1      27197.49      25610.72       396.56 o                         
   6  10   1          7.41        446.26       173.78 o                         
   7  10   1       6299.80       6759.56       270.22 o                         
   8  10   1       1061.06       1058.87       205.28 o                         
   9  10   1        151.66        236.80       222.92 o                         
  10  10   1         30.17         34.82       219.70 o                         
  11  10   1       2889.08       2577.84       309.14 o                         
  12  10   1        367.83       2331.54      1245.78 o                         
  13  10   1       1143.27       1431.96       451.65 o                         
 -13  11   1         78.03        -66.56       470.94 o                         
 -12  11   1       9960.02      10330.21       691.94 o                         
 -11  11   1       3541.03       3563.74       337.52 o                         
 -10  11   1        375.64        601.34       264.28 o                         
  -9  11   1       1500.09       1534.63       249.71 o                         
  -8  11   1       1044.80       1017.10       211.51 o                         
  -7  11   1       4242.20       5170.38       368.04 o                         
  -6  11   1        260.48        219.15       161.73 o                         
  -5  11   1        260.10        404.67       150.48 o                         
  -4  11   1       1463.31       1384.86       113.49 o                         
  -3  11   1        160.31        149.93        90.89 o                         
  -2  11   1      11096.83      10205.96       194.63 o                         
  -1  11   1      23997.92      22925.30       297.99 o                         
   0  11   1       7363.55       7533.11       198.24 o                         
   1  11   1        578.03       1489.57       122.02 o                         
   2  11   1       5018.66       5014.57       188.32 o                         
   3  11   1      15893.16      14656.09       294.49 o                         
   4  11   1       5069.81       4756.93       271.16 o                         
   5  11   1       1344.17       1265.15       167.91 o                         
   6  11   1       1934.24       2490.50       213.27 o                         
   7  11   1        389.48        279.83       247.82 o                         
   8  11   1        875.26        810.60       221.18 o                         
   9  11   1        509.76       1192.71       247.17 o                         
  10  11   1        377.38        303.91       362.57 o                         
  11  11   1        758.63        882.80       318.18 o                         
  12  11   1       4443.10       6884.17      1067.65 o                         
  13  11   1       4333.42       4863.64       731.47 o                         
 -13  12   1       9761.62      11060.87      1772.64 o                         
 -12  12   1         22.85        387.42       420.92 o                         
 -11  12   1       4039.63       5513.45       432.52 o                         
 -10  12   1      18422.70      17765.21       557.81 o                         
  -9  12   1        738.27        819.54       245.58 o                         
  -8  12   1      12267.90      12880.40       397.17 o                         
  -7  12   1       4216.41       4866.96       266.83 o                         
  -6  12   1       7760.68       7798.44       334.04 o                         
  -5  12   1       6110.23       6608.96       263.35 o                         
  -4  12   1       1214.59       1057.50       270.61 o                         
  -3  12   1      26284.02      26843.95       555.66 o                         
  -2  12   1      18852.67      18556.10       308.44 o                         
  -1  12   1      24854.82      22972.45       343.77 o                         
   0  12   1      44592.35      43515.26       595.11 o                         
   1  12   1      13891.55      13384.82       251.43 o                         
   2  12   1      27936.39      27852.27       386.15 o                         
   3  12   1       7976.07       7066.40       226.33 o                         
   4  12   1        274.30        582.54       137.49 o                         
   5  12   1       4460.57       5466.50       255.74 o                         
   6  12   1       4478.57       4812.45       254.98 o                         
   7  12   1       1162.12       1198.70       208.49 o                         
   8  12   1      20487.02      20025.94       582.54 o                         
   9  12   1       6764.50       7784.71       547.00 o                         
  10  12   1       7493.60       8558.33       391.40 o                         
  11  12   1      10794.18      14916.55       940.13 o                         
  12  12   1       7251.58       8684.68       485.41 o                         
  13  12   1         15.95        520.56       446.96 o                         
 -12  13   1       4204.91       3191.89      1371.03 o                         
 -11  13   1      25024.40      24129.45       666.97 o                         
 -10  13   1       2186.45       3519.34       350.86 o                         
  -9  13   1       1848.52       2159.35       439.13 o                         
  -8  13   1       4807.64       4981.93       391.35 o                         
  -7  13   1       2313.54       2951.83       242.00 o                         
  -6  13   1      17076.66      16960.82       519.45 o                         
  -5  13   1       9501.65       9731.54       396.35 o                         
  -4  13   1         13.48         45.59       208.01 o                         
  -3  13   1      19151.71      18300.06       470.73 o                         
  -2  13   1      30705.78      29788.37       466.63 o                         
  -1  13   1       3471.69       3848.07       185.44 o                         
   0  13   1       8861.83       8886.45       255.26 o                         
   1  13   1       7675.46       9122.29       314.04 o                         
   2  13   1          3.39         77.97       117.02 o                         
   3  13   1      39797.08      37586.88       545.02 o                         
   4  13   1      14462.83      14122.20       349.94 o                         
   5  13   1      18540.76      19120.74       423.25 o                         
   6  13   1      16605.29      15835.15       403.57 o                         
   7  13   1        948.43        988.10       212.24 o                         
   8  13   1      20014.38      21909.93      1086.48 o                         
   9  13   1       6138.24       6734.52       352.04 o                         
  10  13   1       6515.83       7390.58       468.57 o                         
  11  13   1        676.67        835.98       445.88 o                         
  12  13   1        287.72        213.26       346.33 o                         
 -12  14   1       1532.99       1968.58       715.57 o                         
 -11  14   1        165.28        153.97       579.44 o                         
 -10  14   1      15613.68      15601.61       708.88 o                         
  -9  14   1       1022.26        886.41       344.46 o                         
  -8  14   1          8.27       1076.57      1145.40 o                         
  -7  14   1      31166.46      31198.76       741.02 o                         
  -6  14   1      10177.42       9322.46       431.37 o                         
  -5  14   1      12204.83      12282.76       452.48 o                         
  -4  14   1       1547.79       1636.28       255.84 o                         
  -3  14   1       7003.13       7453.12       347.65 o                         
  -2  14   1      37343.36      34818.94       677.32 o                         
  -1  14   1       5443.03       6099.01       233.66 o                         
   0  14   1       1366.85       1328.50       154.57 o                         
   1  14   1        275.01        352.31       172.46 o                         
   2  14   1      28555.39      26295.54       507.29 o                         
   3  14   1       1146.93       1457.73       238.46 o                         
   4  14   1      16180.90      15613.31       481.82 o                         
   5  14   1      28034.42      27800.58       654.13 o                         
   6  14   1       4186.47       4619.29       357.58 o                         
   7  14   1       1714.26       2464.12       528.62 o                         
   8  14   1      11279.83      11178.91       500.13 o                         
   9  14   1      20950.48      20956.15       676.98 o                         
  10  14   1       4250.39       4437.66       871.44 o                         
  11  14   1        194.74       -325.39       410.09 o                         
 -11  15   1        291.05        260.26       453.86 o                         
 -10  15   1       3074.26       3636.94       502.31 o                         
  -9  15   1       1823.53       2213.50       460.87 o                         
  -8  15   1       3955.88       5078.23       425.69 o                         
  -7  15   1      17659.17      18736.02      1222.69 o                         
  -6  15   1      55868.68      55383.41      1041.47 o                         
  -5  15   1        277.30         72.74       252.84 o                         
  -4  15   1         86.77        418.27       243.28 o                         
  -3  15   1      14288.04      14746.39       454.46 o                         
  -2  15   1       8162.46       8559.94       357.93 o                         
  -1  15   1      17978.34      18279.52       463.88 o                         
   0  15   1      37639.34      36461.61       623.68 o                         
   1  15   1       9363.77       9854.10       331.79 o                         
   2  15   1      17379.11      17153.79       475.25 o                         
   3  15   1      10517.11      10244.81       408.38 o                         
   4  15   1      32582.84      31359.94       694.24 o                         
   5  15   1       8299.35       8678.88       526.17 o                         
   6  15   1       5225.83       6191.12       400.13 o                         
   7  15   1       2048.27       2161.15       333.30 o                         
   8  15   1       5429.41       5366.15       434.12 o                         
   9  15   1       7877.46       8298.26       571.98 o                         
  10  15   1        253.56        -24.83       409.75 o                         
  11  15   1        853.65       1234.96       464.33 o                         
 -10  16   1       1443.79       1667.39       465.62 o                         
  -9  16   1       7667.43       8009.37       601.72 o                         
  -8  16   1      10955.46      10981.66       533.50 o                         
  -7  16   1       6741.15       7444.60       463.02 o                         
  -6  16   1        853.53        933.66       291.49 o                         
  -5  16   1        192.81        183.88       279.08 o                         
  -4  16   1       8044.52       8159.94       388.12 o                         
  -3  16   1        269.55        551.19       249.46 o                         
  -2  16   1      15639.83      15506.91       461.04 o                         
  -1  16   1       6469.84       6878.39       429.30 o                         
   0  16   1       2375.89       2659.97       328.00 o                         
   1  16   1      10045.28      10749.50       391.86 o                         
   2  16   1       1437.86       1800.34       268.42 o                         
   3  16   1       8177.49       8404.22       388.61 o                         
   4  16   1      24024.01      24739.69      1763.72 o                         
   5  16   1       2838.19       2546.56       325.23 o                         
   6  16   1        744.53        437.90       301.62 o                         
   7  16   1       4283.79       4592.71       402.75 o                         
   8  16   1       1621.24       2032.69       374.55 o                         
   9  16   1       7435.99       8918.12       585.79 o                         
  10  16   1       8500.11       9345.50       640.92 o                         
  -9  17   1       4348.09       5267.63       662.28 o                         
  -8  17   1      13938.04      14105.84       740.02 o                         
  -7  17   1       2881.25       2912.36       389.79 o                         
  -6  17   1        125.35        121.96       360.00 o                         
  -5  17   1      21147.91      20160.66       601.42 o                         
  -4  17   1       2388.86       3026.15       376.05 o                         
  -3  17   1       5117.67       5276.21       347.20 o                         
  -2  17   1         55.88          2.86       295.23 o                         
  -1  17   1       2219.90       2751.04       635.81 o                         
   0  17   1      34326.30      31449.38       989.46 o                         
   1  17   1         20.20       -166.19       336.83 o                         
   2  17   1      13797.81      13963.09      1299.22 o                         
   3  17   1        746.50        855.99       264.81 o                         
   4  17   1       7448.54       7729.16       421.49 o                         
   5  17   1       1555.47       1920.76       337.29 o                         
   6  17   1       2937.99       3935.39       411.48 o                         
   7  17   1      37150.34      36004.97       844.95 o                         
   8  17   1       4878.14       5234.16       508.88 o                         
   9  17   1         55.17       -260.74       362.72 o                         
  -8  18   1       5154.85       6237.98       489.99 o                         
  -7  18   1       7428.57       8123.98       504.38 o                         
  -6  18   1        525.07        -66.00       320.88 o                         
  -5  18   1        338.20        623.32       325.12 o                         
  -4  18   1      86672.85      86863.95      1701.19 o                         
  -3  18   1      11824.24      13768.90      1326.45 o                         
  -2  18   1       5641.22       6041.10       480.60 o                         
  -1  18   1      28348.89      25957.31       917.50 o                         
   0  18   1       3508.61       3693.11       474.10 o                         
   1  18   1        221.83       -330.84       330.84 o                         
   2  18   1        164.55       -118.01       364.83 o                         
   3  18   1      30936.44      30884.85       772.16 o                         
   4  18   1       6803.08       7857.46       628.44 o                         
   5  18   1        959.04       1429.61       514.83 o                         
   6  18   1      36926.65      36353.65       845.85 o                         
   7  18   1       1081.08       1225.47       370.02 o                         
   8  18   1      12588.49      13334.94       581.56 o                         
  -7  19   1        432.70        565.14       366.18 o                         
  -6  19   1        759.02        353.18       343.03 o                         
  -5  19   1      22591.38      22498.25       797.94 o                         
  -4  19   1       3966.32       4171.34       490.66 o                         
  -3  19   1       5221.46       5494.68       494.79 o                         
  -2  19   1        397.75       -362.11       411.02 o                         
  -1  19   1        250.46        265.05       410.98 o                         
   0  19   1      16551.31      17054.10       779.36 o                         
   1  19   1        156.41       -274.39       385.17 o                         
   2  19   1       9577.86       9778.33       642.45 o                         
   3  19   1        403.51        591.60       886.49 o                         
   4  19   1      13656.78      13744.63       576.15 o                         
   5  19   1         45.19       -316.63       316.63 o                         
   6  19   1         33.64       -199.82       322.41 o                         
   7  19   1      31363.93      32380.21       929.44 o                         
  -5  20   1       1143.53       1777.13       596.53 o                         
  -4  20   1       7947.14       9664.59       747.87 o                         
  -3  20   1         37.28        -34.70       448.11 o                         
  -2  20   1        884.61       1494.56       557.44 o                         
  -1  20   1       2597.10       2583.67       522.59 o                         
   0  20   1        841.51        418.84       446.23 o                         
   1  20   1       3430.57       2951.05       530.37 o                         
   2  20   1         18.86        -75.37       420.65 o                         
   3  20   1       9077.63       8879.61      1012.56 o                         
   4  20   1       6254.12       7330.17       693.03 o                         
   5  20   1        715.90        958.88       516.22 o                         
  -3  21   1       1361.99       1010.50       497.58 o                         
  -2  21   1        148.30        -78.79       464.64 o                         
  -1  21   1       4036.95       4503.67       862.08 o                         
   0  21   1       8956.66       8639.23       718.68 o                         
   1  21   1        866.01        372.83       466.43 o                         
   2  21   1       3868.35       4847.60       637.93 o                         
   3  21   1       3659.97       3823.10       602.93 o                         
 -16   0   2       1023.76       1888.01       754.40 o                         
 -15   0   2       3817.40       3089.46       580.88 o                         
 -14   0   2        186.99       -340.72       340.72 o                         
 -13   0   2      51470.89      48677.46      1074.36 o                         
 -12   0   2      28591.34      26946.75       760.97 o                         
 -11   0   2       5854.71       7482.12       606.81 o                         
 -10   0   2       5460.49       6407.16       319.79 o                         
  -9   0   2      59534.48      57496.03      1186.58 o                         
  -8   0   2     293996.00     311666.34      4206.99 o                         
  -7   0   2      58026.28      62036.17       991.21 o                         
  -6   0   2      41664.47      43173.00       736.39 o                         
  -5   0   2      83441.61      85510.35      1253.83 o                         
  -4   0   2       5721.73       6089.85       312.80 o                         
  -3   0   2      80709.43      79969.90      1160.10 o                         
  -2   0   2      78200.23      76879.66      1207.10 o                         
  -1   0   2     283179.91     282275.88      7355.77 o                         
   0   0   2     201689.30     220605.14      2903.07 o                         
   1   0   2     126919.11     130131.95      1718.83 o                         
   2   0   2     642509.50     655876.75      8522.62 o                         
   3   0   2      56696.57      54706.85       779.62 o                         
   4   0   2        940.95       1138.48       127.05 o                         
   5   0   2       5969.39       6901.64       254.89 o                         
   6   0   2       4402.79       5130.69       506.22 o                         
   7   0   2      36209.10      36928.75       670.42 o                         
   8   0   2       7564.17       7029.74       314.81 o                         
   9   0   2      17635.20      16387.90       461.08 o                         
  10   0   2      15673.47      16128.34       466.31 o                         
  11   0   2      80398.53      77306.69      1252.58 o                         
  12   0   2       2339.15       1679.48       369.07 o                         
  13   0   2        417.84        458.17       346.49 o                         
  14   0   2      21574.58      20658.27      1272.39 o                         
  15   0   2       5309.27       5121.65       547.74 o                         
 -16   1   2       9245.07       8474.32       956.38 o                         
 -15   1   2       5909.67       4715.24       559.70 o                         
 -14   1   2       1999.30       1789.35       280.96 o                         
 -13   1   2      38536.85      35642.14       631.59 o                         
 -12   1   2      26096.24      27403.17       540.35 o                         
 -11   1   2        226.69        -93.46       228.63 o                         
 -10   1   2       2879.04       2504.45       188.32 o                         
  -9   1   2      47039.33      47777.04       604.29 o                         
  -8   1   2      36936.03      36915.21       545.94 o                         
  -7   1   2          8.47        437.86       142.54 o                         
  -6   1   2       1137.75       1299.80       140.42 o                         
  -5   1   2         84.88        759.42       127.02 o                         
  -4   1   2      53609.88      47903.33       577.66 o                         
  -3   1   2      30369.05      32244.99       507.87 o                         
  -2   1   2     351415.34     358631.72      3572.96 o                         
  -1   1   2      20007.42      20095.30       257.67 o                         
   0   1   2      19563.83      24220.24       238.56 o                         
   1   1   2         18.90        117.46        32.07 o                         
   2   1   2      11365.04      12209.40       157.98 o                         
   3   1   2     206982.16     210984.36      1974.49 o                         
   4   1   2      96113.27      98579.35       966.47 o                         
   5   1   2       1301.43       1498.55       111.42 o                         
   6   1   2      92190.38      94496.70       966.27 o                         
   7   1   2      21403.81      21297.75       340.42 o                         
   8   1   2        656.07       1424.87       168.79 o                         
   9   1   2       6515.01       7000.67       243.10 o                         
  10   1   2      41511.70      39806.70       581.11 o                         
  11   1   2      45575.68      43090.91       945.75 o                         
  12   1   2       3267.41       3079.32       247.19 o                         
  13   1   2      26424.80      24932.17       567.39 o                         
  14   1   2       2220.99       3287.76       418.92 o                         
  15   1   2      11370.68      10786.09       470.81 o                         
 -15   2   2        788.43        697.12       352.50 o                         
 -14   2   2        134.91        144.24       374.80 o                         
 -13   2   2      10158.27       9246.81       415.73 o                         
 -12   2   2      11308.82      10888.67       381.50 o                         
 -11   2   2      21452.07      19861.39       465.40 o                         
 -10   2   2        594.81        634.83       159.94 o                         
  -9   2   2      25004.83      24659.93       402.92 o                         
  -8   2   2      29926.97      29414.15       474.69 o                         
  -7   2   2       6166.75       6141.46       233.96 o                         
  -6   2   2      34328.77      33895.85       483.91 o                         
  -5   2   2      45346.55      43700.60       546.72 o                         
  -4   2   2       7950.55       7912.57       302.30 o                         
  -3   2   2       8574.48       9104.83       217.68 o                         
  -2   2   2       1925.34       2485.66       171.72 o                         
  -1   2   2       2179.13       2602.55       114.88 o                         
   0   2   2     211126.20     220207.73      2201.90 o                         
   1   2   2        592.03        861.96        43.64 o                         
   2   2   2     132933.69     142790.72      1428.88 o                         
   3   2   2      13090.51      12136.12       187.95 o                         
   4   2   2        136.15        293.19        81.42 o                         
   5   2   2      28171.44      26413.21       370.42 o                         
   6   2   2      36775.31      34561.30       611.21 o                         
   7   2   2     131263.83     126430.55      1520.45 o                         
   8   2   2      14628.61      13859.68       332.08 o                         
   9   2   2      10492.23      11378.71       452.41 o                         
  10   2   2      21337.57      21127.42       383.35 o                         
  11   2   2       5356.85       5112.79       311.27 o                         
  12   2   2        175.08        145.29       179.60 o                         
  13   2   2       9874.92      10257.68       418.16 o                         
  14   2   2       4654.37       4525.36       408.99 o                         
  15   2   2       8330.35       8869.93       535.91 o                         
 -15   3   2       5531.19       5650.79       444.62 o                         
 -14   3   2       4535.53       4317.57       489.56 o                         
 -13   3   2         45.15       -307.99       307.99 o                         
 -12   3   2        565.47        633.99       241.85 o                         
 -11   3   2       3084.95       3842.18       276.62 o                         
 -10   3   2      67957.48      67153.55       842.56 o                         
  -9   3   2      11930.25      11262.89       282.74 o                         
  -8   3   2       1185.71       1227.02       153.28 o                         
  -7   3   2      38404.88      35446.79       470.68 o                         
  -6   3   2       5116.16       5594.72       181.53 o                         
  -5   3   2        688.73       1074.24       131.76 o                         
  -4   3   2      78332.30      77423.08       780.18 o                         
  -3   3   2      35460.46      37455.75       478.07 o                         
  -2   3   2     108926.15     106322.22      1090.51 o                         
  -1   3   2      35924.42      36257.05       595.20 o                         
   0   3   2     569976.69     594844.38      6381.52 o                         
   1   3   2          9.87        219.27        85.81 o                         
   2   3   2       4519.21       5378.99       128.89 o                         
   3   3   2         24.23        312.98        75.72 o                         
   4   3   2      11742.32      11455.16       199.68 o                         
   5   3   2       6378.96       6569.95       178.52 o                         
   6   3   2      64264.39      66765.94       723.40 o                         
   7   3   2       9891.08      10202.77       289.50 o                         
   8   3   2       1838.54       2006.10       181.98 o                         
   9   3   2      16804.29      15569.88       325.87 o                         
  10   3   2       4403.26       4602.88       233.17 o                         
  11   3   2       9892.12       9398.07       300.30 o                         
  12   3   2       3421.60       3879.51       266.57 o                         
  13   3   2       2170.96       2928.08       504.28 o                         
  14   3   2       6482.81       6664.78       463.23 o                         
  15   3   2        936.28        432.23       464.71 o                         
 -15   4   2       1190.53       1328.71       377.08 o                         
 -14   4   2       7283.86       7966.52       474.64 o                         
 -13   4   2          7.31       -102.27       331.65 o                         
 -12   4   2        924.28        982.38       343.24 o                         
 -11   4   2      68562.65      67239.44       934.73 o                         
 -10   4   2       4081.75       4551.80       233.08 o                         
  -9   4   2        122.24        251.57       150.79 o                         
  -8   4   2        167.79        155.27       136.50 o                         
  -7   4   2       4686.60       4467.19       186.55 o                         
  -6   4   2      60538.68      58159.80       649.44 o                         
  -5   4   2       1485.13       1512.60       102.82 o                         
  -4   4   2      38394.78      39599.39       438.56 o                         
  -3   4   2       1431.92       2381.97       100.75 o                         
  -2   4   2      26507.58      25419.71       307.76 o                         
  -1   4   2      64661.17      63573.22       616.86 o                         
   0   4   2      35182.68      35668.73       395.41 o                         
   1   4   2      39929.64      37775.47       457.29 o                         
   2   4   2      11037.23       9547.04       168.50 o                         
   3   4   2      55147.59      54728.84       603.47 o                         
   4   4   2      80824.20      77457.77       837.31 o                         
   5   4   2      64153.71      67450.12       709.73 o                         
   6   4   2       6192.44       7158.07       213.98 o                         
   7   4   2       5210.11       6146.27       220.46 o                         
   8   4   2      29771.26      29022.01       450.01 o                         
   9   4   2        174.70        198.31       156.85 o                         
  10   4   2        719.72        901.71       182.06 o                         
  11   4   2       6997.63       7104.28       281.78 o                         
  12   4   2       1397.52       1716.81       239.33 o                         
  13   4   2      33387.70      32191.56       653.95 o                         
  14   4   2       6166.80       6462.75       455.35 o                         
  15   4   2       6425.68       5884.49       444.86 o                         
 -15   5   2      16861.17      15452.63       636.73 o                         
 -14   5   2       1269.97        691.82       356.43 o                         
 -13   5   2        305.85        855.22       348.79 o                         
 -12   5   2       8349.93      10129.40       503.68 o                         
 -11   5   2      11039.81      10160.09       386.91 o                         
 -10   5   2      13111.20      12306.90       411.06 o                         
  -9   5   2      24131.11      23741.38       392.81 o                         
  -8   5   2        348.92        667.84       141.41 o                         
  -7   5   2      52411.12      50593.34       604.20 o                         
  -6   5   2      46740.51      44110.81       522.85 o                         
  -5   5   2      22619.88      22822.21       387.34 o                         
  -4   5   2      24190.41      26628.40       345.05 o                         
  -3   5   2       7974.63       8447.79       172.15 o                         
  -2   5   2        219.34        851.47        84.79 o                         
  -1   5   2      65518.61      66003.32       695.46 o                         
   0   5   2      66478.48      68326.30       718.43 o                         
   1   5   2      43224.43      44326.79       619.12 o                         
   2   5   2      32600.29      33167.27       546.90 o                         
   3   5   2      27298.65      26088.79       338.26 o                         
   4   5   2     101521.75     105346.02      1110.60 o                         
   5   5   2      21569.57      22006.01       353.51 o                         
   6   5   2       8282.76       8045.81       211.02 o                         
   7   5   2        305.41        631.44       135.68 o                         
   8   5   2       3771.41       4507.78       198.51 o                         
   9   5   2      72412.10      70123.55       855.14 o                         
  10   5   2       1561.21       1925.62       199.05 o                         
  11   5   2       4368.58       3753.58       235.87 o                         
  12   5   2      16147.27      14980.59       400.60 o                         
  13   5   2        783.29        298.56       407.46 o                         
  14   5   2         95.59       -339.12       339.12 o                         
  15   5   2       7006.47       6892.23       633.43 o                         
 -15   6   2       6386.44       6699.28       558.57 o                         
 -14   6   2       6989.98       8475.35       498.30 o                         
 -13   6   2       1509.60       1261.81       587.34 o                         
 -12   6   2      14323.96      13320.36       824.93 o                         
 -11   6   2       7115.32       7071.66       359.14 o                         
 -10   6   2      14018.27      14584.24       444.29 o                         
  -9   6   2        530.54        631.76       148.40 o                         
  -8   6   2        357.01        404.91       136.04 o                         
  -7   6   2      32973.82      32224.79       441.78 o                         
  -6   6   2      72162.20      69659.84       879.55 o                         
  -5   6   2      62227.97      57705.77       620.59 o                         
  -4   6   2      73364.88      68714.71       759.76 o                         
  -3   6   2      47175.03      47284.73       576.78 o                         
  -2   6   2      40433.50      41458.75       430.13 o                         
  -1   6   2       9359.40      10192.69       169.23 o                         
   0   6   2        155.41        461.56        63.49 o                         
   1   6   2       8001.79       7703.55       164.52 o                         
   2   6   2        250.81        630.86        77.88 o                         
   3   6   2       4123.87       4747.57       175.30 o                         
   4   6   2     158402.50     162096.17      1663.08 o                         
   5   6   2      65561.81      64717.55       741.37 o                         
   6   6   2      51721.68      53379.98       648.99 o                         
   7   6   2      98240.53      99079.15      1103.57 o                         
   8   6   2       4276.06       4575.69       213.18 o                         
   9   6   2       2201.03       2551.73       242.58 o                         
  10   6   2      18311.88      18664.30       448.86 o                         
  11   6   2        334.90        794.41       251.11 o                         
  12   6   2        620.39       1070.03       270.98 o                         
  13   6   2       2878.37       3579.26       392.65 o                         
  14   6   2      15932.25      14277.84       801.70 o                         
 -15   7   2        364.19        570.75       607.19 o                         
 -14   7   2        130.32        190.41       439.32 o                         
 -13   7   2        771.21        552.40       371.85 o                         
 -12   7   2       6142.53       6090.59       455.19 o                         
 -11   7   2       6400.97       7219.90       368.31 o                         
 -10   7   2        132.16        -43.61       234.35 o                         
  -9   7   2      10367.31      10899.69       420.28 o                         
  -8   7   2         88.16        577.14       133.67 o                         
  -7   7   2       1332.81       1462.40       138.26 o                         
  -6   7   2      77596.88      76017.73       808.82 o                         
  -5   7   2      21269.54      21337.58       368.56 o                         
  -4   7   2      32185.76      33601.04       428.13 o                         
  -3   7   2       2430.35       2531.67       184.00 o                         
  -2   7   2      15672.57      15942.99       210.09 o                         
  -1   7   2      72086.64      71684.29       764.41 o                         
   0   7   2        230.44        356.41        67.44 o                         
   1   7   2        326.75        331.99        68.32 o                         
   2   7   2      19193.17      21695.34       298.25 o                         
   3   7   2      16189.88      16682.12       326.73 o                         
   4   7   2      19218.30      17649.40       287.97 o                         
   5   7   2      16138.67      16482.68       372.47 o                         
   6   7   2      37082.43      37281.74       540.05 o                         
   7   7   2       1009.30       1086.53       152.18 o                         
   8   7   2      21333.02      20668.00       379.34 o                         
   9   7   2      16267.99      17058.38       358.66 o                         
  10   7   2       4632.08       4955.12       246.53 o                         
  11   7   2       2425.42       2353.60       341.30 o                         
  12   7   2       3665.64       4157.95       422.82 o                         
  13   7   2       1523.65       1529.28       371.86 o                         
  14   7   2        148.09         74.86       352.52 o                         
 -14   8   2       3190.52       3245.29       424.82 o                         
 -13   8   2        604.36        850.20       379.21 o                         
 -12   8   2       5223.35       5184.21       530.16 o                         
 -11   8   2       1348.28       1591.12       358.94 o                         
 -10   8   2        193.30        437.64       252.78 o                         
  -9   8   2      13082.25      12174.26       446.58 o                         
  -8   8   2       1191.20       1149.17       203.45 o                         
  -7   8   2      29526.86      29441.75       470.83 o                         
  -6   8   2      31086.47      32383.27       470.30 o                         
  -5   8   2      69183.52      65743.88       806.54 o                         
  -4   8   2      32245.90      32261.52       382.78 o                         
  -3   8   2      20234.75      19450.86       256.16 o                         
  -2   8   2       8041.00       7652.15       148.43 o                         
  -1   8   2        315.37        482.28        93.13 o                         
   0   8   2       7792.85       8272.17       171.83 o                         
   1   8   2     120354.84     121766.22      1265.45 o                         
   2   8   2        751.24        893.13        99.39 o                         
   3   8   2      58526.88      57199.16       653.20 o                         
   4   8   2       1522.26       1985.92       133.35 o                         
   5   8   2      15091.34      15823.26       292.57 o                         
   6   8   2       2554.65       3128.86       166.55 o                         
   7   8   2        157.31         73.77       131.93 o                         
   8   8   2        269.09        454.50       150.23 o                         
   9   8   2         80.41        101.48       162.12 o                         
  10   8   2       1890.08       1833.35       238.01 o                         
  11   8   2        678.37        959.14       245.28 o                         
  12   8   2       7097.23       8649.55       803.23 o                         
  13   8   2       1685.09       1224.17       370.87 o                         
  14   8   2       2737.66       2068.17       439.51 o                         
 -14   9   2      18604.26      17905.60       745.79 o                         
 -13   9   2        724.43        516.34       376.37 o                         
 -12   9   2       6099.32       7126.33       479.97 o                         
 -11   9   2        895.15       1821.99       317.70 o                         
 -10   9   2       4624.57       4898.64       330.90 o                         
  -9   9   2        152.13        268.96       200.64 o                         
  -8   9   2      14150.21      13951.62       369.65 o                         
  -7   9   2      11598.22      11608.78       335.17 o                         
  -6   9   2      14222.58      13142.40       298.30 o                         
  -5   9   2       3252.29       3242.48       219.86 o                         
  -4   9   2      33489.11      31087.63       428.97 o                         
  -3   9   2      82183.91      80274.26       853.56 o                         
  -2   9   2       1703.25       1911.31        88.38 o                         
  -1   9   2        149.68        792.37       108.70 o                         
   0   9   2       3356.83       3595.59       144.15 o                         
   1   9   2       3384.08       4094.45       158.86 o                         
   2   9   2      29682.47      29297.48       418.90 o                         
   3   9   2       6932.89       6364.45       186.02 o                         
   4   9   2      71066.72      72632.20       820.40 o                         
   5   9   2      33303.86      33107.00       459.21 o                         
   6   9   2      15517.48      15143.97       303.94 o                         
   7   9   2      15478.94      17112.01       333.85 o                         
   8   9   2        410.14        578.14       155.65 o                         
   9   9   2      22545.14      22563.90       468.67 o                         
  10   9   2      17505.55      16720.77       423.54 o                         
  11   9   2        995.79       1057.00       245.49 o                         
  12   9   2      23932.39      22530.02       599.95 o                         
  13   9   2       1945.17       1105.98       396.78 o                         
  14   9   2       1226.00        269.54       474.33 o                         
 -14  10   2      13447.25      13471.78       716.82 o                         
 -13  10   2       6892.36       6650.36       542.80 o                         
 -12  10   2       1430.56       1818.88       508.30 o                         
 -11  10   2       9828.03       9842.51       463.86 o                         
 -10  10   2       5641.19       6154.05       356.99 o                         
  -9  10   2       3196.26       3095.00       270.25 o                         
  -8  10   2      17146.37      17069.94       407.16 o                         
  -7  10   2      74503.41      74546.49       972.14 o                         
  -6  10   2      21433.04      21746.24       409.79 o                         
  -5  10   2      14428.21      13311.41       275.46 o                         
  -4  10   2      48729.13      45662.72       514.02 o                         
  -3  10   2      23613.18      23524.21       307.17 o                         
  -2  10   2      52706.73      52100.81       552.61 o                         
  -1  10   2      23616.45      22674.13       323.51 o                         
   0  10   2        392.71        631.69       114.11 o                         
   1  10   2      78061.68      76933.96       844.26 o                         
   2  10   2        595.81        878.57       150.49 o                         
   3  10   2      48148.41      48597.28       622.39 o                         
   4  10   2       1219.18       1411.54       134.31 o                         
   5  10   2      72153.73      70526.89       820.13 o                         
   6  10   2      13730.16      13986.56       301.67 o                         
   7  10   2       5516.78       6154.79       263.21 o                         
   8  10   2      93385.69      92554.39      1171.91 o                         
   9  10   2      21457.17      21390.04       457.93 o                         
  10  10   2       7910.30      10363.26       359.37 o                         
  11  10   2       4910.96       4991.66       354.02 o                         
  12  10   2       3227.71       3915.00       390.85 o                         
  13  10   2       4211.88       5068.29       526.29 o                         
 -13  11   2      13692.76      15197.81       735.68 o                         
 -12  11   2        174.69        237.37       363.03 o                         
 -11  11   2      11371.23      13135.48       470.52 o                         
 -10  11   2      43822.77      42007.85       799.00 o                         
  -9  11   2       7952.16       8065.79       330.14 o                         
  -8  11   2      30193.31      29701.66       536.11 o                         
  -7  11   2      34286.70      33571.62       594.81 o                         
  -6  11   2      15004.27      14726.58       341.17 o                         
  -5  11   2       5025.72       5572.10       220.79 o                         
  -4  11   2        939.03       1041.20       119.12 o                         
  -3  11   2     195392.78     188814.83      1807.07 o                         
  -2  11   2      42344.21      42267.44       521.47 o                         
  -1  11   2      25100.10      25483.14       358.61 o                         
   0  11   2      64890.72      64376.29       729.24 o                         
   1  11   2      14910.37      14063.01       293.84 o                         
   2  11   2       3668.26       3839.47       164.72 o                         
   3  11   2      10533.47       9842.20       262.31 o                         
   4  11   2      38064.93      36515.72       740.52 o                         
   5  11   2      28419.59      27838.50       455.73 o                         
   6  11   2      20746.36      20671.80       394.44 o                         
   7  11   2      30119.59      29111.83       559.70 o                         
   8  11   2       1647.34       1812.07       271.63 o                         
   9  11   2      15551.01      15000.41       443.58 o                         
  10  11   2       1302.02       1321.32       277.93 o                         
  11  11   2        288.67        589.39       305.09 o                         
  12  11   2       9486.67       9722.26       486.14 o                         
  13  11   2       2735.98       3142.43       485.58 o                         
 -13  12   2       2017.38        935.64       491.53 o                         
 -12  12   2       2257.52       2914.63       576.01 o                         
 -11  12   2      20931.46      22052.65       937.45 o                         
 -10  12   2       6832.22       7981.67       428.16 o                         
  -9  12   2       4130.10       4284.70       301.35 o                         
  -8  12   2       6307.45       6992.41       298.10 o                         
  -7  12   2      11940.29      12271.07       346.98 o                         
  -6  12   2      16487.44      16616.44       364.24 o                         
  -5  12   2       3239.10       3897.31       199.57 o                         
  -4  12   2      11791.17      11354.15       331.00 o                         
  -3  12   2        373.23        660.04       138.16 o                         
  -2  12   2      24530.19      23521.28       355.19 o                         
  -1  12   2       4145.62       4531.37       176.72 o                         
   0  12   2      13019.79      12412.23       245.50 o                         
   1  12   2     110085.86     110139.75      1186.68 o                         
   2  12   2        470.09        702.23       127.14 o                         
   3  12   2       1820.84       2492.90       162.23 o                         
   4  12   2       1173.36       1334.99       149.92 o                         
   5  12   2      21305.79      19812.55       377.56 o                         
   6  12   2      26287.31      26565.94       517.06 o                         
   7  12   2      11258.10      11331.66       365.32 o                         
   8  12   2      44513.87      45862.38       781.34 o                         
   9  12   2       6198.24       7320.70       358.96 o                         
  10  12   2        150.81        382.31       254.81 o                         
  11  12   2       6245.77       6929.95       497.69 o                         
  12  12   2       8871.35      10438.78       524.90 o                         
 -12  13   2       4357.73       4844.70       998.85 o                         
 -10  13   2       6513.96       7205.97       569.46 o                         
  -9  13   2       5860.98       6624.59       531.13 o                         
  -8  13   2        479.52       1151.56       306.57 o                         
  -7  13   2       4965.08       5872.49       385.62 o                         
  -6  13   2       9637.01       9973.50       421.58 o                         
  -5  13   2       4820.09       5581.24       335.59 o                         
  -4  13   2       5999.73       6499.86       332.25 o                         
  -3  13   2      10427.63      10064.85       299.05 o                         
  -2  13   2        330.74       1119.76       163.52 o                         
  -1  13   2      12276.83      11569.19       286.40 o                         
   0  13   2       2224.92       3204.82       343.05 o                         
   1  13   2       2971.85       3906.39       284.23 o                         
   2  13   2      39105.56      36729.05       533.91 o                         
   3  13   2      13925.39      14317.64       310.24 o                         
   4  13   2       7447.30       6968.11       244.29 o                         
   5  13   2      38354.12      38270.06       647.14 o                         
   6  13   2       9496.03       8952.21       419.17 o                         
   7  13   2       1431.17       1614.20       224.11 o                         
   8  13   2      16402.66      17146.83       458.99 o                         
   9  13   2       1938.85       2515.45       286.13 o                         
  10  13   2       5476.79       6772.99       388.91 o                         
  11  13   2      16260.95      15678.42       760.29 o                         
  12  13   2      15280.62      16586.04       592.67 o                         
 -12  14   2       9090.46       8706.39      1422.53 o                         
 -11  14   2        355.65        540.68       444.45 o                         
 -10  14   2       3100.12       3003.91       496.64 o                         
  -9  14   2       1773.68       2277.86       435.62 o                         
  -8  14   2      11439.24      11510.04       787.22 o                         
  -7  14   2       6725.85       7464.61       415.87 o                         
  -6  14   2      19129.70      18928.39       554.00 o                         
  -5  14   2      97225.42      96639.39      1534.28 o                         
  -4  14   2       3788.48       3726.76       372.62 o                         
  -3  14   2       1393.45       1653.31       243.38 o                         
  -2  14   2      12030.27      12113.12       328.11 o                         
  -1  14   2       2639.85       3089.20       195.23 o                         
   0  14   2      16617.66      16094.60       335.87 o                         
   1  14   2      16575.69      16523.58       394.50 o                         
   2  14   2      14450.52      13632.82       372.98 o                         
   3  14   2       7148.48       7336.55       306.02 o                         
   4  14   2        182.71        788.82       241.62 o                         
   5  14   2      20303.95      21277.97       460.19 o                         
   6  14   2       2994.19       4229.49       268.99 o                         
   7  14   2      17411.64      17959.52       915.95 o                         
   8  14   2       2033.17       2529.23       269.01 o                         
   9  14   2        430.29        709.58       254.44 o                         
  10  14   2       2401.22       2856.48       319.03 o                         
  11  14   2       1882.36       2133.76       477.17 o                         
 -11  15   2        693.33        882.02       483.66 o                         
 -10  15   2       3698.50       4232.25       527.82 o                         
  -9  15   2      10967.44      12599.15       662.37 o                         
  -8  15   2       4203.28       4448.18       411.20 o                         
  -7  15   2       2221.11       2113.82       338.39 o                         
  -6  15   2      13932.20      14290.92       510.97 o                         
  -5  15   2       1362.18       1799.54       291.38 o                         
  -4  15   2      12499.74      11891.76       558.34 o                         
  -3  15   2       2388.04       2407.51       271.73 o                         
  -2  15   2       5217.45       5512.31       306.23 o                         
  -1  15   2      24140.28      24645.21       466.53 o                         
   0  15   2      14100.96      13075.70       397.11 o                         
   1  15   2        153.09        395.14       180.83 o                         
   2  15   2       1615.39       1513.34       241.32 o                         
   3  15   2      40123.34      40635.52      1538.67 o                         
   4  15   2        156.34       -185.61       235.71 o                         
   5  15   2        858.20       1067.34       284.51 o                         
   6  15   2      17801.14      16218.05       646.67 o                         
   7  15   2       1099.93       1406.38       311.04 o                         
   8  15   2       5659.03       6356.82       448.56 o                         
   9  15   2       2209.86       1854.84       417.46 o                         
  10  15   2      14929.87      16438.67       625.28 o                         
  11  15   2       5988.95       6433.22       763.64 o                         
 -10  16   2       6671.90       7996.02       628.87 o                         
  -9  16   2      13894.72      14326.01       697.85 o                         
  -8  16   2       3227.60       3480.39       413.44 o                         
  -7  16   2        154.44        417.93       326.05 o                         
  -6  16   2       5463.22       6320.16       583.55 o                         
  -5  16   2       5436.89       5400.16       376.37 o                         
  -4  16   2       5893.55       6652.18       380.44 o                         
  -3  16   2         26.04         40.07       240.75 o                         
  -2  16   2       4846.64       4857.63       318.74 o                         
  -1  16   2      37324.02      37720.81       956.39 o                         
   0  16   2       1479.14       1971.09       242.35 o                         
   1  16   2      19795.10      18994.07       487.61 o                         
   2  16   2      12011.86      11520.38       418.18 o                         
   3  16   2       3167.26       4093.59       328.38 o                         
   4  16   2      33549.05      33982.00       750.93 o                         
   5  16   2        206.42        376.76       274.45 o                         
   6  16   2       4067.44       4617.43       382.32 o                         
   7  16   2      10372.72      10201.80       494.48 o                         
   8  16   2        106.88        284.95       504.58 o                         
   9  16   2       6967.86       7742.61       503.14 o                         
  10  16   2       3610.37       4196.05       539.43 o                         
  -9  17   2       6469.36       8167.29       626.13 o                         
  -8  17   2       6789.02       7708.47       499.24 o                         
  -7  17   2       2591.04       2790.69       434.34 o                         
  -6  17   2        232.85        344.03       308.79 o                         
  -5  17   2        131.57       -217.22       276.78 o                         
  -4  17   2        572.65        938.21       462.87 o                         
  -3  17   2        119.23       -160.05       312.36 o                         
  -2  17   2      14688.00      14548.58       571.73 o                         
  -1  17   2      10927.57      11299.94       515.64 o                         
   0  17   2      10336.91      10723.51       498.58 o                         
   1  17   2      12486.62      12433.18       475.84 o                         
   2  17   2      24165.40      22417.08       637.35 o                         
   3  17   2       3871.01       4400.64       361.60 o                         
   4  17   2        182.33        306.19       276.40 o                         
   5  17   2       4179.59       3904.16       369.37 o                         
   6  17   2        183.02        237.61       314.43 o                         
   7  17   2        105.52         99.38       339.97 o                         
   8  17   2        212.94       -214.97       334.28 o                         
   9  17   2       3504.41       4878.21       586.92 o                         
  -8  18   2         14.87        469.61       421.54 o                         
  -7  18   2         85.39        413.37       553.71 o                         
  -6  18   2       1311.49        983.69       338.46 o                         
  -5  18   2         62.75        162.02       306.27 o                         
  -4  18   2         44.74       -330.06       337.74 o                         
  -3  18   2         47.89        167.40       346.82 o                         
  -2  18   2        377.39        292.72       347.10 o                         
  -1  18   2        179.07          5.62       310.29 o                         
   0  18   2        127.29        333.77       379.68 o                         
   1  18   2       3333.16       3322.80       460.14 o                         
   2  18   2         92.42        791.49       280.96 o                         
   3  18   2        213.83        550.36       292.39 o                         
   4  18   2        746.87       1010.38       333.33 o                         
   5  18   2         17.10       -277.67       300.90 o                         
   6  18   2          4.34        104.48       316.45 o                         
   7  18   2        643.52        977.73       363.50 o                         
   8  18   2       1734.76       2184.94       409.04 o                         
  -7  19   2          6.22       -141.67       354.91 o                         
  -6  19   2         32.05       -353.80       353.80 o                         
  -5  19   2        992.49        460.12       409.78 o                         
  -4  19   2       3109.04       4316.70       668.94 o                         
  -3  19   2       1271.62       1249.86       412.74 o                         
  -2  19   2      16750.77      17615.63       790.94 o                         
  -1  19   2       6167.60       3998.00       590.88 o                         
   0  19   2         10.64       -240.65       411.83 o                         
   1  19   2       4432.68       3943.66       528.45 o                         
   2  19   2       4173.23       4504.04       712.94 o                         
   3  19   2       3503.29       3634.30       545.64 o                         
   4  19   2       1181.92       1399.51       718.29 o                         
   5  19   2        286.37        124.41       315.46 o                         
   6  19   2       1482.97       1753.15       372.96 o                         
   7  19   2        663.58       1061.36       381.68 o                         
  -5  20   2       3033.55       2450.77       485.73 o                         
  -4  20   2        442.61        493.66       424.73 o                         
  -3  20   2         82.85       -411.64       411.64 o                         
  -2  20   2       1192.97       1289.44       656.76 o                         
  -1  20   2      18869.38      18005.94       839.67 o                         
   0  20   2       3438.46       2945.41       516.63 o                         
   1  20   2       3780.02       4254.78       567.38 o                         
   2  20   2      12898.37      13157.90       753.03 o                         
   3  20   2       3946.17       3178.83       799.55 o                         
   4  20   2       7566.67       6822.25       682.77 o                         
   5  20   2        524.94        900.06       483.44 o                         
  -3  21   2        217.87       -456.59       456.59 o                         
  -2  21   2       8601.20       8430.62      1312.18 o                         
  -1  21   2      10749.96      10311.84       710.65 o                         
   0  21   2       7062.47       4697.61       994.17 o                         
   1  21   2        360.93        709.72       496.06 o                         
   2  21   2       1159.77        564.78       495.26 o                         
   3  21   2      22035.56      20852.42       945.63 o                         
 -16   1   3       5878.54       6279.19       542.91 o                         
 -15   1   3       3473.61       2703.18       384.19 o                         
 -14   1   3       1058.03       1233.92       334.40 o                         
 -13   1   3       6636.02       7421.91       347.76 o                         
 -12   1   3      18209.47      16200.83       436.85 o                         
 -11   1   3        772.32        780.24       246.62 o                         
 -10   1   3       3784.72       4859.39       295.36 o                         
  -9   1   3       1302.73       2060.98       219.81 o                         
  -8   1   3       2903.24       3615.20       181.15 o                         
  -7   1   3       9831.52       8898.30       465.85 o                         
  -6   1   3      69525.52      73679.62       793.07 o                         
  -5   1   3      85618.58      81458.00       845.26 o                         
  -4   1   3      37068.48      38378.60       480.23 o                         
  -3   1   3      45926.48      46551.05       525.60 o                         
  -2   1   3     189711.80     198912.86      1984.24 o                         
  -1   1   3        738.94        618.63        41.05 o                         
   0   1   3       1924.68       2112.83        61.14 o                         
   1   1   3       1483.23       1903.63        70.08 o                         
   2   1   3       1797.98       2443.39        78.99 o                         
   3   1   3       3876.56       4411.46       119.10 o                         
   4   1   3       7843.84       8896.00       167.01 o                         
   5   1   3      29948.26      28960.11       356.45 o                         
   6   1   3      24940.05      27110.34       363.89 o                         
   7   1   3        381.62        600.16       131.21 o                         
   8   1   3      36254.05      33544.93       461.05 o                         
   9   1   3       1708.65       2622.26       186.55 o                         
  10   1   3       1803.53       1381.82       197.86 o                         
  11   1   3      13324.09      12088.09       320.22 o                         
  12   1   3       2328.61       2098.64       219.61 o                         
  13   1   3       3808.61       3776.76       439.41 o                         
  14   1   3       4387.90       4902.15       382.66 o                         
  15   1   3        308.86        -14.82       300.83 o                         
 -16   2   3      10330.38       9645.66       716.86 o                         
 -15   2   3       4203.40       4017.76       474.07 o                         
 -14   2   3       3703.97       3714.16       386.98 o                         
 -13   2   3      26421.75      24150.36       609.11 o                         
 -12   2   3        460.70        675.88       242.17 o                         
 -11   2   3        250.61        717.61       269.58 o                         
 -10   2   3       6942.72       7439.24       267.91 o                         
  -9   2   3       9594.50       9572.87       420.88 o                         
  -8   2   3      25647.69      25178.43       392.62 o                         
  -7   2   3       8784.85       8664.59       367.13 o                         
  -6   2   3      54673.07      55433.73       627.17 o                         
  -5   2   3     131035.70     131603.50      1294.59 o                         
  -4   2   3      38014.11      35814.25       410.57 o                         
  -3   2   3      33522.52      30538.00       372.21 o                         
  -2   2   3      37907.75      34599.68       391.71 o                         
  -1   2   3      84745.64      87202.41       886.15 o                         
   0   2   3      56697.15      58195.07       595.66 o                         
   1   2   3      20088.07      18715.61       220.55 o                         
   2   2   3      50282.33      54641.45       639.45 o                         
   3   2   3     146066.19     151574.98      1436.52 o                         
   4   2   3        353.19        592.61        99.86 o                         
   5   2   3     173061.58     173606.42      1775.10 o                         
   6   2   3     132800.50     138369.39      1453.76 o                         
   7   2   3      29445.40      29963.97       443.67 o                         
   8   2   3       2894.71       3592.87       195.26 o                         
   9   2   3      21490.94      20994.09       373.93 o                         
  10   2   3      40042.72      39090.67       540.66 o                         
  11   2   3      10489.80      10534.94       302.54 o                         
  12   2   3       1100.98        803.22       202.94 o                         
  13   2   3      14502.74      14952.47       472.02 o                         
  14   2   3         62.92       -107.30       274.34 o                         
  15   2   3        105.36       -310.21       310.21 o                         
 -15   3   3        229.42        286.12       356.01 o                         
 -14   3   3       6324.67       6028.48       548.70 o                         
 -13   3   3      14888.84      15605.91       620.49 o                         
 -12   3   3      14330.47      12583.24       515.29 o                         
 -11   3   3       1883.61       1818.25       252.88 o                         
 -10   3   3      32286.90      31219.02       503.52 o                         
  -9   3   3         25.99        475.02       147.63 o                         
  -8   3   3       8075.31       8301.95       394.42 o                         
  -7   3   3       5487.45       5356.34       251.29 o                         
  -6   3   3      31286.19      33179.01       478.80 o                         
  -5   3   3     114302.12     112140.51      1112.80 o                         
  -4   3   3      24626.73      24238.47       302.65 o                         
  -3   3   3      12414.57      11642.44       203.51 o                         
  -2   3   3      43194.10      44211.55       763.36 o                         
  -1   3   3     134940.81     136695.41      1376.40 o                         
   0   3   3      16956.06      18155.92       278.02 o                         
   1   3   3      11167.23      12514.78       201.75 o                         
   2   3   3     110316.88     116768.48      1182.29 o                         
   3   3   3      11043.38      11463.72       191.23 o                         
   4   3   3         34.56        804.30        83.74 o                         
   5   3   3      61656.21      64997.38       725.10 o                         
   6   3   3      96573.11      94614.41       970.14 o                         
   7   3   3      38773.91      36270.99       470.78 o                         
   8   3   3        192.24         59.71       143.86 o                         
   9   3   3      41826.41      41864.66       551.63 o                         
  10   3   3      23690.66      22566.34       419.26 o                         
  11   3   3       8308.08       7311.29       385.80 o                         
  12   3   3       2123.02       1549.79       234.02 o                         
  13   3   3        998.03       1297.59       241.79 o                         
  14   3   3      21234.59      19793.71       576.04 o                         
  15   3   3       1803.58       1838.55       410.54 o                         
 -15   4   3         30.18        166.29       362.19 o                         
 -14   4   3       9174.59       9920.92       556.70 o                         
 -13   4   3       1146.86       1441.24       545.50 o                         
 -12   4   3      16031.51      15299.49       504.93 o                         
 -11   4   3       2371.00       2441.70       334.12 o                         
 -10   4   3       8107.93       9593.57       298.22 o                         
  -9   4   3     132005.33     127511.90      1355.33 o                         
  -8   4   3      41514.91      41711.36       540.04 o                         
  -7   4   3      24455.38      24250.60       369.05 o                         
  -6   4   3      54208.11      51311.95       583.80 o                         
  -5   4   3        149.63        188.88        83.41 o                         
  -4   4   3       2574.35       3600.08       166.21 o                         
  -3   4   3       2506.50       2473.47       103.14 o                         
  -2   4   3     238161.06     242993.44      2426.00 o                         
  -1   4   3      59677.54      60876.83      1071.16 o                         
   0   4   3        717.19       1737.22       127.27 o                         
   1   4   3     106141.17     109336.98      1648.74 o                         
   2   4   3       1860.88       2504.64        91.68 o                         
   3   4   3      44592.50      43256.24       586.72 o                         
   4   4   3       4589.45       4584.66       182.20 o                         
   5   4   3       1886.55       2209.35       129.39 o                         
   6   4   3       8114.61       8394.42       246.64 o                         
   7   4   3       5576.25       6238.23       206.51 o                         
   8   4   3        235.08        173.11       149.98 o                         
   9   4   3        831.13        907.85       175.21 o                         
  10   4   3      44152.55      44298.34       624.59 o                         
  11   4   3        457.19        523.83       187.99 o                         
  12   4   3        930.49        804.34       208.88 o                         
  13   4   3      13346.49      14274.95       651.53 o                         
  14   4   3       4141.27       4021.05       762.27 o                         
  15   4   3       8522.67       9958.78       517.48 o                         
 -15   5   3        706.59        701.04       439.03 o                         
 -14   5   3        554.07        189.86       364.33 o                         
 -13   5   3       8437.74       9830.19       590.78 o                         
 -12   5   3       3778.50       4502.84       422.52 o                         
 -11   5   3       1113.83       1158.15       440.65 o                         
 -10   5   3      30818.84      30447.36       565.92 o                         
  -9   5   3       1324.90       1595.55       200.30 o                         
  -8   5   3       5231.35       5714.54       422.65 o                         
  -7   5   3      25255.24      24326.83       368.29 o                         
  -6   5   3        492.99       1064.34       105.23 o                         
  -5   5   3      17213.87      17654.44       300.44 o                         
  -4   5   3      16999.29      16698.79       270.22 o                         
  -3   5   3       1217.78       1570.35        92.71 o                         
  -2   5   3      12943.60      12793.74       194.94 o                         
  -1   5   3      77222.80      75543.95       958.90 o                         
   0   5   3        458.34        483.98        67.64 o                         
   1   5   3      39331.95      40369.17       495.06 o                         
   2   5   3      84807.09      85932.07       893.70 o                         
   3   5   3      46335.03      45442.09       519.16 o                         
   4   5   3      12500.84      13750.51       277.64 o                         
   5   5   3         10.80        430.25       107.67 o                         
   6   5   3      10866.35      11320.49       275.12 o                         
   7   5   3      20620.97      20842.47       336.21 o                         
   8   5   3      73746.56      74747.63       887.50 o                         
   9   5   3      36876.20      37917.62       552.03 o                         
  10   5   3       2813.61       2978.40       220.55 o                         
  11   5   3       1277.83       1695.00       219.77 o                         
  12   5   3       2709.20       2919.40       251.81 o                         
  13   5   3       2606.95       2355.83       292.17 o                         
  14   5   3      14434.02      13495.46       538.16 o                         
  15   5   3       1717.16       1128.93       825.96 o                         
 -15   6   3      13497.11      11145.73       523.15 o                         
 -14   6   3       7113.26       7833.63       538.91 o                         
 -13   6   3         56.21         78.28       361.17 o                         
 -12   6   3       9091.28       9440.79       604.31 o                         
 -11   6   3       1591.43       2654.83       383.04 o                         
 -10   6   3       3691.30       4433.37       286.67 o                         
  -9   6   3      11791.52      11780.68       351.89 o                         
  -8   6   3      31559.97      30287.12       439.87 o                         
  -7   6   3       6526.66       6451.01       212.51 o                         
  -6   6   3        673.28       1320.79       146.63 o                         
  -5   6   3       6970.55       6642.32       207.13 o                         
  -4   6   3      16381.25      17203.33       274.60 o                         
  -3   6   3     210171.78     208779.67      2298.96 o                         
  -2   6   3      11678.43      12214.77       312.41 o                         
  -1   6   3      20491.56      20615.70       272.50 o                         
   0   6   3      26960.15      27911.91       340.31 o                         
   1   6   3       9552.28       9066.01       184.82 o                         
   2   6   3      32093.01      31831.60       462.39 o                         
   3   6   3      26214.34      25940.25       340.37 o                         
   4   6   3     101733.71     104449.39      1106.66 o                         
   5   6   3      28153.50      28801.80       403.13 o                         
   6   6   3      10404.81      10318.94       253.18 o                         
   7   6   3      60353.58      61560.86       876.59 o                         
   8   6   3       1565.80       1940.39       245.86 o                         
   9   6   3      19303.03      18428.81       368.80 o                         
  10   6   3       5982.75       6023.91       283.55 o                         
  11   6   3       5315.63       5302.03       265.48 o                         
  12   6   3      20673.96      20539.09       656.71 o                         
  13   6   3       1224.59       1836.91       572.94 o                         
  14   6   3       2174.80       1543.15       379.01 o                         
 -15   7   3       1207.18       2234.37       413.46 o                         
 -14   7   3      18052.67      17442.12       910.56 o                         
 -13   7   3        511.27        355.12       370.77 o                         
 -12   7   3      19928.43      20611.65      1177.41 o                         
 -11   7   3      56244.54      52887.10      1014.28 o                         
 -10   7   3         62.97        661.86       247.61 o                         
  -9   7   3        325.65        775.94       226.65 o                         
  -8   7   3      13406.36      13767.56       415.73 o                         
  -7   7   3      88034.77      86973.34       927.05 o                         
  -6   7   3      31582.48      30115.42       444.25 o                         
  -5   7   3      62142.70      62503.85       785.05 o                         
  -4   7   3     243421.27     240239.22      2431.51 o                         
  -3   7   3      16267.66      17537.94       257.33 o                         
  -2   7   3       4918.70       4220.98       169.23 o                         
  -1   7   3      95706.07      96637.45      1013.40 o                         
   0   7   3      19638.18      18173.71       256.92 o                         
   1   7   3     111373.05     111568.80      1255.25 o                         
   2   7   3      13762.54      14314.25       255.36 o                         
   3   7   3      63108.80      62962.61       700.26 o                         
   4   7   3       8240.98       7923.22       309.11 o                         
   5   7   3       4034.20       4900.73       205.75 o                         
   6   7   3        486.27       1035.02       140.90 o                         
   7   7   3        514.45        639.74       145.22 o                         
   8   7   3      37556.52      35230.73       514.07 o                         
   9   7   3       2679.26       2976.25       210.14 o                         
  10   7   3        102.80        301.83       239.65 o                         
  11   7   3       6896.76       8224.21       395.90 o                         
  12   7   3      33355.68      31280.34       647.02 o                         
  13   7   3       7954.01       8060.80       593.14 o                         
  14   7   3        436.04       -306.83       329.69 o                         
 -14   8   3       1499.80       2376.65       606.13 o                         
 -13   8   3         77.80       -102.98       375.41 o                         
 -12   8   3      37572.96      37350.89       927.87 o                         
 -11   8   3      13729.70      14751.99       565.77 o                         
 -10   8   3      21757.40      21095.28       529.10 o                         
  -9   8   3      10594.46      10713.12       441.97 o                         
  -8   8   3      12248.74      13861.47       347.70 o                         
  -7   8   3      46591.32      46525.24       626.60 o                         
  -6   8   3       3538.59       3784.18       212.33 o                         
  -5   8   3        476.61        746.82       125.71 o                         
  -4   8   3       2188.03       2954.91       171.22 o                         
  -3   8   3      64354.66      64951.67       715.14 o                         
  -2   8   3      21370.50      22313.88       274.97 o                         
  -1   8   3      75052.64      75927.79       817.74 o                         
   0   8   3      82401.53      80708.19       866.01 o                         
   1   8   3      64174.22      65627.00       782.82 o                         
   2   8   3      45720.45      47214.91       600.49 o                         
   3   8   3      13360.46      13564.03       245.41 o                         
   4   8   3     112302.46     112748.78      1302.80 o                         
   5   8   3      86590.34      85216.11       947.63 o                         
   6   8   3        136.42        260.41       128.59 o                         
   7   8   3      22626.38      23486.48       389.78 o                         
   8   8   3       7557.27       7741.85       255.06 o                         
   9   8   3       7905.04       7760.14       269.82 o                         
  10   8   3        278.57        285.03       185.24 o                         
  11   8   3      34666.67      33777.29       680.35 o                         
  12   8   3      28238.00      28766.81       786.22 o                         
  13   8   3      11039.82      10781.17       435.49 o                         
  14   8   3       4434.31       5062.15      1012.19 o                         
 -14   9   3        767.43        207.00       397.81 o                         
 -13   9   3       3433.78       3769.93       444.92 o                         
 -12   9   3       5622.79       6287.79       541.84 o                         
 -11   9   3      16856.58      16842.28       753.14 o                         
 -10   9   3       1616.28       2174.97       282.18 o                         
  -9   9   3        943.15        757.60       283.05 o                         
  -8   9   3      36949.26      35572.94       596.35 o                         
  -7   9   3      18982.29      19003.71       374.13 o                         
  -6   9   3       4794.24       5205.75       208.30 o                         
  -5   9   3        571.04       1200.99       175.88 o                         
  -4   9   3       2607.21       2385.65       128.70 o                         
  -3   9   3       6465.32       6222.33       229.48 o                         
  -2   9   3       6034.40       6068.10       175.20 o                         
  -1   9   3       4767.59       4549.59       171.56 o                         
   0   9   3      91339.52      88006.10       945.59 o                         
   1   9   3      99751.08      98865.89      1055.12 o                         
   2   9   3      24622.63      25187.15       383.37 o                         
   3   9   3      38839.84      37761.03       475.54 o                         
   4   9   3      13204.74      13955.30       304.41 o                         
   5   9   3       8418.60       8340.51       264.54 o                         
   6   9   3      25363.19      24782.33       394.16 o                         
   7   9   3       7128.83       7767.76       369.40 o                         
   8   9   3      40928.18      39744.93       561.47 o                         
   9   9   3        219.10        749.15       175.18 o                         
  10   9   3      11618.04      12225.11       374.37 o                         
  11   9   3      19870.80      18445.21       457.03 o                         
  12   9   3      16232.47      16424.38       843.36 o                         
  13   9   3        176.80        128.30       325.55 o                         
 -14  10   3       1279.17       1083.72       522.17 o                         
 -13  10   3       1464.98        830.69       406.00 o                         
 -12  10   3        368.43        441.15       376.65 o                         
 -11  10   3       9602.43       9763.77       859.81 o                         
 -10  10   3       6472.73       7574.50       476.21 o                         
  -9  10   3       7378.76       7903.52       401.36 o                         
  -8  10   3      18019.31      17355.79       407.73 o                         
  -7  10   3      13454.36      12525.04       340.30 o                         
  -6  10   3       2760.96       2824.93       182.09 o                         
  -5  10   3       1495.71       1468.66       139.24 o                         
  -4  10   3       3234.31       3637.34       153.82 o                         
  -3  10   3      21163.49      21228.15       410.87 o                         
  -2  10   3        124.82        225.71       118.67 o                         
  -1  10   3      27140.42      27140.98       412.11 o                         
   0  10   3      16463.35      15950.85       264.22 o                         
   1  10   3       8540.09       8138.22       191.36 o                         
   2  10   3       1431.12       1997.07       138.21 o                         
   3  10   3       4294.15       5373.11       202.95 o                         
   4  10   3       2380.82       3366.27       176.62 o                         
   5  10   3        178.51        101.90       151.04 o                         
   6  10   3        293.47        332.70       162.34 o                         
   7  10   3       1469.35       1872.68       225.53 o                         
   8  10   3      11288.36      12154.28       330.87 o                         
   9  10   3       1611.71       1969.87       258.94 o                         
  10  10   3       1687.38       1772.35       271.33 o                         
  11  10   3        642.17       1088.70       278.63 o                         
  12  10   3       1970.55       2285.45       366.31 o                         
  13  10   3       2861.45       2752.59       503.61 o                         
 -13  11   3       2711.67       2617.71       439.78 o                         
 -12  11   3         97.15         37.31       372.36 o                         
 -11  11   3       1695.17       2263.81       389.46 o                         
 -10  11   3      10126.24       9130.63       400.08 o                         
  -9  11   3        135.51        547.44       243.27 o                         
  -8  11   3       1401.90       1593.12       257.12 o                         
  -7  11   3        659.43       1066.51       191.39 o                         
  -6  11   3       5086.98       4895.13       226.60 o                         
  -5  11   3       2539.01       3055.67       284.37 o                         
  -4  11   3       1409.23       1510.57       156.90 o                         
  -3  11   3       5974.18       6493.54       179.12 o                         
  -2  11   3       2601.13       2634.08       144.07 o                         
  -1  11   3      12097.71      10678.20       232.38 o                         
   0  11   3      15504.59      15432.56       268.33 o                         
   1  11   3       1731.84       2240.94       125.55 o                         
   2  11   3       5558.80       5674.57       198.16 o                         
   3  11   3       1911.57       2088.08       156.05 o                         
   4  11   3      22962.22      21875.36       388.83 o                         
   5  11   3       1591.89       1863.03       181.83 o                         
   6  11   3         58.78        480.67       153.99 o                         
   7  11   3       1521.34       1579.46       243.08 o                         
   8  11   3       1517.24       2356.49       259.62 o                         
   9  11   3        878.53       1192.12       247.24 o                         
  10  11   3        452.97        169.92       292.80 o                         
  11  11   3        677.97        547.82       283.58 o                         
  12  11   3       1534.74       2051.70       363.02 o                         
  13  11   3         74.17        331.05       571.28 o                         
 -13  12   3        187.40       1467.38      1588.99 o                         
 -12  12   3       1525.50       1675.01       474.57 o                         
 -11  12   3       9209.23      10565.81       741.96 o                         
 -10  12   3      17182.87      15967.11       569.83 o                         
  -9  12   3       4703.54       5462.80       400.82 o                         
  -8  12   3      14887.17      14169.07       385.05 o                         
  -7  12   3      20586.38      19381.17       414.30 o                         
  -6  12   3       2525.85       3149.16       221.51 o                         
  -5  12   3       5803.29       6460.30       292.33 o                         
  -4  12   3       2256.05       2128.74       206.41 o                         
  -3  12   3       3828.41       4487.82       192.09 o                         
  -2  12   3        737.49        748.06       133.34 o                         
  -1  12   3       5928.29       6437.10       201.24 o                         
   0  12   3      60898.09      59690.66       698.03 o                         
   1  12   3      22622.16      20443.44       321.01 o                         
   2  12   3       5112.89       5400.26       229.85 o                         
   3  12   3      46464.92      44243.79       617.28 o                         
   4  12   3       1098.39       1475.03       194.86 o                         
   5  12   3        345.42        315.12       146.39 o                         
   6  12   3       7124.48       8336.78       309.11 o                         
   7  12   3        204.05        359.23       205.49 o                         
   8  12   3         17.93        291.60       222.59 o                         
   9  12   3       2779.93       2832.16       287.13 o                         
  10  12   3      12437.30      13487.96       548.51 o                         
  11  12   3       9337.84      10582.83       653.24 o                         
  12  12   3       1024.15        458.88       613.17 o                         
 -12  13   3         21.50      -1076.76      1089.47 o                         
 -11  13   3      11930.55      12651.51       994.03 o                         
 -10  13   3       9493.74      10719.17       651.27 o                         
  -9  13   3       2735.31       3566.87       469.79 o                         
  -8  13   3       5342.69       6104.78       404.41 o                         
  -7  13   3       4687.28       4915.91       361.75 o                         
  -6  13   3       1724.61       1910.51       282.80 o                         
  -5  13   3      17719.30      17409.38       495.84 o                         
  -4  13   3      25692.25      25179.00       572.65 o                         
  -3  13   3       8154.72       7911.67       247.76 o                         
  -2  13   3      23754.53      22801.88       387.26 o                         
  -1  13   3       6554.62       6324.56       206.08 o                         
   0  13   3      49669.75      49055.42       603.54 o                         
   1  13   3      22789.60      23284.01       396.30 o                         
   2  13   3       1700.38       1950.12       156.03 o                         
   3  13   3       6227.81       7170.69       258.87 o                         
   4  13   3      14768.37      13449.90       322.22 o                         
   5  13   3      39015.26      37787.15       578.96 o                         
   6  13   3       2044.35       2465.88       229.66 o                         
   7  13   3       3984.40       5075.76       295.71 o                         
   8  13   3      29623.63      28412.62       639.97 o                         
   9  13   3         60.53       -207.16       237.77 o                         
  10  13   3       3222.25       4094.49      1104.85 o                         
  11  13   3      15966.03      15174.00       553.96 o                         
  12  13   3       3050.17       3935.14       413.31 o                         
 -12  14   3       1591.44        449.43      1170.39 o                         
 -11  14   3         76.38        393.31      1344.28 o                         
 -10  14   3       7091.20       7235.78       588.22 o                         
  -9  14   3        284.18        939.85       922.69 o                         
  -8  14   3      13553.87      14129.32       539.42 o                         
  -7  14   3       3234.17       4395.40       367.14 o                         
  -6  14   3      18353.31      17373.19       532.27 o                         
  -5  14   3       9591.17       9267.04       408.55 o                         
  -4  14   3        288.97        447.08       232.60 o                         
  -3  14   3      46278.47      45330.93       824.18 o                         
  -2  14   3       1290.50       1397.65       182.33 o                         
  -1  14   3       2316.25       2925.98       199.85 o                         
   0  14   3      23840.17      22630.39       464.08 o                         
   1  14   3       6909.16       7768.13       329.26 o                         
   2  14   3         62.27        171.09       134.62 o                         
   3  14   3        628.81        563.98       200.85 o                         
   4  14   3      42675.09      42309.97       959.99 o                         
   5  14   3        425.33        707.73       190.99 o                         
   6  14   3         40.62        429.92       188.02 o                         
   7  14   3      27288.22      26321.85       554.60 o                         
   8  14   3        165.17        -36.81       332.33 o                         
   9  14   3      18092.46      18354.98       506.36 o                         
  10  14   3       2983.81       3440.37       327.80 o                         
  11  14   3       6287.90       7065.98       588.50 o                         
 -11  15   3       9487.11       9511.62      1260.01 o                         
 -10  15   3       2000.94       2709.11       506.73 o                         
  -9  15   3       4051.51       5449.73       543.88 o                         
  -8  15   3       4793.66       5362.35       427.43 o                         
  -7  15   3      13827.50      13578.99       520.74 o                         
  -6  15   3       8853.03       8877.65       439.40 o                         
  -5  15   3       4842.42       5266.10       404.95 o                         
  -4  15   3      80783.14      76708.06      1266.12 o                         
  -3  15   3      16709.79      17784.20       871.08 o                         
  -2  15   3       1539.38       1635.90       263.24 o                         
  -1  15   3       1352.87       1513.95       219.65 o                         
   0  15   3        246.24        355.03       197.46 o                         
   1  15   3       2962.12       3834.51       249.07 o                         
   2  15   3      19457.23      18089.28       439.43 o                         
   3  15   3       6449.42       6790.15       335.57 o                         
   4  15   3        946.13        796.95       276.88 o                         
   5  15   3       7996.18       8659.00       428.41 o                         
   6  15   3      16488.56      15492.50       530.27 o                         
   7  15   3       1396.87       1275.75       379.94 o                         
   8  15   3      13086.62      12743.74       532.19 o                         
   9  15   3         26.39       -166.82       331.05 o                         
  10  15   3       1114.12       1265.36       393.57 o                         
 -10  16   3       2273.84       2530.32       762.43 o                         
  -9  16   3       6612.37       7037.63       572.91 o                         
  -8  16   3       3960.55       4497.21       507.29 o                         
  -7  16   3        176.22        316.06       319.12 o                         
  -6  16   3        127.09       -130.31       287.97 o                         
  -5  16   3         61.14        517.27       355.70 o                         
  -4  16   3       6954.15       8088.58       409.51 o                         
  -3  16   3       6230.54       6446.45       357.50 o                         
  -2  16   3      30062.34      28624.94       756.26 o                         
  -1  16   3        259.61        429.02       278.79 o                         
   0  16   3       1436.15       1354.59       236.21 o                         
   1  16   3        939.05       1080.89       250.02 o                         
   2  16   3        856.23        558.79       269.23 o                         
   3  16   3      32732.18      31799.19       965.30 o                         
   4  16   3      14459.30      13518.17       487.34 o                         
   5  16   3       5640.95       6543.44       473.21 o                         
   6  16   3      17257.19      16571.63       557.71 o                         
   7  16   3       3208.93       3708.59       391.09 o                         
   8  16   3        992.37        106.54       328.87 o                         
   9  16   3       2745.77       4053.85       429.59 o                         
  10  16   3       4761.37       5089.57       477.36 o                         
  -9  17   3        902.26       1396.11       456.69 o                         
  -8  17   3       2809.66       2012.72       527.28 o                         
  -7  17   3       3335.35       3965.47       415.58 o                         
  -6  17   3      16268.77      15982.86       572.41 o                         
  -5  17   3      15369.74      14622.78       525.46 o                         
  -4  17   3        467.94        636.58       326.18 o                         
  -3  17   3       3055.47       2992.14       378.45 o                         
  -2  17   3       3167.02       3753.53       472.49 o                         
  -1  17   3      19490.39      19004.61       626.92 o                         
   0  17   3      13227.48      12350.43       527.96 o                         
   1  17   3       3839.07       5024.36       376.68 o                         
   2  17   3      34996.75      33379.59       868.10 o                         
   3  17   3         35.71        570.13       401.00 o                         
   4  17   3       2021.50       2220.48       325.80 o                         
   5  17   3        167.85        107.21       291.17 o                         
   6  17   3      13420.04      13827.41       536.22 o                         
   7  17   3      17278.78      17549.42       600.47 o                         
   8  17   3         67.61       -226.54       338.50 o                         
   9  17   3      16162.97      16392.35       629.21 o                         
  -8  18   3       2506.03       3092.86       513.35 o                         
  -7  18   3      12983.49      14236.84       638.40 o                         
  -6  18   3      27751.03      29912.65      1561.89 o                         
  -5  18   3       8861.04       9846.71       938.11 o                         
  -4  18   3       7385.95       8546.04       534.17 o                         
  -3  18   3       6976.82       7318.18       512.38 o                         
  -2  18   3      37599.30      37163.56      1359.91 o                         
  -1  18   3      27804.42      27028.13       779.34 o                         
   0  18   3       1732.14       2349.33       449.97 o                         
   1  18   3       3202.82       2604.07       463.21 o                         
   2  18   3        447.77        848.05       292.41 o                         
   3  18   3       3063.22       4246.95       389.94 o                         
   4  18   3       2103.05       1146.65       448.19 o                         
   5  18   3      11584.48      13640.80       859.04 o                         
   6  18   3      14371.79      14014.12       646.35 o                         
   7  18   3      18925.03      17654.43       715.40 o                         
   8  18   3         19.95       -130.38       350.93 o                         
  -7  19   3       3593.74       3743.63       436.88 o                         
  -6  19   3      14076.12      14426.79       915.51 o                         
  -5  19   3      16976.56      16830.38      1080.94 o                         
  -4  19   3       2055.97       2111.26       425.96 o                         
  -3  19   3       1051.44        920.26       395.99 o                         
  -2  19   3       7833.96       7581.47      1158.47 o                         
  -1  19   3      13612.91      12983.87       716.29 o                         
   0  19   3      11439.45      10250.84       644.83 o                         
   1  19   3       1781.83       1853.32       468.09 o                         
   2  19   3      25309.93      24197.63       942.97 o                         
   3  19   3        457.36        763.15       329.42 o                         
   4  19   3       1508.59        905.92       423.82 o                         
   5  19   3       2050.54       2395.67       858.19 o                         
   6  19   3      17381.71      17555.00       618.83 o                         
  -5  20   3        612.66        314.96       567.79 o                         
  -4  20   3       4380.81       4750.49       695.66 o                         
  -3  20   3         32.40       -256.72       375.83 o                         
  -2  20   3       9923.64       9509.74       686.39 o                         
  -1  20   3       1349.68        805.07       424.39 o                         
   0  20   3        323.26        167.79       422.96 o                         
   1  20   3        349.42        705.88       454.80 o                         
   2  20   3       2520.60       2882.59       550.58 o                         
   3  20   3      17939.45      19218.72       883.37 o                         
   4  20   3       1306.67       2024.03       504.96 o                         
   5  20   3       7578.02       8785.46       679.38 o                         
  -3  21   3       3957.37       3942.97       881.47 o                         
  -2  21   3         58.35         -8.18       478.53 o                         
  -1  21   3        247.47       -419.81       419.81 o                         
   0  21   3        528.37        604.87       618.64 o                         
   1  21   3         50.01       -283.44       447.14 o                         
   2  21   3       5485.63       6371.51       669.40 o                         
 -15   0   4       2500.07       1408.09       576.22 o                         
 -14   0   4       6606.66       5274.43       658.67 o                         
 -13   0   4      44406.84      41848.02       985.12 o                         
 -12   0   4       4564.83       4124.01       424.59 o                         
 -11   0   4      40553.46      39636.78       938.70 o                         
 -10   0   4     151608.56     156487.98      2614.42 o                         
  -9   0   4       4403.75       5210.96       421.13 o                         
  -8   0   4      30098.40      32036.10       813.09 o                         
  -7   0   4      79517.31      74630.52      1147.76 o                         
  -6   0   4      61505.26      61667.42       963.43 o                         
  -5   0   4      41746.26      37142.39       767.08 o                         
  -4   0   4      39094.54      36107.70       690.77 o                         
  -3   0   4      57153.53      54945.80       911.94 o                         
  -2   0   4      49874.79      48425.50       782.74 o                         
  -1   0   4       1112.10       1105.50        72.34 o                         
   0   0   4     231276.59     242821.30      3172.49 o                         
   1   0   4      16281.43      18652.70       289.25 o                         
   2   0   4     213320.38     227346.38      2988.22 o                         
   3   0   4     111325.09     110634.90      1496.63 o                         
   4   0   4      24078.89      28047.24       462.77 o                         
   5   0   4       2096.60       2794.87       196.38 o                         
   6   0   4       7874.22       6801.12       280.00 o                         
   7   0   4      77017.92      79886.62      1200.88 o                         
   8   0   4        341.34       1267.64       219.98 o                         
   9   0   4      81204.05      79977.43      1250.92 o                         
  10   0   4       5538.25       5623.84       333.56 o                         
  11   0   4        957.23       1090.48       264.22 o                         
  12   0   4       8521.47       9196.62       506.97 o                         
  13   0   4      64866.91      60889.64      1513.51 o                         
  14   0   4      22251.68      20768.34       843.17 o                         
  15   0   4       1358.88        751.48       462.67 o                         
 -16   1   4       1322.46       1262.51       477.46 o                         
 -15   1   4       1574.80        925.18       411.26 o                         
 -14   1   4      12623.76      12400.96       537.49 o                         
 -13   1   4       9377.61       9704.77       508.51 o                         
 -12   1   4       6502.46       7307.22       340.20 o                         
 -11   1   4      49007.30      48999.82       752.03 o                         
 -10   1   4      27254.09      32052.80       584.09 o                         
  -9   1   4      30234.85      27743.55       469.33 o                         
  -8   1   4       1224.12       1121.73       150.04 o                         
  -7   1   4       9532.19       9878.95       514.08 o                         
  -6   1   4      63243.13      61617.15       890.81 o                         
  -5   1   4       7376.99       7574.23       277.83 o                         
  -4   1   4      10901.80      10303.35       206.68 o                         
  -3   1   4        538.57        551.93        68.79 o                         
  -2   1   4     415930.16     419072.88      3881.56 o                         
  -1   1   4      18693.02      17547.52       194.79 o                         
   0   1   4     168477.83     185444.33      2682.49 o                         
   1   1   4      42774.80      42605.32       420.97 o                         
   2   1   4       4160.29       4098.18       102.03 o                         
   3   1   4     152870.05     153136.69      1446.54 o                         
   4   1   4         88.41        215.38        73.30 o                         
   5   1   4     149656.12     153560.97      1477.85 o                         
   6   1   4     119653.84     122863.24      1216.95 o                         
   7   1   4        108.16        279.55       126.70 o                         
   8   1   4      47053.48      49368.90       597.35 o                         
   9   1   4       6749.30       7574.83       270.10 o                         
  10   1   4      12393.53      12597.64       303.50 o                         
  11   1   4        174.97        311.65       186.76 o                         
  12   1   4       6894.52       7269.30       293.62 o                         
  13   1   4      40443.60      38654.04       926.31 o                         
  14   1   4       6671.08       7390.96       427.69 o                         
  15   1   4        773.35        285.97       336.22 o                         
 -16   2   4         57.70       -444.74       444.74 o                         
 -15   2   4       6460.61       6220.40       627.65 o                         
 -14   2   4         36.56        -33.24       400.26 o                         
 -13   2   4       2741.03       3415.53       382.08 o                         
 -12   2   4       4344.27       5179.69       309.82 o                         
 -11   2   4       2044.61       2046.55       317.24 o                         
 -10   2   4       1674.37       1568.86       250.00 o                         
  -9   2   4       2790.26       3213.55       207.50 o                         
  -8   2   4      19389.60      19483.27       554.63 o                         
  -7   2   4       3034.60       3082.17       178.27 o                         
  -6   2   4     106474.09     103816.66      1056.54 o                         
  -5   2   4       3709.50       4464.56       164.78 o                         
  -4   2   4       4302.85       4595.66       194.42 o                         
  -3   2   4       2790.38       2792.83       167.54 o                         
  -2   2   4       2693.03       3564.85       108.83 o                         
  -1   2   4      99868.66     101654.50       959.86 o                         
   0   2   4      54476.47      56893.10       551.51 o                         
   1   2   4      35052.94      36189.70       405.15 o                         
   2   2   4     219427.73     229204.69      2259.89 o                         
   3   2   4      27598.23      27988.92       332.67 o                         
   4   2   4     129035.39     132902.36      1276.69 o                         
   5   2   4       5084.66       5505.26       163.12 o                         
   6   2   4        591.07        883.51       118.70 o                         
   7   2   4      37500.32      36942.70       501.99 o                         
   8   2   4       5980.34       6953.36       360.35 o                         
   9   2   4      73741.85      71029.56       872.28 o                         
  10   2   4       7634.67       7763.87       264.74 o                         
  11   2   4         36.13       -174.68       176.76 o                         
  12   2   4       3544.31       3662.87       405.41 o                         
  13   2   4       2999.31       3224.14       310.19 o                         
  14   2   4        909.27        686.89       319.04 o                         
  15   2   4       2969.33       2524.61       359.46 o                         
 -15   3   4       7992.48       8399.05       491.91 o                         
 -14   3   4       2186.29       3166.48       595.22 o                         
 -13   3   4      25844.86      25997.76       923.90 o                         
 -12   3   4        333.28        109.65       301.83 o                         
 -11   3   4       1350.34       1791.19       256.43 o                         
 -10   3   4      29027.13      27904.71       540.71 o                         
  -9   3   4         58.97        225.96       161.92 o                         
  -8   3   4     125703.34     125285.18      1205.24 o                         
  -7   3   4      61055.12      59388.39       675.85 o                         
  -6   3   4      11131.12      10696.07       222.82 o                         
  -5   3   4      20912.68      19208.87       275.69 o                         
  -4   3   4         78.46        294.52        77.13 o                         
  -3   3   4      12832.60      11096.91       194.00 o                         
  -2   3   4      25698.48      25764.75       376.26 o                         
  -1   3   4       8593.86       7755.27       136.99 o                         
   0   3   4      27832.00      27315.37       289.79 o                         
   1   3   4      43178.62      42495.55       456.79 o                         
   2   3   4      44928.60      43521.39       477.95 o                         
   3   3   4       4963.83       5641.87       177.70 o                         
   4   3   4       4644.39       4933.02       146.39 o                         
   5   3   4       9600.35       9367.63       224.19 o                         
   6   3   4       8586.61       8211.69       214.98 o                         
   7   3   4       4116.60       3985.97       179.03 o                         
   8   3   4         15.01        124.96       145.36 o                         
   9   3   4      14039.65      12759.50       331.45 o                         
  10   3   4       4177.99       4004.83       234.33 o                         
  11   3   4      50040.46      46222.64       657.49 o                         
  12   3   4        280.36        -20.84       212.79 o                         
  13   3   4       2431.43       2282.84       267.05 o                         
  14   3   4       1095.23        709.92       383.79 o                         
  15   3   4        120.44       -199.67       458.46 o                         
 -15   4   4        359.61        291.64       359.80 o                         
 -14   4   4       1929.36       2246.50       491.30 o                         
 -13   4   4       3488.11       4099.15       410.23 o                         
 -12   4   4      21051.95      21978.29       583.60 o                         
 -11   4   4       4699.94       5460.05       384.41 o                         
 -10   4   4      16011.31      14894.96       418.41 o                         
  -9   4   4      29912.76      30133.79       492.94 o                         
  -8   4   4       4228.69       4208.04       271.04 o                         
  -7   4   4      10491.45      11287.69       249.30 o                         
  -6   4   4      34074.73      30853.25       464.83 o                         
  -5   4   4      13085.78      12195.62       328.69 o                         
  -4   4   4      79686.39      72852.97       801.07 o                         
  -3   4   4      13789.32      14190.49       284.66 o                         
  -2   4   4       1552.59       2001.46        90.87 o                         
  -1   4   4       1147.84       1533.67       104.65 o                         
   0   4   4     102650.46     103152.45      1265.24 o                         
   1   4   4        124.94        815.17        88.66 o                         
   2   4   4       1821.22       1684.95        77.64 o                         
   3   4   4      19397.99      20647.55       453.59 o                         
   4   4   4      54765.46      54872.02       911.42 o                         
   5   4   4     107209.98     108160.37      1149.31 o                         
   6   4   4      31963.91      32268.15       412.91 o                         
   7   4   4      14822.91      14892.37       286.43 o                         
   8   4   4       4225.36       5081.55       204.17 o                         
   9   4   4        404.47        578.96       173.53 o                         
  10   4   4       9732.79      10267.26       309.24 o                         
  11   4   4       1568.64       1627.88       216.72 o                         
  12   4   4      12390.79      10736.92       336.13 o                         
  13   4   4        667.45        226.66       232.79 o                         
  14   4   4       1403.40       1810.95       574.56 o                         
 -15   5   4       8723.52       9241.12       518.55 o                         
 -14   5   4       9371.95      10813.43       541.20 o                         
 -13   5   4       1873.28       1909.02       567.42 o                         
 -12   5   4       4284.27       4205.09       433.04 o                         
 -11   5   4       1229.05       2054.53       380.68 o                         
 -10   5   4         24.65        154.82       203.97 o                         
  -9   5   4      30164.94      28222.14       473.10 o                         
  -8   5   4      42689.77      40818.60       529.21 o                         
  -7   5   4      23991.14      24780.92       431.47 o                         
  -6   5   4      52997.97      52974.08       704.80 o                         
  -5   5   4      18519.31      16786.10       291.30 o                         
  -4   5   4      63340.57      63199.99       750.27 o                         
  -3   5   4      89772.48      89955.20       953.99 o                         
  -2   5   4       2612.11       2713.81        99.97 o                         
  -1   5   4      22495.67      22085.54       281.71 o                         
   0   5   4      11233.28       9442.22       170.39 o                         
   1   5   4      72338.01      70187.48       808.98 o                         
   2   5   4      85742.38      86479.72       899.68 o                         
   3   5   4      27470.94      27911.49       352.59 o                         
   4   5   4      71089.37      71303.41       781.19 o                         
   5   5   4        118.55        401.37       132.29 o                         
   6   5   4      11419.42      11584.15       265.04 o                         
   7   5   4      67893.05      67223.75       799.00 o                         
   8   5   4        318.42        392.28       158.67 o                         
   9   5   4       2765.10       2567.45       203.69 o                         
  10   5   4      35179.89      35051.34       541.82 o                         
  11   5   4      25643.90      24851.83       458.31 o                         
  12   5   4       1550.09       1675.10       229.14 o                         
  13   5   4       1698.11       1434.17       302.24 o                         
  14   5   4       6736.93       6508.78       460.23 o                         
 -15   6   4       1133.54       1187.40       467.12 o                         
 -14   6   4      18741.66      17789.61       696.19 o                         
 -13   6   4       6062.61       6491.82       706.81 o                         
 -12   6   4       2084.07       3625.98       422.39 o                         
 -11   6   4      12866.47      11800.75       538.87 o                         
 -10   6   4       2214.09       2478.86       259.85 o                         
  -9   6   4      33003.70      31240.00       631.13 o                         
  -8   6   4       4713.30       5496.17       241.48 o                         
  -7   6   4        804.44       1362.22       164.28 o                         
  -6   6   4      18604.24      19318.26       346.25 o                         
  -5   6   4      13200.05      11524.29       273.53 o                         
  -4   6   4     199389.11     199181.09      2029.33 o                         
  -3   6   4      14438.79      14158.28       232.30 o                         
  -2   6   4        173.35        366.10        80.24 o                         
  -1   6   4     108061.66     105825.09      1631.64 o                         
   0   6   4       6504.31       7305.10       214.38 o                         
   1   6   4      14175.50      14168.27       287.38 o                         
   2   6   4       3459.31       4519.29       129.46 o                         
   3   6   4       2207.32       3038.79       118.71 o                         
   4   6   4       5027.03       6473.69       185.47 o                         
   5   6   4      54120.12      55558.61       654.32 o                         
   6   6   4     118432.83     117804.88      1267.69 o                         
   7   6   4      26595.48      26622.77       419.78 o                         
   8   6   4       3897.76       3719.52       206.87 o                         
   9   6   4      27234.73      28623.15       468.31 o                         
  10   6   4       2018.44       2417.14       233.44 o                         
  11   6   4       1685.37       1553.04       215.27 o                         
  12   6   4      10947.57      10083.99       334.81 o                         
  13   6   4        714.84       1006.80       374.35 o                         
  14   6   4         82.62         83.72       338.06 o                         
 -15   7   4       2822.19       3467.66       495.10 o                         
 -14   7   4       7852.02       7135.81       958.02 o                         
 -13   7   4       1329.81       1311.01       505.06 o                         
 -12   7   4        579.11        900.92       449.92 o                         
 -11   7   4       5238.57       5914.42       574.54 o                         
 -10   7   4       4156.78       4074.10       350.43 o                         
  -9   7   4       7218.76       7037.25       322.80 o                         
  -8   7   4       3414.70       3587.78       219.89 o                         
  -7   7   4      32082.03      31260.70       481.83 o                         
  -6   7   4        324.93        680.64       143.69 o                         
  -5   7   4      56604.04      57558.70       680.92 o                         
  -4   7   4       5549.25       5174.39       194.07 o                         
  -3   7   4       2117.93       2972.72       141.91 o                         
  -2   7   4      52005.59      51756.90       635.55 o                         
  -1   7   4      64142.26      63364.26       740.68 o                         
   0   7   4      34730.77      32994.83       400.59 o                         
   1   7   4      12035.31      12686.73       233.50 o                         
   2   7   4       9868.64       8852.12       222.78 o                         
   3   7   4       4321.92       4886.68       169.69 o                         
   4   7   4       8730.42       9664.95       236.98 o                         
   5   7   4      63633.15      64157.52       741.27 o                         
   6   7   4        101.05        249.59       128.57 o                         
   7   7   4       7257.60       7062.64       241.03 o                         
   8   7   4       9615.71       9547.78       277.31 o                         
   9   7   4       6963.89       7333.66       267.73 o                         
  10   7   4      26705.55      25346.47       453.67 o                         
  11   7   4       1164.78       1619.34       254.28 o                         
  12   7   4       1311.52       1168.15       372.50 o                         
  13   7   4        101.99       -162.04       263.80 o                         
  14   7   4        725.82        429.62       354.99 o                         
 -14   8   4        869.88       1569.31       659.60 o                         
 -13   8   4       9855.10       9804.52      1001.33 o                         
 -12   8   4      19234.75      19040.85       634.12 o                         
 -11   8   4       9451.60      11217.13       564.62 o                         
 -10   8   4       9736.95       9610.43       514.25 o                         
  -9   8   4       4187.48       5637.09       502.94 o                         
  -8   8   4       5617.03       6480.97       313.39 o                         
  -7   8   4      26255.73      26070.96       437.63 o                         
  -6   8   4        401.11        727.24       149.81 o                         
  -5   8   4      34711.50      34753.34       465.83 o                         
  -4   8   4       7971.74       8818.02       224.96 o                         
  -3   8   4      49851.64      48928.35       563.42 o                         
  -2   8   4      19081.22      19715.32       313.80 o                         
  -1   8   4       4620.69       4727.34       150.63 o                         
   0   8   4        216.45        479.39        83.18 o                         
   1   8   4        119.43        247.71       110.32 o                         
   2   8   4       5873.95       5636.25       236.73 o                         
   3   8   4      22297.71      19995.62       350.53 o                         
   4   8   4       3216.48       4310.14       204.61 o                         
   5   8   4        104.48        195.50       118.97 o                         
   6   8   4      13019.02      13126.76       283.89 o                         
   7   8   4        227.41        371.83       144.79 o                         
   8   8   4       7357.61       7650.63       311.56 o                         
   9   8   4         83.42        200.70       165.23 o                         
  10   8   4       2141.68       2341.21       217.00 o                         
  11   8   4        972.72       1031.18       241.35 o                         
  12   8   4       5377.96       5527.75       401.90 o                         
  13   8   4       1681.26       1367.38       296.84 o                         
  14   8   4       4487.11       5551.22       807.68 o                         
 -14   9   4        359.16         87.65       397.11 o                         
 -13   9   4        218.14        557.59       392.39 o                         
 -12   9   4      16730.59      15431.16       605.77 o                         
 -11   9   4       4670.90       6638.42      1167.60 o                         
 -10   9   4        186.82        297.53       264.38 o                         
  -9   9   4       4367.08       5536.23       335.96 o                         
  -8   9   4      15189.07      16106.16       486.86 o                         
  -7   9   4        635.86        678.34       172.70 o                         
  -6   9   4       1599.11       1311.14       161.71 o                         
  -5   9   4      20279.06      19552.62       329.51 o                         
  -4   9   4      22007.83      21402.32       322.97 o                         
  -3   9   4     109304.35     109583.56      1153.91 o                         
  -2   9   4        330.53        469.24       104.04 o                         
  -1   9   4      52571.19      51608.76       598.44 o                         
   0   9   4      30750.05      30385.88       460.06 o                         
   1   9   4      11950.63      10988.55       240.77 o                         
   2   9   4       6811.47       6366.77       208.34 o                         
   3   9   4       6288.26       6410.84       212.02 o                         
   4   9   4      74649.29      75477.14       847.67 o                         
   5   9   4       3523.89       3748.71       194.82 o                         
   6   9   4      25377.73      25360.40       397.97 o                         
   7   9   4      84379.19      85340.88      1081.37 o                         
   8   9   4       6834.60       6802.82       250.65 o                         
   9   9   4         92.75        286.15       168.71 o                         
  10   9   4       1492.20       2342.15       356.13 o                         
  11   9   4       5073.18       5450.47       401.11 o                         
  12   9   4      13134.88      13010.19       522.72 o                         
  13   9   4          2.89        251.67       315.23 o                         
 -14  10   4       4367.43       4561.86      1294.12 o                         
 -13  10   4       2390.32       2202.73       426.12 o                         
 -12  10   4       4054.78       4671.87       778.43 o                         
 -11  10   4      17964.46      17221.15       811.16 o                         
 -10  10   4        611.48        930.52       267.78 o                         
  -9  10   4       5651.69       6697.21       351.14 o                         
  -8  10   4        357.42        596.25       200.32 o                         
  -7  10   4      41031.78      41019.39       622.19 o                         
  -6  10   4      22854.85      21226.54       399.99 o                         
  -5  10   4      55065.83      53380.37       649.32 o                         
  -4  10   4     100424.18      95071.28      1032.98 o                         
  -3  10   4       2724.84       2979.59       144.25 o                         
  -2  10   4      23786.31      25354.71       362.93 o                         
  -1  10   4      30939.15      28729.08       390.61 o                         
   0  10   4      30382.31      28377.04       384.91 o                         
   1  10   4      74317.67      75643.62       914.72 o                         
   2  10   4      17324.43      18492.48       455.23 o                         
   3  10   4      91533.60      92444.23      1106.65 o                         
   4  10   4       6139.30       6012.20       309.86 o                         
   5  10   4       1195.89       1412.58       165.82 o                         
   6  10   4      16347.70      16013.35       395.98 o                         
   7  10   4      24172.31      23556.00       433.11 o                         
   8  10   4      89551.02      88475.44      1130.54 o                         
   9  10   4       6945.08       7597.24       343.10 o                         
  10  10   4       9804.34       9513.87       387.60 o                         
  11  10   4      18125.54      16950.08       596.76 o                         
  12  10   4       3254.43       3668.73       485.77 o                         
  13  10   4          8.63        141.30       339.15 o                         
 -13  11   4        671.28        694.58       415.01 o                         
 -12  11   4      20225.34      19763.92       667.63 o                         
 -11  11   4      13087.53      15134.45       586.14 o                         
 -10  11   4       3462.86       3809.00       332.46 o                         
  -9  11   4      14790.02      15614.84       556.77 o                         
  -8  11   4      74150.46      71174.02       961.62 o                         
  -7  11   4      16504.17      15686.50       367.04 o                         
  -6  11   4      13499.44      13024.45       321.48 o                         
  -5  11   4      88648.23      87144.85      1047.52 o                         
  -4  11   4       1001.59       1340.30       178.41 o                         
  -3  11   4      47170.00      43958.06       597.28 o                         
  -2  11   4      11412.33      11968.62       254.82 o                         
  -1  11   4      44233.82      44368.01       608.32 o                         
   0  11   4      36582.20      35031.01       456.13 o                         
   1  11   4       6708.06       6340.59       213.16 o                         
   2  11   4       4919.76       5117.56       239.96 o                         
   3  11   4         13.58         52.76       125.20 o                         
   4  11   4      41920.38      42639.93       605.79 o                         
   5  11   4       7236.29       7711.86       261.08 o                         
   6  11   4       4360.69       5032.27       231.03 o                         
   7  11   4      46877.25      45549.57       847.09 o                         
   8  11   4      30087.75      30483.17       600.22 o                         
   9  11   4       7340.04       8202.11       368.56 o                         
  10  11   4        503.49        687.05       264.79 o                         
  11  11   4      19093.34      17913.99       521.14 o                         
  12  11   4      13737.30      13062.90       535.53 o                         
  13  11   4          8.37       -419.34       565.13 o                         
 -13  12   4         50.43        -54.51      1413.84 o                         
 -12  12   4       6617.93       6139.20       860.60 o                         
 -11  12   4      10013.72      10043.19      1243.88 o                         
 -10  12   4         21.64         20.32       370.49 o                         
  -9  12   4       3740.90       4262.06       405.33 o                         
  -8  12   4       4854.96       4872.56       412.48 o                         
  -7  12   4      29711.59      28699.00       591.58 o                         
  -6  12   4       1154.01        902.33       224.09 o                         
  -5  12   4      12036.68      11675.29       314.65 o                         
  -4  12   4      28618.73      27781.49       453.99 o                         
  -3  12   4       1289.46       1614.25       163.31 o                         
  -2  12   4         55.00        185.02       128.04 o                         
  -1  12   4         65.66        300.08       142.36 o                         
   0  12   4      74473.22      69615.63       800.08 o                         
   1  12   4      28533.23      28164.19       442.88 o                         
   2  12   4       6951.65       6184.35       241.82 o                         
   3  12   4      80433.95      78527.27      1076.55 o                         
   4  12   4        644.33        717.65       149.80 o                         
   5  12   4       1861.94       2256.07       198.98 o                         
   6  12   4        724.43        998.25       174.34 o                         
   7  12   4       7756.98       8295.27       335.26 o                         
   8  12   4      28482.15      27407.44       578.05 o                         
   9  12   4       2342.17       2635.93       286.83 o                         
  10  12   4      16086.07      14979.55       567.50 o                         
  11  12   4       3001.42       3566.32       343.71 o                         
  12  12   4       3262.27       4070.70       426.50 o                         
 -12  13   4       2946.52       3160.62       791.31 o                         
 -11  13   4       2289.42       3563.24      1068.40 o                         
 -10  13   4        196.27        259.78       411.06 o                         
  -9  13   4       1215.86       1828.92       412.96 o                         
  -8  13   4       4770.59       5395.37       484.02 o                         
  -7  13   4      23927.36      23306.12       547.86 o                         
  -6  13   4        320.33        456.24       318.76 o                         
  -5  13   4       6827.45       7069.58       308.98 o                         
  -4  13   4         41.84          8.27       149.76 o                         
  -3  13   4      12295.78      11750.98       311.92 o                         
  -2  13   4      17047.37      15466.53       315.93 o                         
  -1  13   4      61801.68      61430.95       781.44 o                         
   0  13   4        711.99        997.79       142.99 o                         
   1  13   4        520.32        962.41       144.66 o                         
   2  13   4         48.61        333.69       131.17 o                         
   3  13   4        346.70        701.87       153.50 o                         
   4  13   4      50230.43      49235.53       689.90 o                         
   5  13   4      40217.32      38224.83       587.55 o                         
   6  13   4      10296.98      10522.02       346.43 o                         
   7  13   4       3969.86       4363.24       282.13 o                         
   8  13   4       3269.24       3261.50       343.15 o                         
   9  13   4       2497.60       2925.65       298.29 o                         
  10  13   4       8536.90      10073.82       430.99 o                         
  11  13   4       8200.62       9355.20       443.20 o                         
 -12  14   4       6153.66       6079.13       873.08 o                         
 -11  14   4       6008.01       6739.02       875.95 o                         
 -10  14   4      14300.36      15158.26       724.05 o                         
  -9  14   4       1754.04       2291.82       441.08 o                         
  -8  14   4       5173.07       6413.29       727.41 o                         
  -7  14   4        310.45        214.38       272.01 o                         
  -6  14   4      27953.64      26567.45       646.41 o                         
  -5  14   4      12190.59      13182.76       459.73 o                         
  -4  14   4         19.65        429.61       231.19 o                         
  -3  14   4      49592.11      49791.90       769.85 o                         
  -2  14   4      13722.25      13134.09       364.00 o                         
  -1  14   4       6741.57       6740.53       299.21 o                         
   0  14   4        421.88        744.90       149.72 o                         
   1  14   4        214.79        303.51       142.77 o                         
   2  14   4       1869.97       1891.22       216.62 o                         
   3  14   4        167.11        172.74       147.78 o                         
   4  14   4       1292.27       1678.68       178.61 o                         
   5  14   4         79.36        572.33       189.95 o                         
   6  14   4      36463.50      37436.63       668.90 o                         
   7  14   4        171.42        417.26       219.56 o                         
   8  14   4         37.22        154.96       224.82 o                         
   9  14   4      12505.38      12187.22       439.09 o                         
  10  14   4        766.51        165.71       281.30 o                         
  11  14   4       5587.22       6862.61       484.94 o                         
 -11  15   4       4712.88       5840.60      1147.65 o                         
 -10  15   4         71.33         26.99       436.87 o                         
  -9  15   4      13316.92      15913.60       856.85 o                         
  -8  15   4       2569.90       3174.25       461.00 o                         
  -7  15   4       5964.61       6685.51       426.19 o                         
  -6  15   4       9241.22      10194.00       769.62 o                         
  -5  15   4      12718.23      11303.15       448.66 o                         
  -4  15   4        883.31       1249.69       265.76 o                         
  -3  15   4         60.30       -148.22       218.31 o                         
  -2  15   4      39112.75      36603.12       619.49 o                         
  -1  15   4       1262.85       1459.86       213.47 o                         
   0  15   4        951.61       1333.20       275.30 o                         
   1  15   4      24397.54      23916.65       628.14 o                         
   2  15   4      14001.43      13602.78       394.38 o                         
   3  15   4       8352.57       8349.43       343.90 o                         
   4  15   4        199.19        421.33       255.03 o                         
   5  15   4      28369.96      28559.83      1823.47 o                         
   6  15   4       9208.58       9974.42       570.51 o                         
   7  15   4       2242.52       2505.01       349.56 o                         
   8  15   4       6752.92       7075.33       472.69 o                         
   9  15   4         12.73         92.15       330.12 o                         
  10  15   4      15452.89      15198.11       612.51 o                         
 -10  16   4      14509.37      16049.93       757.94 o                         
  -9  16   4       4766.67       5465.92       552.83 o                         
  -8  16   4       4317.13       3871.81       699.50 o                         
  -7  16   4       7450.32       8454.47       534.96 o                         
  -6  16   4       2315.32       2478.48       345.79 o                         
  -5  16   4       7351.42       8655.82       431.75 o                         
  -4  16   4       2414.68       3176.60       364.82 o                         
  -3  16   4       5352.43       5540.65       490.17 o                         
  -2  16   4       7890.54       8487.34       449.71 o                         
  -1  16   4      12655.70      12363.55       403.83 o                         
   0  16   4       6555.97       6573.89       336.28 o                         
   1  16   4      16839.82      15028.16       451.53 o                         
   2  16   4      41145.13      39269.04       762.05 o                         
   3  16   4       5925.57       6607.90       658.65 o                         
   4  16   4         37.17        294.88       263.51 o                         
   5  16   4      18809.90      20237.35       593.71 o                         
   6  16   4       8561.81       9073.45       464.08 o                         
   7  16   4        133.72        -22.81       306.03 o                         
   8  16   4        397.86        798.70       352.12 o                         
   9  16   4       8880.35      10489.76       556.48 o                         
  -9  17   4      11901.28      12961.76       690.70 o                         
  -8  17   4       2104.35       2445.43       476.11 o                         
  -7  17   4        570.88        568.93       342.15 o                         
  -6  17   4      18989.64      19643.03       655.11 o                         
  -5  17   4       2175.26       2023.83       329.45 o                         
  -4  17   4       2111.25       2559.83       394.55 o                         
  -3  17   4        385.49        402.82       324.98 o                         
  -2  17   4        221.76        564.16       324.28 o                         
  -1  17   4       7223.38       6680.44       451.68 o                         
   0  17   4         29.69        257.27       223.15 o                         
   1  17   4      24919.86      24723.99       591.05 o                         
   2  17   4       7033.25       8247.81       433.17 o                         
   3  17   4       1291.06       1506.33       316.39 o                         
   4  17   4      15482.95      15327.06       525.82 o                         
   5  17   4       1201.72       1609.74       380.05 o                         
   6  17   4        134.42        144.65       313.04 o                         
   7  17   4       3693.63       3848.61       405.62 o                         
   8  17   4        458.15        499.37       362.59 o                         
   9  17   4       4104.92       3791.00       647.01 o                         
  -8  18   4        353.10        257.70       419.69 o                         
  -7  18   4       1055.86        505.72       357.98 o                         
  -6  18   4       1101.72       1342.74       360.79 o                         
  -5  18   4        133.22        378.79       374.82 o                         
  -4  18   4       1038.16       1315.12       382.26 o                         
  -3  18   4         15.37       -149.76       337.33 o                         
  -2  18   4        411.68        423.51       340.23 o                         
  -1  18   4        236.53       1953.18      1274.41 o                         
   0  18   4       2699.67       2509.22       382.17 o                         
   1  18   4        123.32        235.17       341.23 o                         
   2  18   4         22.62        337.11       279.32 o                         
   3  18   4       1551.47       1333.76       384.99 o                         
   4  18   4        724.25       1544.84       436.48 o                         
   5  18   4        116.74        960.30       555.85 o                         
   6  18   4         18.96        -44.05       322.13 o                         
   7  18   4        367.93        831.07       468.76 o                         
  -7  19   4       3273.93       4162.81       660.89 o                         
  -6  19   4       5620.32       6585.81       591.65 o                         
  -5  19   4        334.68        757.98       407.85 o                         
  -4  19   4        241.70        367.33       389.18 o                         
  -3  19   4        117.68       -262.49       369.41 o                         
  -2  19   4        852.23       1010.51       559.13 o                         
  -1  19   4        646.40        972.42       376.03 o                         
   0  19   4       2320.79       3487.60       864.75 o                         
   1  19   4       4723.58       4341.18       557.72 o                         
   2  19   4        460.18         65.04       389.12 o                         
   3  19   4        889.38       1615.16       890.84 o                         
   4  19   4       4172.94       4755.01       483.28 o                         
   5  19   4        125.37        539.76       355.37 o                         
   6  19   4       2058.61       2052.88       862.82 o                         
  -5  20   4       6020.08       5759.47       560.61 o                         
  -4  20   4        225.24        120.73       424.44 o                         
  -3  20   4       2855.94       2496.10       472.29 o                         
  -2  20   4        839.96         53.40       432.68 o                         
  -1  20   4       7118.41       7046.44       944.34 o                         
   0  20   4       1297.76       1342.57       619.97 o                         
   1  20   4      15698.11      14644.59       775.89 o                         
   2  20   4      32138.27      32230.55      1136.86 o                         
   3  20   4        449.66        933.95       477.64 o                         
   4  20   4       1238.57       1978.58       480.54 o                         
  -2  21   4      20206.33      21196.86      1487.40 o                         
  -1  21   4        130.68       -434.27       434.50 o                         
   0  21   4       1004.24        686.85       736.34 o                         
   1  21   4      16491.14      13964.13       785.19 o                         
   2  21   4       4091.17       3846.61       594.72 o                         
 -16   1   5        643.28        131.24       456.27 o                         
 -15   1   5       4813.50       4650.07       783.55 o                         
 -14   1   5         15.37       -130.10       321.43 o                         
 -13   1   5      18996.54      17170.73       526.33 o                         
 -12   1   5       1147.11        567.15       252.20 o                         
 -11   1   5       4092.30       5074.69       327.86 o                         
 -10   1   5      31666.62      30900.23       580.93 o                         
  -9   1   5       4887.72       5066.70       301.86 o                         
  -8   1   5      32641.32      32927.23       606.48 o                         
  -7   1   5        386.41        250.92       142.10 o                         
  -6   1   5      13086.94      12875.72       278.44 o                         
  -5   1   5      27283.36      26080.18       423.15 o                         
  -4   1   5         50.49        242.08       104.15 o                         
  -3   1   5      63070.80      60792.35       691.68 o                         
  -2   1   5        642.28        963.61        55.02 o                         
  -1   1   5      26476.83      25180.67       267.85 o                         
   0   1   5      27568.01      28090.06       310.25 o                         
   1   1   5       2734.98       2740.89        82.63 o                         
   2   1   5        181.20        177.37        52.62 o                         
   3   1   5      25375.73      25241.38       289.27 o                         
   4   1   5        496.70        624.71        78.55 o                         
   5   1   5      36255.89      36712.77       423.18 o                         
   6   1   5      40095.62      39837.93       470.41 o                         
   7   1   5      10519.79      11420.93       315.72 o                         
   8   1   5       7924.43       7986.19       242.36 o                         
   9   1   5      26727.31      26050.82       408.01 o                         
  10   1   5       2909.99       3423.14       204.33 o                         
  11   1   5        556.63        605.18       197.44 o                         
  12   1   5        959.40        813.11       212.44 o                         
  13   1   5       3758.05       4516.04       309.36 o                         
  14   1   5       2072.97       2198.81       399.45 o                         
  15   1   5       1512.26       1488.17       517.75 o                         
 -16   2   5       4537.73       4314.37       872.78 o                         
 -15   2   5       1562.66       1689.46       479.85 o                         
 -14   2   5      19852.53      18787.24       554.34 o                         
 -13   2   5       1891.77       2833.16       437.21 o                         
 -12   2   5       7717.65       7282.11       408.16 o                         
 -11   2   5       4501.90       4656.15       300.10 o                         
 -10   2   5       4120.49       5894.55       310.65 o                         
  -9   2   5       5245.72       5218.19       299.90 o                         
  -8   2   5       1467.67       1919.74       247.83 o                         
  -7   2   5      57302.75      58681.82      1233.75 o                         
  -6   2   5      11408.19      11211.37       392.18 o                         
  -5   2   5      65314.16      61263.84       705.14 o                         
  -4   2   5      15349.43      16127.36       291.64 o                         
  -3   2   5      35334.32      36371.75       421.92 o                         
  -2   2   5     313136.72     310503.62      2878.95 o                         
  -1   2   5       4371.59       5990.09       109.15 o                         
   0   2   5       2308.60       2535.66       136.34 o                         
   1   2   5      64484.87      67401.21       655.13 o                         
   2   2   5      34076.71      35964.91       511.61 o                         
   3   2   5        114.76        317.36        66.62 o                         
   4   2   5       8569.11       9740.69       174.58 o                         
   5   2   5     143712.28     144913.98      1402.35 o                         
   6   2   5       1112.82       1590.12       126.42 o                         
   7   2   5          0.31        128.82       151.66 o                         
   8   2   5      92028.40      90767.10      1030.39 o                         
   9   2   5       1948.32       2367.38       189.01 o                         
  10   2   5      12808.63      13308.85       380.99 o                         
  11   2   5      16193.93      15139.70       368.00 o                         
  12   2   5       3078.00       3567.64       250.04 o                         
  13   2   5       1962.29       2738.17       309.11 o                         
  14   2   5       1508.63        785.19       317.79 o                         
 -15   3   5      10137.06      10755.30       523.70 o                         
 -14   3   5         36.24        718.70       387.34 o                         
 -13   3   5      17532.67      16206.59       526.71 o                         
 -12   3   5       1689.04       2255.52       346.99 o                         
 -11   3   5       5907.54       8026.31       420.63 o                         
 -10   3   5      29413.02      28232.47       548.75 o                         
  -9   3   5       7833.95       9500.38       299.08 o                         
  -8   3   5       9414.95       9857.77       437.30 o                         
  -7   3   5        168.39        499.18       149.43 o                         
  -6   3   5      94738.33      94649.20      1166.69 o                         
  -5   3   5       4034.04       4520.05       229.18 o                         
  -4   3   5         54.34        899.59       109.60 o                         
  -3   3   5     154107.53     155896.11      1588.33 o                         
  -2   3   5      16605.29      16235.52       227.28 o                         
  -1   3   5      18402.07      18232.38       215.16 o                         
   0   3   5        433.54        633.57        63.92 o                         
   1   3   5      84603.09      90250.02       866.05 o                         
   2   3   5      35078.48      35945.84       406.86 o                         
   3   3   5        804.88        839.67       130.41 o                         
   4   3   5     105648.05     113215.38      1105.72 o                         
   5   3   5      22907.72      21687.71       300.95 o                         
   6   3   5      56914.41      55957.14       621.29 o                         
   7   3   5      18250.35      18005.44       335.36 o                         
   8   3   5       8584.73       9122.54       259.16 o                         
   9   3   5      63522.56      62549.96       787.36 o                         
  10   3   5        256.20        251.07       180.63 o                         
  11   3   5       2963.00       3046.60       234.16 o                         
  12   3   5       7929.15       7344.68       301.22 o                         
  13   3   5      12111.72      11630.58       392.55 o                         
  14   3   5        161.81         18.91       284.62 o                         
 -15   4   5       6546.25       7530.27       548.59 o                         
 -14   4   5      28317.89      25694.53       803.07 o                         
 -13   4   5       3833.77       4314.43       469.25 o                         
 -12   4   5      11168.09      11394.15       480.68 o                         
 -11   4   5      15935.23      15301.48       530.09 o                         
 -10   4   5      10535.89      12415.59       490.44 o                         
  -9   4   5      21833.03      21466.68       412.86 o                         
  -8   4   5         33.04        582.49       214.37 o                         
  -7   4   5      98384.60      95757.95       998.94 o                         
  -6   4   5      86363.48      84630.03       879.16 o                         
  -5   4   5       6689.87       7166.24       191.78 o                         
  -4   4   5      62298.88      58621.23       666.94 o                         
  -3   4   5       1887.23       2299.22       148.97 o                         
  -2   4   5      13376.40      13223.34       209.55 o                         
  -1   4   5        143.36        348.55        53.34 o                         
   0   4   5      50883.11      52127.09       522.32 o                         
   1   4   5      20790.57      19163.61       241.63 o                         
   2   4   5      68145.38      68817.18       728.29 o                         
   3   4   5         85.79        344.62        76.20 o                         
   4   4   5         74.54        240.23        90.56 o                         
   5   4   5      73896.38      76604.48       847.82 o                         
   6   4   5       7783.99       7440.94       205.96 o                         
   7   4   5       3242.51       3913.55       221.43 o                         
   8   4   5       1440.82       1679.34       177.07 o                         
   9   4   5       8619.96       8219.41       274.10 o                         
  10   4   5      17949.50      17044.95       372.80 o                         
  11   4   5       3245.29       3387.61       240.69 o                         
  12   4   5      55013.68      52391.23       737.21 o                         
  13   4   5       9553.86      10274.12       604.82 o                         
  14   4   5        180.80        351.95       290.75 o                         
 -15   5   5        126.62        278.45       383.46 o                         
 -14   5   5        116.08        316.18       406.06 o                         
 -13   5   5         88.89        120.18       376.56 o                         
 -12   5   5       1383.48       1074.15       347.89 o                         
 -11   5   5      19764.48      18144.51       554.95 o                         
 -10   5   5      17185.00      17328.95       926.59 o                         
  -9   5   5        601.65       1163.61       310.82 o                         
  -8   5   5        118.51        619.12       179.92 o                         
  -7   5   5         43.03         43.20       135.61 o                         
  -6   5   5      14172.30      14538.27       458.77 o                         
  -5   5   5     136793.44     132265.69      1501.19 o                         
  -4   5   5      32109.51      30371.29       522.40 o                         
  -3   5   5      34846.16      33807.08       596.93 o                         
  -2   5   5       1306.56       1597.15        96.30 o                         
  -1   5   5      22729.88      21796.44       281.52 o                         
   0   5   5      14011.59      12982.81       205.25 o                         
   1   5   5     129020.99     129344.93      1433.66 o                         
   2   5   5      66008.66      68354.83       735.57 o                         
   3   5   5      38604.42      40095.96       469.46 o                         
   4   5   5      44490.54      44919.46       531.84 o                         
   5   5   5      87174.46      88730.47       968.56 o                         
   6   5   5        630.28        954.15       136.27 o                         
   7   5   5       7307.98       7444.87       249.70 o                         
   8   5   5      15585.96      15343.52       329.18 o                         
   9   5   5       5132.14       5886.55       249.12 o                         
  10   5   5      14842.85      15206.31       357.26 o                         
  11   5   5      22409.23      22395.42       437.52 o                         
  12   5   5        223.45        141.95       207.44 o                         
  13   5   5       6202.78       6351.99       357.77 o                         
  14   5   5       1347.03        779.68       357.81 o                         
 -15   6   5       2876.26       2696.41       556.03 o                         
 -14   6   5        105.45       -381.26       381.26 o                         
 -13   6   5       5863.09       6825.86       495.07 o                         
 -12   6   5       9291.42      10283.70       553.81 o                         
 -11   6   5       5333.97       6246.81       414.27 o                         
 -10   6   5         21.93        128.88       313.41 o                         
  -9   6   5      15653.99      16666.00       439.67 o                         
  -8   6   5      11636.78      11960.00       375.48 o                         
  -7   6   5      11600.29      12182.16       296.74 o                         
  -6   6   5      27658.02      25804.05       403.23 o                         
  -5   6   5       2966.74       3132.54       151.43 o                         
  -4   6   5      50454.82      53707.25       625.86 o                         
  -3   6   5      56574.55      55901.47       745.32 o                         
  -2   6   5      17897.11      17296.84       256.03 o                         
  -1   6   5     169866.14     168169.78      1715.20 o                         
   0   6   5      90625.90      91711.30       965.92 o                         
   1   6   5      19761.49      21140.27       313.64 o                         
   2   6   5        957.41       1551.04       102.13 o                         
   3   6   5        276.08        382.99        83.07 o                         
   4   6   5      25252.82      25078.27       349.42 o                         
   5   6   5      11108.42      11200.89       243.99 o                         
   6   6   5      98895.32      98249.16      1081.95 o                         
   7   6   5      35758.50      37134.91       517.99 o                         
   8   6   5         70.06         41.73       150.88 o                         
   9   6   5       4404.27       4932.22       237.43 o                         
  10   6   5        157.21        605.17       190.68 o                         
  11   6   5      11599.91      11335.41       368.45 o                         
  12   6   5      10093.80      10570.54       462.77 o                         
  13   6   5        271.71        205.22       231.68 o                         
  14   6   5       6225.43       6947.75       461.82 o                         
 -15   7   5       1325.23       1270.40       642.61 o                         
 -14   7   5        212.55       -309.41       384.54 o                         
 -13   7   5        736.55        735.84       400.67 o                         
 -12   7   5      52196.68      54189.29      1053.54 o                         
 -11   7   5      15280.99      14871.83       584.71 o                         
 -10   7   5       8178.68       9208.33       450.75 o                         
  -9   7   5      81581.31      80520.98      1080.02 o                         
  -8   7   5      10637.56      11281.86       365.80 o                         
  -7   7   5      10706.05      11086.15       294.87 o                         
  -6   7   5      24519.69      25369.03       497.99 o                         
  -5   7   5      45273.19      44396.91       557.69 o                         
  -4   7   5      19197.28      18259.02       295.12 o                         
  -3   7   5       1805.72       2884.35       183.59 o                         
  -2   7   5      60561.90      62741.40       757.66 o                         
  -1   7   5       9394.73       8570.89       200.24 o                         
   0   7   5      56950.61      55539.96       880.45 o                         
   1   7   5       9530.06       9463.02       207.72 o                         
   2   7   5        878.91        918.10       108.42 o                         
   3   7   5     112141.27     108443.39      1235.65 o                         
   4   7   5      18294.64      19374.09       303.62 o                         
   5   7   5       3784.26       4342.87       175.32 o                         
   6   7   5        613.10        816.41       138.76 o                         
   7   7   5      42956.01      42891.62       572.86 o                         
   8   7   5      37093.55      35951.69       521.94 o                         
   9   7   5       1953.23       2051.02       200.47 o                         
  10   7   5      46893.15      46161.18       653.57 o                         
  11   7   5         86.85        366.25       200.66 o                         
  12   7   5       6535.21       6682.75       307.78 o                         
  13   7   5       1045.13        849.61       288.32 o                         
  14   7   5      17212.64      16252.54       649.05 o                         
 -14   8   5        168.00       -381.41       381.41 o                         
 -13   8   5      13966.58      14643.20       993.45 o                         
 -12   8   5       2174.44       3682.02      1160.31 o                         
 -11   8   5      21292.29      21114.00       659.53 o                         
 -10   8   5      15613.65      15392.14       592.12 o                         
  -9   8   5       5632.13       6828.20       322.91 o                         
  -8   8   5      95230.25      93418.03      1190.60 o                         
  -7   8   5       2321.34       3124.03       199.98 o                         
  -6   8   5       6486.41       7717.48       409.57 o                         
  -5   8   5      24070.60      23100.88       362.39 o                         
  -4   8   5      12341.53      12166.56       364.69 o                         
  -3   8   5      27856.51      28692.64       375.77 o                         
  -2   8   5      15935.14      14521.01       269.94 o                         
  -1   8   5     191923.02     189134.25      2406.10 o                         
   0   8   5       5539.25       6316.76       169.62 o                         
   1   8   5         74.18        594.77       104.96 o                         
   2   8   5      84349.09      83546.65      1529.65 o                         
   3   8   5       9464.89       9398.79       242.91 o                         
   4   8   5     154070.84     150449.23      1562.68 o                         
   5   8   5       6115.56       6141.46       203.10 o                         
   6   8   5      11363.49      10735.15       261.89 o                         
   7   8   5      46664.63      45484.53       598.40 o                         
   8   8   5       1477.93       1124.28       169.49 o                         
   9   8   5       8283.26       8443.00       351.44 o                         
  10   8   5       4646.78       4685.19       276.76 o                         
  11   8   5      21218.35      18898.78       412.68 o                         
  12   8   5       1755.39       1870.50       274.13 o                         
  13   8   5        580.81        332.58       316.74 o                         
 -14   9   5       1402.40       1307.71       426.68 o                         
 -13   9   5         39.85       -317.04       605.84 o                         
 -12   9   5       8599.23       8519.85       887.52 o                         
 -11   9   5       1069.71        761.18       386.11 o                         
 -10   9   5       2327.93       2269.50       299.42 o                         
  -9   9   5      20378.30      20564.61       517.19 o                         
  -8   9   5       1125.83       2073.73       231.94 o                         
  -7   9   5      69222.85      70134.98       896.81 o                         
  -6   9   5       2046.92       2826.14       232.58 o                         
  -5   9   5      22169.59      21932.82       353.68 o                         
  -4   9   5      19155.93      17495.03       290.80 o                         
  -3   9   5      12156.81      12107.10       345.64 o                         
  -2   9   5       5024.78       4735.69       180.93 o                         
  -1   9   5       9156.96       8965.54       229.44 o                         
   0   9   5      80584.97      75516.72      1125.99 o                         
   1   9   5        978.68       1062.92       122.36 o                         
   2   9   5      20345.34      20605.53       347.85 o                         
   3   9   5     218385.19     212932.44      2367.51 o                         
   4   9   5         37.39        207.83       112.58 o                         
   5   9   5        313.27        292.13       141.45 o                         
   6   9   5       8531.02       8893.06       309.20 o                         
   7   9   5        668.91        829.91       152.68 o                         
   8   9   5       8954.55       8832.86       272.72 o                         
   9   9   5         86.51       -165.93       180.34 o                         
  10   9   5      23596.30      23231.22       479.36 o                         
  11   9   5       2282.49       2267.59       310.93 o                         
  12   9   5       1242.29       1326.79       300.46 o                         
  13   9   5       7866.69       8058.92       488.05 o                         
 -14  10   5       3955.12       4517.38       874.00 o                         
 -13  10   5       3846.59       4270.91       839.26 o                         
 -12  10   5       9125.00      10849.32       744.07 o                         
 -11  10   5        109.83       -220.65       350.19 o                         
 -10  10   5       2289.23       2208.86       377.22 o                         
  -9  10   5       3010.25       3101.64       387.22 o                         
  -8  10   5       6000.47       6747.81       328.61 o                         
  -7  10   5       9639.89       9639.72       367.37 o                         
  -6  10   5       2081.23       2170.47       170.18 o                         
  -5  10   5      16507.84      16274.72       343.85 o                         
  -4  10   5        391.66        219.06       106.16 o                         
  -3  10   5       2252.23       3301.74       169.44 o                         
  -2  10   5       9519.17      10204.20       246.35 o                         
  -1  10   5       4120.46       4605.70       218.91 o                         
   0  10   5      15922.15      16332.46       277.88 o                         
   1  10   5       1635.52       2251.70       144.73 o                         
   2  10   5       4121.77       4728.94       187.53 o                         
   3  10   5         40.42        228.52       129.42 o                         
   4  10   5       9908.30      10220.77       273.67 o                         
   5  10   5        134.78        427.73       150.73 o                         
   6  10   5       1968.04       2278.81       219.68 o                         
   7  10   5        220.21        288.31       161.27 o                         
   8  10   5       6400.69       7209.01       286.83 o                         
   9  10   5        282.28        378.16       192.62 o                         
  10  10   5       9218.09       9379.67       400.23 o                         
  11  10   5      10188.83      11189.50       441.37 o                         
  12  10   5       3667.76       3698.39       353.27 o                         
  13  10   5        492.87        430.09       387.16 o                         
 -13  11   5          4.15       -276.98       520.81 o                         
 -12  11   5       2023.34       2243.50       559.31 o                         
 -11  11   5       4237.06       5464.76       534.60 o                         
 -10  11   5       2687.19       3214.02       348.22 o                         
  -9  11   5       8149.43       8660.68       381.38 o                         
  -8  11   5       3881.20       4700.68       387.00 o                         
  -7  11   5       1730.68       2237.31       257.36 o                         
  -6  11   5         50.16        259.05       147.75 o                         
  -5  11   5       6735.64       6989.43       259.50 o                         
  -4  11   5       1132.92       1354.68       158.63 o                         
  -3  11   5        254.44        556.21       140.60 o                         
  -2  11   5        171.83        249.11       125.70 o                         
  -1  11   5       9307.27       8900.29       223.51 o                         
   0  11   5       1472.08       1828.99       131.22 o                         
   1  11   5      26167.49      26420.46       417.52 o                         
   2  11   5         56.60        171.11       127.65 o                         
   3  11   5       4022.66       5527.50       217.10 o                         
   4  11   5       1585.15       1538.97       175.10 o                         
   5  11   5      19763.10      18488.47       370.55 o                         
   6  11   5      15487.53      14938.42       351.05 o                         
   7  11   5         18.43        118.71       174.33 o                         
   8  11   5        834.47        789.83       224.56 o                         
   9  11   5        401.11         49.62       234.02 o                         
  10  11   5        167.03          2.28       254.40 o                         
  11  11   5        891.54        704.45       289.03 o                         
  12  11   5         15.15         89.19       288.37 o                         
 -13  12   5       9573.32      10049.73      1739.20 o                         
 -12  12   5       1506.49       2230.23       583.09 o                         
 -11  12   5       1206.97        942.69       552.25 o                         
 -10  12   5       4965.97       5476.31       447.66 o                         
  -9  12   5       1042.20       1293.29       340.81 o                         
  -8  12   5      35058.18      33958.64       771.80 o                         
  -7  12   5       4524.63       4791.79       367.92 o                         
  -6  12   5          2.44        -42.94       202.16 o                         
  -5  12   5      17807.54      16707.43       361.43 o                         
  -4  12   5       1652.15       2717.35       186.06 o                         
  -3  12   5       4799.31       5146.01       213.29 o                         
  -2  12   5        511.99        531.89       140.00 o                         
  -1  12   5       1896.79       2121.01       182.23 o                         
   0  12   5      18005.54      17333.47       333.00 o                         
   1  12   5      23998.60      22493.71       389.46 o                         
   2  12   5      41509.16      38157.73       554.70 o                         
   3  12   5      12535.93      12701.02       301.06 o                         
   4  12   5      17614.33      17686.89       358.74 o                         
   5  12   5       7002.74       7310.86       355.64 o                         
   6  12   5       5508.71       6133.60       258.98 o                         
   7  12   5       3463.34       4184.28       243.51 o                         
   8  12   5       2963.59       3380.58       334.68 o                         
   9  12   5        289.19         59.90       252.83 o                         
  10  12   5       1276.99       1220.18       291.16 o                         
  11  12   5      14715.04      13104.30       476.93 o                         
  12  12   5       3441.25       4143.05       419.37 o                         
 -12  13   5       8590.72       8239.41       922.19 o                         
 -11  13   5       1324.63       1383.40      1617.82 o                         
 -10  13   5       5841.97       7320.91       576.75 o                         
  -9  13   5      10458.78      12205.55      1142.47 o                         
  -8  13   5      14472.04      14621.08       552.47 o                         
  -7  13   5      17132.80      16352.04       464.53 o                         
  -6  13   5        574.06        779.79       233.52 o                         
  -5  13   5       8077.60       9067.12       525.05 o                         
  -4  13   5      40547.69      39061.16       581.06 o                         
  -3  13   5       9585.13       9308.55       269.52 o                         
  -2  13   5      17377.98      16633.63       332.07 o                         
  -1  13   5        470.01        360.39       136.81 o                         
   0  13   5      41736.93      40483.98       620.36 o                         
   1  13   5       2078.68       2222.59       168.23 o                         
   2  13   5      14500.86      13757.57       407.97 o                         
   3  13   5      61623.05      61278.16       942.10 o                         
   4  13   5        255.26         67.12       148.89 o                         
   5  13   5        811.20        680.60       169.96 o                         
   6  13   5      45451.82      43873.43       662.52 o                         
   7  13   5      12532.16      11569.28       381.63 o                         
   8  13   5        246.93        564.94       238.10 o                         
   9  13   5        725.32       1254.93       267.72 o                         
  10  13   5      11761.49      12000.62       863.34 o                         
  11  13   5        124.08        264.51       299.69 o                         
 -12  14   5       2678.31       1862.96       814.06 o                         
 -11  14   5       1723.87       1776.38       765.15 o                         
 -10  14   5        436.62        378.71       577.62 o                         
  -9  14   5         22.77        362.47       404.00 o                         
  -8  14   5      19336.45      18700.77       761.04 o                         
  -7  14   5       2432.14       2762.57       375.99 o                         
  -6  14   5       6987.36       7856.12       408.92 o                         
  -5  14   5      19730.94      19401.86       836.57 o                         
  -4  14   5      24311.43      23673.45       566.03 o                         
  -3  14   5       4294.03       4957.64       225.29 o                         
  -2  14   5       2389.09       2976.11       204.17 o                         
  -1  14   5      26681.37      26324.54       473.97 o                         
   0  14   5      20959.97      19931.41       398.17 o                         
   1  14   5       3060.51       3038.99       190.13 o                         
   2  14   5      16034.51      15917.98       345.08 o                         
   3  14   5      12524.57      11367.21       378.65 o                         
   4  14   5       3149.50       3111.36       258.84 o                         
   5  14   5       1164.56       1413.89       251.59 o                         
   6  14   5      26356.64      26553.26       547.21 o                         
   7  14   5      11448.03      11300.80       469.31 o                         
   8  14   5       6460.36       8109.44       366.26 o                         
   9  14   5       2145.78       2080.77       286.84 o                         
  10  14   5       2270.92       2378.87       344.79 o                         
  11  14   5      14678.24      14902.96       774.85 o                         
 -11  15   5      18197.38      21021.71      3363.71 o                         
 -10  15   5       6400.65       8378.45       620.10 o                         
  -9  15   5       8174.57       8558.08       582.68 o                         
  -8  15   5       1122.94       1697.58       440.90 o                         
  -7  15   5       8385.34       8403.97       714.38 o                         
  -6  15   5        162.66        -97.80       273.71 o                         
  -5  15   5      10769.39      10601.85       440.84 o                         
  -4  15   5      24079.07      22171.33       566.59 o                         
  -3  15   5       4796.19       4921.63       317.48 o                         
  -2  15   5      11336.57      11349.02       449.07 o                         
  -1  15   5      16100.51      15389.79       431.32 o                         
   0  15   5       2083.01       2226.22       238.56 o                         
   1  15   5       6675.73       7964.95       360.16 o                         
   2  15   5       2929.77       3212.25       293.91 o                         
   3  15   5        541.59       1048.98       173.95 o                         
   4  15   5         35.00         48.62       212.51 o                         
   5  15   5        406.43        668.52       214.56 o                         
   6  15   5         61.09        448.65       372.15 o                         
   7  15   5      42954.25      41208.45       743.10 o                         
   8  15   5       3140.36       3577.75       304.71 o                         
   9  15   5        831.48        462.11       380.01 o                         
  10  15   5       6984.42       7692.33       416.45 o                         
 -10  16   5      10062.01      10923.49       967.76 o                         
  -9  16   5       1225.85       1273.56       438.98 o                         
  -8  16   5       2659.32       3289.23       617.80 o                         
  -7  16   5       5267.14       5623.32       433.23 o                         
  -6  16   5       9388.26      10114.05       626.59 o                         
  -5  16   5        432.69        -54.00       273.96 o                         
  -4  16   5       4085.18       3639.36       383.56 o                         
  -3  16   5       7399.58       7725.56       466.12 o                         
  -2  16   5      16354.29      15753.93       564.90 o                         
  -1  16   5       9374.63       9692.57       379.37 o                         
   0  16   5      47785.99      45044.82       835.19 o                         
   1  16   5       5276.17       5969.94       340.08 o                         
   2  16   5          5.26        -59.18       227.48 o                         
   3  16   5       1909.58       2203.89       261.77 o                         
   4  16   5        124.97        449.85       270.83 o                         
   5  16   5      20941.41      20916.61      1063.02 o                         
   6  16   5      18279.48      17077.71       571.85 o                         
   7  16   5       4233.67       4134.31       405.53 o                         
   8  16   5       3260.56       3190.68       398.79 o                         
   9  16   5         52.16       -352.51       352.51 o                         
  -9  17   5         31.98        -39.26       438.81 o                         
  -8  17   5       1231.57       1317.57       615.74 o                         
  -7  17   5          9.47       -127.16       446.37 o                         
  -6  17   5      28653.53      28774.09      1208.53 o                         
  -5  17   5        179.73       -187.96       384.01 o                         
  -4  17   5      10583.83      11389.34       543.19 o                         
  -3  17   5      27952.78      26705.24       764.18 o                         
  -2  17   5       1003.62       1073.11       331.17 o                         
  -1  17   5       3241.59       4052.42       516.65 o                         
   0  17   5        342.85        606.10       238.01 o                         
   1  17   5      17631.76      17236.14       501.84 o                         
   2  17   5      22896.09      23906.19      1244.61 o                         
   3  17   5       3481.63       4077.59       727.95 o                         
   4  17   5      26198.38      25188.92       734.50 o                         
   5  17   5        413.88        145.39       321.84 o                         
   6  17   5       2699.58       3607.22       386.43 o                         
   7  17   5         51.01          2.06       322.81 o                         
   8  17   5       2768.10       3177.62       408.61 o                         
  -8  18   5       4666.97       4991.07       558.85 o                         
  -7  18   5      25937.11      25300.72       853.25 o                         
  -6  18   5       2239.33       2881.32       471.52 o                         
  -5  18   5        185.91         37.24       370.08 o                         
  -4  18   5      25211.27      24930.81      1011.58 o                         
  -3  18   5         91.18        191.65       351.80 o                         
  -2  18   5      34529.02      33125.02       875.82 o                         
  -1  18   5       2471.36       2220.53       386.45 o                         
   0  18   5       1004.74       1091.24       357.31 o                         
   1  18   5       6261.36       6238.93       414.05 o                         
   2  18   5        655.32        811.01       386.47 o                         
   3  18   5        902.09       2234.43       899.63 o                         
   4  18   5       2254.40       3835.07       879.03 o                         
   5  18   5      28032.59      26697.35       802.16 o                         
   6  18   5        731.93       1337.92       351.16 o                         
   7  18   5        150.29        275.37       342.79 o                         
  -7  19   5         25.40        285.75       586.20 o                         
  -6  19   5      26029.34      25443.16       880.31 o                         
  -5  19   5        173.40         10.45       407.94 o                         
  -4  19   5       3407.76       2826.10       574.96 o                         
  -3  19   5      25958.69      25065.69       796.99 o                         
  -2  19   5        100.79         -2.36       363.20 o                         
  -1  19   5      11388.16      11147.52       724.35 o                         
   0  19   5       1513.02       2034.48       692.87 o                         
   1  19   5      13889.81      13496.98      1051.35 o                         
   2  19   5      16429.73      16176.53       604.83 o                         
   3  19   5       1878.98       1646.77       367.55 o                         
   4  19   5      24696.75      24565.03       770.02 o                         
   5  19   5        209.43        567.86       369.37 o                         
   6  19   5       3708.48       4865.73       871.00 o                         
  -5  20   5       2249.16       2294.28       486.39 o                         
  -4  20   5         21.58        207.02       437.69 o                         
  -3  20   5       2291.31       1846.35       449.74 o                         
  -2  20   5      16056.48      15892.37       686.67 o                         
  -1  20   5        731.58        538.99       469.17 o                         
   0  20   5      11037.50      11253.84      1041.98 o                         
   1  20   5       4343.29       4326.89       589.84 o                         
   2  20   5        879.21        873.84       456.75 o                         
   3  20   5        243.81         90.77       452.03 o                         
   4  20   5        351.59       1982.98      1203.16 o                         
  -2  21   5       1283.13       1436.81       508.44 o                         
  -1  21   5       2250.36       1653.72       523.82 o                         
   0  21   5        114.48       -446.38       446.38 o                         
   1  21   5       1996.98       2966.52       582.27 o                         
 -16   0   6        558.99        596.57       609.57 o                         
 -15   0   6      30007.66      26295.29      1081.86 o                         
 -14   0   6       1343.34       1866.81       594.13 o                         
 -13   0   6       3250.34       4333.96       648.03 o                         
 -12   0   6       4045.16       4460.48       429.36 o                         
 -11   0   6      69527.77      67462.38      1342.64 o                         
 -10   0   6      44848.21      42322.61      1008.36 o                         
  -9   0   6        429.92        716.45       359.04 o                         
  -8   0   6     134562.36     128457.48      2194.66 o                         
  -7   0   6      54118.08      52024.13      1570.74 o                         
  -6   0   6     112922.05     113969.30      1893.00 o                         
  -5   0   6      44639.39      43335.74       915.49 o                         
  -4   0   6      67155.53      69036.15      1144.80 o                         
  -3   0   6       2043.35       2583.53       148.58 o                         
  -2   0   6      23695.20      24582.51       585.44 o                         
  -1   0   6        215.57        487.57       116.23 o                         
   0   0   6        659.43        853.72        79.26 o                         
   1   0   6     226504.30     235878.73      3097.49 o                         
   2   0   6       6725.73       6417.63       283.42 o                         
   3   0   6      17657.75      18136.72       328.26 o                         
   4   0   6     176350.55     189081.05      2535.42 o                         
   5   0   6      32945.48      35934.96       630.74 o                         
   6   0   6      37920.65      36411.52       624.55 o                         
   7   0   6      17843.28      18440.51       435.19 o                         
   8   0   6      16337.14      15970.41       433.27 o                         
   9   0   6      76529.05      72978.09      1159.95 o                         
  10   0   6        779.54        372.91       227.48 o                         
  11   0   6      81709.59      77118.52      1260.69 o                         
  12   0   6       1242.94       1642.16       464.93 o                         
  13   0   6      15558.70      15679.41       761.75 o                         
  14   0   6       1511.73       1283.38       508.96 o                         
 -16   1   6        301.48       -311.64       632.35 o                         
 -15   1   6       2044.49       1791.17       437.61 o                         
 -14   1   6      11536.73      12849.79      1165.69 o                         
 -13   1   6       1073.67       1339.82       330.31 o                         
 -12   1   6       8889.07      10307.54       392.76 o                         
 -11   1   6      13536.04      14020.96       427.03 o                         
 -10   1   6      77418.40      79237.97      1060.81 o                         
  -9   1   6       3775.53       4887.85       303.67 o                         
  -8   1   6      29902.29      31158.79       579.68 o                         
  -7   1   6      88479.73      85927.78      1089.15 o                         
  -6   1   6      54591.88      52391.75       710.47 o                         
  -5   1   6      10414.64       9610.74       261.68 o                         
  -4   1   6      29490.01      27323.81       479.42 o                         
  -3   1   6      42500.84      41553.66       462.70 o                         
  -2   1   6      90208.59      92911.69       886.60 o                         
  -1   1   6       5517.30       5634.69       115.86 o                         
   0   1   6     373846.19     386403.62      3560.61 o                         
   1   1   6      43109.30      44856.49       451.40 o                         
   2   1   6       2121.00       2580.79        83.85 o                         
   3   1   6      29626.38      30938.95       344.16 o                         
   4   1   6      10514.18      10985.81       186.83 o                         
   5   1   6     231728.77     233538.78      2210.21 o                         
   6   1   6         27.53        146.10       108.51 o                         
   7   1   6      26450.79      25335.17       365.96 o                         
   8   1   6      25595.52      25334.95       385.94 o                         
   9   1   6       7457.79       7484.24       245.71 o                         
  10   1   6       4125.02       4618.00       221.94 o                         
  11   1   6       5334.37       5585.52       355.90 o                         
  12   1   6      23952.06      22687.67       885.16 o                         
  13   1   6       2457.31       2114.08       275.07 o                         
  14   1   6       2220.51       1779.83       409.51 o                         
 -15   2   6       9280.72      10461.70       703.45 o                         
 -14   2   6       3326.93       3385.48       378.25 o                         
 -13   2   6         89.74       -305.98       305.98 o                         
 -12   2   6       1878.54       2484.76       348.51 o                         
 -11   2   6       5872.99       7160.77       345.69 o                         
 -10   2   6      17554.40      17809.13       463.25 o                         
  -9   2   6        479.33       1115.33       255.35 o                         
  -8   2   6        211.32        460.08       136.18 o                         
  -7   2   6       1265.58       2107.54       196.22 o                         
  -6   2   6      89920.64      85439.94       957.68 o                         
  -5   2   6       4138.98       3807.14       178.66 o                         
  -4   2   6     235218.98     233725.89      2346.84 o                         
  -3   2   6       9172.79       8146.65       142.84 o                         
  -2   2   6      13224.80      12845.65       172.79 o                         
  -1   2   6       1105.52        946.90        66.25 o                         
   0   2   6       8712.80       7540.21       125.26 o                         
   1   2   6      65827.82      68309.30       667.89 o                         
   2   2   6      36459.97      37517.88       397.64 o                         
   3   2   6      15713.53      15469.73       221.82 o                         
   4   2   6      84164.09      87826.32       871.96 o                         
   5   2   6       1790.60       1886.13       113.56 o                         
   6   2   6      41479.48      43348.04       503.48 o                         
   7   2   6       3862.27       4907.94       196.94 o                         
   8   2   6       1648.12       2213.08       183.46 o                         
   9   2   6      30642.28      29895.79       623.97 o                         
  10   2   6       3817.25       3654.85       351.47 o                         
  11   2   6      15345.58      14469.33       365.53 o                         
  12   2   6        302.54        282.14       229.67 o                         
  13   2   6       2900.84       3054.81       343.81 o                         
  14   2   6        542.87       -222.98       309.36 o                         
 -15   3   6       5447.36       5533.66       865.59 o                         
 -14   3   6      11557.86      11527.64       495.98 o                         
 -13   3   6      20975.22      20849.72       585.50 o                         
 -12   3   6       1665.94       1105.68       338.41 o                         
 -11   3   6      32321.94      30910.82       682.63 o                         
 -10   3   6       2282.33       2982.91       355.07 o                         
  -9   3   6       1203.63       1225.34       243.38 o                         
  -8   3   6      52950.96      50763.39       672.75 o                         
  -7   3   6      14857.48      13481.66       348.16 o                         
  -6   3   6      28882.54      28222.37       415.55 o                         
  -5   3   6      17755.11      16935.42       320.15 o                         
  -4   3   6      13392.75      12913.95       274.43 o                         
  -3   3   6        948.10       1153.27       115.51 o                         
  -2   3   6       5186.63       5480.51       338.38 o                         
  -1   3   6        727.56        718.62        57.00 o                         
   0   3   6        131.81        218.32        51.31 o                         
   1   3   6       5523.36       6701.43       124.52 o                         
   2   3   6      29563.71      30139.26       332.73 o                         
   3   3   6     156781.42     164091.34      1560.45 o                         
   4   3   6       3793.61       4250.38       210.72 o                         
   5   3   6      15678.22      15698.67       251.81 o                         
   6   3   6       5824.55       6225.05       193.29 o                         
   7   3   6      51897.58      53309.43       618.26 o                         
   8   3   6       1422.38       1878.67       185.35 o                         
   9   3   6       3807.86       3632.24       219.66 o                         
  10   3   6       6689.25       7248.01       358.82 o                         
  11   3   6      11393.73      11144.71       335.04 o                         
  12   3   6       1553.77       1360.78       226.10 o                         
  13   3   6      41304.59      38165.88       711.78 o                         
  14   3   6       4829.42       4756.36       400.13 o                         
 -15   4   6         59.10         52.89       603.71 o                         
 -14   4   6         75.13        614.59       387.70 o                         
 -13   4   6        297.71         -5.88       341.29 o                         
 -12   4   6      11685.60      12249.19       502.54 o                         
 -11   4   6       9035.04      11083.50       477.40 o                         
 -10   4   6      10346.96      11150.84       508.88 o                         
  -9   4   6      23551.82      21757.23       583.97 o                         
  -8   4   6      26228.79      25649.81       433.76 o                         
  -7   4   6        180.46        739.17       114.67 o                         
  -6   4   6        124.03        527.64       114.74 o                         
  -5   4   6       8591.83       9047.03       257.20 o                         
  -4   4   6      86103.32      84743.48       918.79 o                         
  -3   4   6        440.68        626.79        87.50 o                         
  -2   4   6      83147.61      79141.99       918.85 o                         
  -1   4   6      21754.34      20149.52       241.43 o                         
   0   4   6        628.51       1046.09        63.25 o                         
   1   4   6       5933.61       6743.29       130.00 o                         
   2   4   6      69618.80      71557.05       757.58 o                         
   3   4   6      83242.59      82571.21       875.12 o                         
   4   4   6       3339.58       3755.46       139.32 o                         
   5   4   6        166.39        308.78       112.70 o                         
   6   4   6      78069.80      78126.48       822.89 o                         
   7   4   6      35988.05      34482.91       488.72 o                         
   8   4   6       3477.32       3529.61       202.49 o                         
   9   4   6       9528.55       9614.26       287.48 o                         
  10   4   6       2624.84       2636.18       218.85 o                         
  11   4   6        854.64        808.54       206.46 o                         
  12   4   6        330.49        210.32       211.50 o                         
  13   4   6       8007.33       7633.75       330.35 o                         
  14   4   6      12861.31      11292.85       459.27 o                         
 -15   5   6       1258.32       1621.86       407.15 o                         
 -14   5   6       8710.93       8183.08       764.93 o                         
 -13   5   6       5950.96       7173.62       498.04 o                         
 -12   5   6       7129.24       9936.93       801.96 o                         
 -11   5   6       3189.00       3501.50       380.50 o                         
 -10   5   6        863.33        666.81       321.24 o                         
  -9   5   6       3401.43       4681.97       486.99 o                         
  -8   5   6      48841.29      47585.80       719.41 o                         
  -7   5   6      57341.35      57001.66      1320.81 o                         
  -6   5   6      67760.48      66031.64      1073.46 o                         
  -5   5   6        438.09        782.06       119.09 o                         
  -4   5   6      71459.17      70801.66       792.24 o                         
  -3   5   6        344.04        775.93        97.20 o                         
  -2   5   6      15590.68      16146.35       277.93 o                         
  -1   5   6      81076.86      78091.47       774.51 o                         
   0   5   6       4026.73       3836.01       122.34 o                         
   1   5   6       1158.89        959.76        70.65 o                         
   2   5   6     177385.64     184083.72      1850.19 o                         
   3   5   6      48482.12      48237.81       550.07 o                         
   4   5   6      16521.05      18122.40       285.20 o                         
   5   5   6      13405.60      13039.96       258.18 o                         
   6   5   6      19156.31      18853.01       328.74 o                         
   7   5   6       1830.79       2567.16       180.71 o                         
   8   5   6       6188.65       6121.39       241.24 o                         
   9   5   6      21137.18      22009.18       407.48 o                         
  10   5   6         43.01        479.46       189.56 o                         
  11   5   6       8590.79       8773.35       347.42 o                         
  12   5   6      23284.42      22704.43       622.05 o                         
  13   5   6       3329.73       3308.26       271.27 o                         
  14   5   6        223.51        147.01       246.19 o                         
 -15   6   6       1403.14        809.71       417.00 o                         
 -14   6   6       2222.43       3240.76       591.19 o                         
 -13   6   6      11971.47      11544.03       658.74 o                         
 -12   6   6      19034.60      18049.97       636.28 o                         
 -11   6   6       3669.92       4496.25       404.05 o                         
 -10   6   6        101.46        516.88       327.93 o                         
  -9   6   6       9432.40      10426.14       375.40 o                         
  -8   6   6       2108.93       2772.96       239.45 o                         
  -7   6   6      43188.03      43505.77       756.22 o                         
  -6   6   6      14115.58      14397.09       300.25 o                         
  -5   6   6        263.52        542.08       137.75 o                         
  -4   6   6       9133.22       9557.21       220.65 o                         
  -3   6   6     161069.45     161140.77      1968.18 o                         
  -2   6   6      40885.92      38226.92       644.72 o                         
  -1   6   6       7460.97       7822.71       165.21 o                         
   0   6   6      30444.35      31260.75       554.58 o                         
   1   6   6      10558.44       9918.15       207.42 o                         
   2   6   6       3034.32       2782.30       120.46 o                         
   3   6   6       2401.47       2726.03       155.87 o                         
   4   6   6      34704.76      35201.50       446.96 o                         
   5   6   6        148.59        362.67       115.95 o                         
   6   6   6        919.73       1093.45       142.26 o                         
   7   6   6      99012.95      96798.45      1087.17 o                         
   8   6   6      20717.94      19899.61       372.05 o                         
   9   6   6       1269.78       1997.40       296.15 o                         
  10   6   6      17023.08      16889.08       376.23 o                         
  11   6   6        586.31        620.48       210.20 o                         
  12   6   6       4530.81       4377.54       383.74 o                         
  13   6   6       5250.21       5251.07       304.26 o                         
  14   6   6       2853.06       2579.27       330.37 o                         
 -15   7   6       1510.04       1331.49       521.76 o                         
 -14   7   6       8789.97       9159.52      1011.66 o                         
 -13   7   6       3631.30       3928.21       749.00 o                         
 -12   7   6         62.79       -118.17       375.65 o                         
 -11   7   6       2708.62       3225.33       431.55 o                         
 -10   7   6         92.36        -20.55       322.47 o                         
  -9   7   6      10452.79      10823.42       370.40 o                         
  -8   7   6        832.45       1090.70       234.64 o                         
  -7   7   6      19638.56      19695.67       509.15 o                         
  -6   7   6      28366.69      26726.06       458.49 o                         
  -5   7   6      15359.77      14219.64       407.85 o                         
  -4   7   6      19024.81      17868.02       300.78 o                         
  -3   7   6      26075.17      25878.74       358.86 o                         
  -2   7   6      25799.50      26299.48       437.43 o                         
  -1   7   6      14149.40      13940.55       230.47 o                         
   0   7   6        223.23        428.46        88.42 o                         
   1   7   6      89637.81      89650.06      1035.68 o                         
   2   7   6      13205.78      11113.67       242.76 o                         
   3   7   6      19797.09      19527.17       291.45 o                         
   4   7   6      37408.38      39057.94       490.45 o                         
   5   7   6        348.64        444.51       118.20 o                         
   6   7   6        273.14        382.56       133.91 o                         
   7   7   6      16903.02      18410.14       543.53 o                         
   8   7   6      15777.02      15858.31       517.23 o                         
   9   7   6      10522.05      10767.98       306.02 o                         
  10   7   6       1683.47       2395.16       223.25 o                         
  11   7   6       7654.78       7909.66       309.24 o                         
  12   7   6       7804.18       8709.83       369.08 o                         
  13   7   6         28.52         83.01       266.71 o                         
 -14   8   6       2886.05       2906.49      1228.44 o                         
 -13   8   6       2696.30       3483.89       547.82 o                         
 -12   8   6         81.47       -365.50       365.50 o                         
 -11   8   6       5040.39       5168.97       545.51 o                         
 -10   8   6      11727.87      12464.15       502.73 o                         
  -9   8   6      12818.79      15162.57       674.41 o                         
  -8   8   6       2834.08       3012.95       248.77 o                         
  -7   8   6         22.61         90.18       158.96 o                         
  -6   8   6      19614.05      19050.54       385.87 o                         
  -5   8   6       3229.67       3494.82       170.20 o                         
  -4   8   6       2633.92       2909.20       148.42 o                         
  -3   8   6       6553.88       6001.14       207.06 o                         
  -2   8   6       5696.29       6196.73       265.90 o                         
  -1   8   6        131.10        417.93        95.40 o                         
   0   8   6       1958.97       2025.37       117.39 o                         
   1   8   6       1037.00        980.01       117.07 o                         
   2   8   6      16240.76      18060.09       318.72 o                         
   3   8   6      10480.84      10144.07       253.64 o                         
   4   8   6        793.42       1153.75       129.06 o                         
   5   8   6         95.15        530.56       124.20 o                         
   6   8   6       3421.93       3533.77       179.63 o                         
   7   8   6       1922.47       2315.55       172.95 o                         
   8   8   6      32965.14      32544.29       493.72 o                         
   9   8   6       5851.90       6075.04       256.34 o                         
  10   8   6      19153.47      19551.91       419.16 o                         
  11   8   6        472.29        399.98       209.36 o                         
  12   8   6       1879.28       1971.83       433.62 o                         
  13   8   6        193.26        359.19       320.88 o                         
 -14   9   6        559.15        515.93       404.45 o                         
 -13   9   6       9020.46      10089.79       621.99 o                         
 -12   9   6       1080.60       1387.94       469.78 o                         
 -11   9   6       8578.82      10009.05       949.20 o                         
 -10   9   6        650.78        572.25       368.71 o                         
  -9   9   6      28005.89      28207.12       553.79 o                         
  -8   9   6       6134.03       6619.49       297.18 o                         
  -7   9   6      15588.49      14719.06       334.99 o                         
  -6   9   6      27937.92      27850.24       433.60 o                         
  -5   9   6       7237.62       8004.77       344.76 o                         
  -4   9   6      29708.12      29163.97       471.63 o                         
  -3   9   6        213.79        360.63       126.29 o                         
  -2   9   6       4090.75       4571.93       180.38 o                         
  -1   9   6     216481.09     210608.97      2156.01 o                         
   0   9   6      18620.43      18803.75       360.52 o                         
   1   9   6      32972.79      31805.46       458.33 o                         
   2   9   6      35691.89      35410.59       504.79 o                         
   3   9   6       3093.41       3625.81       181.39 o                         
   4   9   6       4709.48       5603.46       304.76 o                         
   5   9   6          4.56         52.59       136.34 o                         
   6   9   6      68173.79      67535.28       882.06 o                         
   7   9   6        297.60        462.25       166.42 o                         
   8   9   6         10.62       -167.01       167.01 o                         
   9   9   6      26014.64      26231.94       574.86 o                         
  10   9   6       1240.44       1242.82       254.21 o                         
  11   9   6       5870.53       6126.85       373.69 o                         
  12   9   6          5.05        319.53       288.52 o                         
  13   9   6        258.68        263.02       531.51 o                         
 -14  10   6       9947.31      11082.58       910.18 o                         
 -13  10   6         25.84        898.82       470.50 o                         
 -12  10   6      19311.58      18957.51       879.88 o                         
 -11  10   6       5385.20       4974.09       565.27 o                         
 -10  10   6        882.87        839.33       362.87 o                         
  -9  10   6      18043.74      18557.16       917.06 o                         
  -8  10   6       1197.79       1507.93       233.34 o                         
  -7  10   6        861.69        971.91       214.87 o                         
  -6  10   6         50.07        413.47       145.53 o                         
  -5  10   6     163768.50     160446.28      1987.31 o                         
  -4  10   6        237.76        585.25       116.50 o                         
  -3  10   6       2197.23       2754.44       166.38 o                         
  -2  10   6      75486.27      73072.80       895.80 o                         
  -1  10   6      21464.26      20486.64       407.21 o                         
   0  10   6      86579.48      79659.61       906.88 o                         
   1  10   6       1203.58       1872.74       145.97 o                         
   2  10   6      26787.32      26667.12       422.44 o                         
   3  10   6      44829.64      42466.25       597.01 o                         
   4  10   6       2733.65       3291.76       188.92 o                         
   5  10   6      58083.04      59162.30       792.58 o                         
   6  10   6        879.16       1263.22       208.53 o                         
   7  10   6      27800.73      27182.85       480.94 o                         
   8  10   6         16.98        171.57       195.86 o                         
   9  10   6        259.59        177.27       196.19 o                         
  10  10   6      61187.80      61366.41      1001.37 o                         
  11  10   6        639.17        762.28       287.56 o                         
  12  10   6       1468.00       1323.91       316.76 o                         
 -13  11   6      41127.09      38764.62      1462.04 o                         
 -12  11   6      14527.49      15787.72      1031.13 o                         
 -11  11   6         66.54       -257.53       369.61 o                         
 -10  11   6      19894.84      19956.55       638.65 o                         
  -9  11   6       7821.98       8142.62       456.00 o                         
  -8  11   6       4810.04       6195.72       322.89 o                         
  -7  11   6       3195.65       3129.73       267.72 o                         
  -6  11   6      44441.09      42050.89       631.53 o                         
  -5  11   6      17999.79      19260.84       382.32 o                         
  -4  11   6      19236.49      18340.20       399.64 o                         
  -3  11   6       9143.83       9961.66       269.70 o                         
  -2  11   6       2465.74       3496.40       178.90 o                         
  -1  11   6      83454.05      79362.12       960.83 o                         
   0  11   6        351.35        939.41       123.16 o                         
   1  11   6        230.15        471.87       130.46 o                         
   2  11   6       1093.93       1463.62       155.23 o                         
   3  11   6      23837.46      23617.17       487.52 o                         
   4  11   6      16046.82      16237.06       343.74 o                         
   5  11   6       1964.40       2105.76       185.01 o                         
   6  11   6     102520.50     101558.06      1256.50 o                         
   7  11   6       3031.28       3441.76       236.94 o                         
   8  11   6       2895.08       3749.74       285.71 o                         
   9  11   6      12947.33      13158.42       506.89 o                         
  10  11   6       6526.62       7715.16       396.56 o                         
  11  11   6      28448.00      26828.81       636.49 o                         
  12  11   6       3453.64       3971.91       370.74 o                         
 -13  12   6        991.10       1506.37       981.03 o                         
 -12  12   6       7964.00       6775.02      1593.05 o                         
 -11  12   6       2039.10       2030.25       596.15 o                         
 -10  12   6       3306.32       3944.02       958.88 o                         
  -9  12   6      22231.41      22963.67      1332.88 o                         
  -8  12   6       2239.64       2472.63       349.30 o                         
  -7  12   6       5361.67       5378.91       356.34 o                         
  -6  12   6        612.85        827.28       222.31 o                         
  -5  12   6      55337.43      53455.64       740.66 o                         
  -4  12   6      18903.33      18257.12       364.58 o                         
  -3  12   6      22573.70      23357.15       404.24 o                         
  -2  12   6      25338.61      25342.59       416.43 o                         
  -1  12   6       3086.82       2735.76       179.83 o                         
   0  12   6       6470.67       6982.19       230.67 o                         
   1  12   6        511.49        562.48       184.50 o                         
   2  12   6      55712.12      53657.52       787.17 o                         
   3  12   6      49515.77      48361.28       672.25 o                         
   4  12   6        346.60        271.37       154.04 o                         
   5  12   6      23281.87      22628.74       425.55 o                         
   6  12   6       2095.72       2976.23       219.40 o                         
   7  12   6       4681.20       5230.40       322.64 o                         
   8  12   6       5824.32       6150.29       329.27 o                         
   9  12   6       1778.61       2119.49       288.20 o                         
  10  12   6      16824.12      16166.87       611.07 o                         
  11  12   6        293.76        725.58       297.72 o                         
  12  12   6        763.95        277.41       592.37 o                         
 -12  13   6        950.05        633.15       764.22 o                         
 -11  13   6          8.70       -233.23      1493.76 o                         
 -10  13   6        986.87       1114.06       549.60 o                         
  -9  13   6      13917.17      14117.47       570.64 o                         
  -8  13   6      23061.87      22384.18       814.15 o                         
  -7  13   6      10299.49      10966.63       403.76 o                         
  -6  13   6        937.51        664.70       232.56 o                         
  -5  13   6      24014.16      23710.40       443.96 o                         
  -4  13   6        154.57        181.85       157.54 o                         
  -3  13   6      13554.82      13646.25       404.13 o                         
  -2  13   6      39884.55      38226.72       555.05 o                         
  -1  13   6      19539.96      19377.46       459.60 o                         
   0  13   6       8804.66       7749.91       262.44 o                         
   1  13   6      53494.78      51632.41       700.36 o                         
   2  13   6      14463.16      13638.85       341.97 o                         
   3  13   6        401.52       1157.52       171.58 o                         
   4  13   6      12950.68      12641.39       317.68 o                         
   5  13   6        315.73        537.14       175.09 o                         
   6  13   6       9433.64       9445.88       367.64 o                         
   7  13   6      14290.38      12734.89       400.51 o                         
   8  13   6       7198.35       8295.74       539.99 o                         
   9  13   6          6.33       -106.59       247.47 o                         
  10  13   6       2422.27       2885.32       331.83 o                         
  11  13   6        207.65        241.50       294.85 o                         
 -12  14   6       1328.30        325.16       788.46 o                         
 -10  14   6       7985.07      11055.52      1474.70 o                         
  -9  14   6       5623.04       7069.15       560.46 o                         
  -8  14   6      10456.55      10612.16       578.84 o                         
  -7  14   6         60.33        622.38       359.17 o                         
  -6  14   6       1920.67       1601.43       266.10 o                         
  -5  14   6       6645.23       6507.17       309.18 o                         
  -4  14   6       5760.04       6442.05       261.48 o                         
  -3  14   6      22637.87      22342.84       411.25 o                         
  -2  14   6      13184.65      13574.72       344.73 o                         
  -1  14   6         49.74        224.99       161.56 o                         
   0  14   6       2263.78       2370.62       188.84 o                         
   1  14   6       8321.99       8201.69       280.54 o                         
   2  14   6      11110.42      10729.98       294.60 o                         
   3  14   6       3415.57       3661.72       233.54 o                         
   4  14   6       2502.78       2805.78       224.20 o                         
   5  14   6       2523.79       2872.13       279.45 o                         
   6  14   6       4439.06       5662.17       308.64 o                         
   7  14   6        181.15        332.94       224.66 o                         
   8  14   6      38380.75      38321.38       781.96 o                         
   9  14   6      16518.38      16175.17       483.30 o                         
  10  14   6        235.94        393.25       297.58 o                         
 -11  15   6       3121.27       3480.42      1225.23 o                         
 -10  15   6       6917.50       8579.67      1007.54 o                         
  -9  15   6        114.83       -251.16       408.90 o                         
  -8  15   6        389.46        938.98       400.24 o                         
  -7  15   6      32017.45      31572.67       878.53 o                         
  -6  15   6        263.08        772.75       296.78 o                         
  -5  15   6        221.28        539.19       263.14 o                         
  -4  15   6       8138.63       8105.97       569.10 o                         
  -3  15   6      14783.40      13115.59       417.16 o                         
  -2  15   6       8980.64       9783.36       756.10 o                         
  -1  15   6        617.25        194.60       211.26 o                         
   0  15   6      31869.03      30094.26       531.82 o                         
   1  15   6      10395.12       9640.09       306.10 o                         
   2  15   6      13395.43      14003.54       371.08 o                         
   3  15   6      11187.13      11326.85       321.14 o                         
   4  15   6       1295.13       1992.29       200.09 o                         
   5  15   6      18163.89      18425.06       924.53 o                         
   6  15   6        982.37        612.67       250.20 o                         
   7  15   6       2790.28       2862.88       307.37 o                         
   8  15   6       7377.49       7718.17       447.65 o                         
   9  15   6       5749.86       6260.74       403.14 o                         
  10  15   6         25.24       -121.72       284.55 o                         
 -10  16   6        260.71        -84.41       714.06 o                         
  -9  16   6      10512.86      11067.06       919.06 o                         
  -8  16   6       7242.01       7116.26       680.02 o                         
  -7  16   6         79.99        671.42       565.31 o                         
  -6  16   6      25358.89      25592.91       675.92 o                         
  -5  16   6       1126.29       1282.37       302.33 o                         
  -4  16   6       1996.10       2246.05       364.14 o                         
  -3  16   6      17339.33      18558.07      1176.04 o                         
  -2  16   6        478.14        421.10       226.52 o                         
  -1  16   6      15402.59      15412.41       460.29 o                         
   0  16   6        261.90        601.59       231.26 o                         
   1  16   6      35199.79      32891.13       691.12 o                         
   2  16   6       1016.18        973.18       250.83 o                         
   3  16   6        892.25       1327.29       257.38 o                         
   4  16   6      41505.04      39747.56       846.78 o                         
   5  16   6       1164.67       2597.17       757.07 o                         
   6  16   6       3583.72       4450.12       446.50 o                         
   7  16   6       7654.38       8797.77       493.18 o                         
   8  16   6       1113.40       1765.58       378.20 o                         
   9  16   6         82.31         22.69       951.66 o                         
  -9  17   6       4295.07       4085.83       537.09 o                         
  -8  17   6       9830.99      10309.23       622.86 o                         
  -7  17   6      10912.18      13020.69      1277.15 o                         
  -6  17   6         31.40        248.78       317.79 o                         
  -5  17   6       1831.86       1255.99       393.04 o                         
  -4  17   6       1905.39       1988.83       380.89 o                         
  -3  17   6        950.27        665.03       335.03 o                         
  -2  17   6       2134.25       1912.13       366.36 o                         
  -1  17   6       2385.97       2694.59       290.33 o                         
   0  17   6       3218.58       3573.23       305.55 o                         
   1  17   6       5780.75       6161.94       354.11 o                         
   2  17   6      23762.79      23588.25       593.22 o                         
   3  17   6       4528.66       6097.63       975.66 o                         
   4  17   6        307.81        577.89       401.83 o                         
   5  17   6      12088.21      11641.38       555.03 o                         
   6  17   6        172.79        576.91       371.26 o                         
   7  17   6       1821.27       2108.92       366.63 o                         
   8  17   6         54.94        -98.42       411.85 o                         
  -8  18   6        300.09        -44.46       432.68 o                         
  -7  18   6       1175.09       1145.30       444.71 o                         
  -6  18   6        145.92        321.58       396.23 o                         
  -5  18   6        631.36        873.89       560.50 o                         
  -4  18   6       1384.57       1880.83       414.96 o                         
  -3  18   6         16.35        -46.04       452.60 o                         
  -2  18   6        959.81       1254.10       401.53 o                         
  -1  18   6        199.51        191.37       343.46 o                         
   0  18   6          6.18        299.03       251.95 o                         
   1  18   6        320.23        938.60       274.23 o                         
   2  18   6        836.08       1139.63       378.96 o                         
   3  18   6       1742.79       1831.34       739.04 o                         
   4  18   6         15.40       1854.57       609.94 o                         
   5  18   6        330.00        847.75       363.43 o                         
   6  18   6        599.12        669.49       483.15 o                         
   7  18   6         62.20        -20.40       343.20 o                         
  -7  19   6       4666.17       4510.29       749.39 o                         
  -6  19   6        796.62       1416.28      1059.37 o                         
  -5  19   6          3.77       -389.31       389.31 o                         
  -4  19   6       1054.30        768.08       422.51 o                         
  -3  19   6        570.53        978.79       398.48 o                         
  -2  19   6        432.12         18.81       363.15 o                         
  -1  19   6         41.23        378.50       357.99 o                         
   0  19   6       1852.99       2403.85       505.15 o                         
   1  19   6       1142.26       2951.67      1418.52 o                         
   2  19   6       4059.08       4438.60       525.20 o                         
   3  19   6        671.41        223.11       360.45 o                         
   4  19   6        254.32        569.22       492.79 o                         
   5  19   6      12309.78      12399.18       608.59 o                         
  -5  20   6       1056.93        763.36       458.15 o                         
  -4  20   6       4374.01       4572.70       530.28 o                         
  -3  20   6       8692.07       6734.78       553.01 o                         
  -2  20   6        598.95        456.11       412.59 o                         
  -1  20   6       4641.60       4134.92       685.18 o                         
   0  20   6         33.95        416.77       638.03 o                         
   1  20   6      22206.47      21908.41       944.77 o                         
   2  20   6        203.70        718.66       461.76 o                         
   3  20   6         73.76        282.63       475.05 o                         
   4  20   6      27451.64      27230.71      1536.89 o                         
 -15   1   7       6782.29       7464.86       576.11 o                         
 -14   1   7        773.54        348.67       422.39 o                         
 -13   1   7       4663.48       5276.15       389.47 o                         
 -12   1   7       9825.89       9470.92       453.85 o                         
 -11   1   7       3803.91       4087.19       306.56 o                         
 -10   1   7        181.34        755.10       254.50 o                         
  -9   1   7         75.23        347.27       252.64 o                         
  -8   1   7       4423.46       4761.18       293.78 o                         
  -7   1   7        508.70       1027.14       215.35 o                         
  -6   1   7      10612.67      10761.08       311.23 o                         
  -5   1   7      20863.85      18462.09       332.84 o                         
  -4   1   7       5037.14       5502.76       183.29 o                         
  -3   1   7        536.03        515.24        55.51 o                         
  -2   1   7      59935.04      61540.23       640.24 o                         
  -1   1   7      23436.38      23067.77       258.49 o                         
   0   1   7       3006.41       3068.20       105.25 o                         
   1   1   7     109857.91     112886.58      1075.11 o                         
   2   1   7        711.53        836.49        67.12 o                         
   3   1   7       9977.47      10607.76       185.51 o                         
   4   1   7       2585.38       3157.16       114.06 o                         
   5   1   7       1460.90       1644.16       113.41 o                         
   6   1   7       6771.99       6794.44       198.99 o                         
   7   1   7        775.46        922.11       137.63 o                         
   8   1   7      42855.73      42955.24       576.56 o                         
   9   1   7        387.78        320.40       152.53 o                         
  10   1   7         17.38         82.92       186.49 o                         
  11   1   7      34120.39      32728.20       578.91 o                         
  12   1   7       5205.76       4172.04       292.87 o                         
  13   1   7        242.52       -198.36       234.57 o                         
  14   1   7       1446.29        544.24       265.12 o                         
 -15   2   7      11649.16      12451.03       741.76 o                         
 -14   2   7       2420.21       2041.19       369.85 o                         
 -13   2   7      11823.77      11873.43       492.25 o                         
 -12   2   7      10544.35      12826.87       502.78 o                         
 -11   2   7        308.29        443.30       328.18 o                         
 -10   2   7      25285.68      24659.40       529.90 o                         
  -9   2   7        617.93        589.66       252.77 o                         
  -8   2   7      22758.61      23637.46       501.06 o                         
  -7   2   7      46731.04      45534.75       676.59 o                         
  -6   2   7        367.10        639.98       172.88 o                         
  -5   2   7      96225.66      93464.77      1005.11 o                         
  -4   2   7      45059.47      44461.21       546.11 o                         
  -3   2   7      43483.27      43124.05       450.21 o                         
  -2   2   7        365.75        774.37        68.17 o                         
  -1   2   7      31548.53      32170.84       343.23 o                         
   0   2   7     168478.58     174862.09      1639.52 o                         
   1   2   7      43683.71      41263.92       428.25 o                         
   2   2   7         27.82        644.38        69.02 o                         
   3   2   7     109358.89     111478.39      1147.39 o                         
   4   2   7       2974.49       3075.05       113.98 o                         
   5   2   7      10161.45      10662.39       206.78 o                         
   6   2   7       7818.59       8390.49       209.03 o                         
   7   2   7      46218.68      46765.82       589.65 o                         
   8   2   7       2082.15       1972.04       178.14 o                         
   9   2   7      31922.17      29813.94       806.68 o                         
  10   2   7      16462.06      15262.97       363.78 o                         
  11   2   7       1696.31       2042.23       230.87 o                         
  12   2   7      23451.73      21458.54       497.57 o                         
  13   2   7        580.62        598.74       251.21 o                         
  14   2   7         96.41        -78.80       263.16 o                         
 -15   3   7       5931.88       7359.55       840.07 o                         
 -14   3   7       5763.86       6681.21       441.92 o                         
 -13   3   7        125.46        385.76       345.49 o                         
 -12   3   7       1096.23       2139.44       378.60 o                         
 -11   3   7      45881.71      44624.93       835.24 o                         
 -10   3   7        358.51        662.88       320.28 o                         
  -9   3   7       4985.06       5686.42       303.10 o                         
  -8   3   7      45576.25      43251.19       676.44 o                         
  -7   3   7       8731.91       9539.77       511.24 o                         
  -6   3   7       7223.03       7201.99       291.62 o                         
  -5   3   7       2276.90       2004.57       138.59 o                         
  -4   3   7     120303.68     116574.60      1437.10 o                         
  -3   3   7     111900.80     118543.35      1225.32 o                         
  -2   3   7       3632.58       3974.94       108.05 o                         
  -1   3   7      60341.56      57415.05       574.22 o                         
   0   3   7       3899.37       4136.44       113.49 o                         
   1   3   7      58393.37      59611.82       597.10 o                         
   2   3   7      13092.44      12227.25       182.28 o                         
   3   3   7      38618.44      40021.21       436.82 o                         
   4   3   7      53226.55      54284.45       578.56 o                         
   5   3   7      11509.61      11741.29       336.24 o                         
   6   3   7      15252.17      15934.95       276.59 o                         
   7   3   7      14284.23      14552.21       286.04 o                         
   8   3   7      52663.66      51507.36       666.99 o                         
   9   3   7        303.12        167.13       168.54 o                         
  10   3   7         28.29        -64.94       178.30 o                         
  11   3   7      31776.15      30756.11       523.29 o                         
  12   3   7         31.59       -122.75       206.50 o                         
  13   3   7       4042.66       4554.24       285.11 o                         
  14   3   7       3499.48       3444.61       445.79 o                         
 -15   4   7       4968.75       5857.41       936.00 o                         
 -14   4   7      10067.20       9563.68       535.98 o                         
 -13   4   7       5917.08       7082.99       546.52 o                         
 -12   4   7      38237.82      37903.04       780.92 o                         
 -11   4   7       3683.54       4480.14       397.65 o                         
 -10   4   7        582.36       1170.53       360.76 o                         
  -9   4   7      15383.87      14985.21       518.40 o                         
  -8   4   7        437.98       1467.02       257.72 o                         
  -7   4   7      50942.13      49293.32       712.14 o                         
  -6   4   7      10305.60      10734.71       482.09 o                         
  -5   4   7        966.06       1199.94       123.49 o                         
  -4   4   7      16912.72      17457.21       421.55 o                         
  -3   4   7      10099.89      10614.02       259.32 o                         
  -2   4   7       6242.89       6185.17       153.01 o                         
  -1   4   7      30037.78      31324.30       346.02 o                         
   0   4   7      45534.04      47233.05       508.53 o                         
   1   4   7        534.33        585.30        68.74 o                         
   2   4   7       5768.31       5982.16       144.74 o                         
   3   4   7      21088.15      22023.41       301.33 o                         
   4   4   7     110482.96     112745.23      1185.71 o                         
   5   4   7      99409.98     101529.02      1094.57 o                         
   6   4   7       5920.94       5964.55       188.15 o                         
   7   4   7      32063.13      32771.12       475.32 o                         
   8   4   7      38913.90      37166.39       532.43 o                         
   9   4   7         47.79        431.65       171.42 o                         
  10   4   7       1601.04       1545.02       205.21 o                         
  11   4   7       8711.33       9405.06       319.44 o                         
  12   4   7      22417.75      22403.79       630.98 o                         
  13   4   7        188.46        348.62       227.45 o                         
  14   4   7      13956.00      13697.17       497.05 o                         
 -15   5   7       1314.68       1470.77       491.52 o                         
 -14   5   7       2210.48       2853.57       645.90 o                         
 -13   5   7       2556.07       2823.84       402.52 o                         
 -12   5   7      10413.33      11830.27       513.19 o                         
 -11   5   7      22303.26      21310.86       721.58 o                         
 -10   5   7       5575.21       6114.41       412.19 o                         
  -9   5   7      20508.99      19591.21       560.61 o                         
  -8   5   7      34386.41      34265.46       676.40 o                         
  -7   5   7        639.75        986.56       181.78 o                         
  -6   5   7      38383.39      38495.72       616.10 o                         
  -5   5   7      35132.53      35120.66       471.29 o                         
  -4   5   7      32992.12      32458.64       451.32 o                         
  -3   5   7     153393.84     151281.52      1562.01 o                         
  -2   5   7     116725.95     118895.16      1240.08 o                         
  -1   5   7      41010.30      39529.49       444.27 o                         
   0   5   7      17891.31      18496.11       243.95 o                         
   1   5   7       2653.10       2342.02       103.96 o                         
   2   5   7       2394.62       2555.17       108.14 o                         
   3   5   7      70845.91      70504.82       768.64 o                         
   4   5   7      85405.10      81808.84       891.68 o                         
   5   5   7       2972.56       3212.44       177.35 o                         
   6   5   7       5455.56       6237.73       238.68 o                         
   7   5   7       3361.09       3719.64       195.96 o                         
   8   5   7       1884.72       2572.89       193.09 o                         
   9   5   7       7592.77       7946.72       277.10 o                         
  10   5   7      24086.08      23316.84       437.66 o                         
  11   5   7       1232.50        777.11       210.04 o                         
  12   5   7        859.13        961.33       300.74 o                         
  13   5   7          3.63        411.77       233.93 o                         
  14   5   7         65.39       -188.79       254.57 o                         
 -15   6   7         63.48        197.70       397.96 o                         
 -14   6   7       5049.65       6507.07      1160.61 o                         
 -13   6   7      17696.04      16988.32       796.59 o                         
 -12   6   7        599.76        -25.43       354.58 o                         
 -11   6   7        112.25        637.92       354.16 o                         
 -10   6   7       2314.31       3090.49       476.18 o                         
  -9   6   7      19777.04      19837.08       558.98 o                         
  -8   6   7      10246.99      10672.31       438.92 o                         
  -7   6   7      61027.87      62239.01       844.96 o                         
  -6   6   7      47885.48      45568.96       866.56 o                         
  -5   6   7      10292.30      11228.84       275.81 o                         
  -4   6   7       1003.55        971.00       121.91 o                         
  -3   6   7       6576.67       5714.67       181.67 o                         
  -2   6   7      66740.99      64914.79       724.47 o                         
  -1   6   7     116650.84     114118.83      1197.52 o                         
   0   6   7      19883.07      19755.11       285.60 o                         
   1   6   7      39351.43      40513.90       520.13 o                         
   2   6   7      28686.32      29215.39       366.50 o                         
   3   6   7       4544.66       4982.38       158.85 o                         
   4   6   7       3860.64       4746.41       169.31 o                         
   5   6   7       3220.60       3878.42       163.84 o                         
   6   6   7      42664.96      42068.09       547.93 o                         
   7   6   7        171.59        377.68       148.40 o                         
   8   6   7       8403.16       8715.97       270.84 o                         
   9   6   7      12708.62      11992.83       350.39 o                         
  10   6   7       8104.35       8379.45       299.65 o                         
  11   6   7       7395.84       7333.33       307.07 o                         
  12   6   7        350.04       1011.94       368.85 o                         
  13   6   7       6221.30       6370.18       326.12 o                         
 -15   7   7       2246.06       1791.51       635.09 o                         
 -14   7   7      23877.70      24001.27      1024.64 o                         
 -13   7   7        303.34        245.50       403.81 o                         
 -12   7   7        398.56        311.85       392.46 o                         
 -11   7   7       1389.86       1679.71       376.03 o                         
 -10   7   7      29891.46      31685.78       894.74 o                         
  -9   7   7      29619.46      29963.30       868.64 o                         
  -8   7   7       2314.01       2683.03       252.36 o                         
  -7   7   7      16625.70      17711.91       466.24 o                         
  -6   7   7      20573.03      20454.08       465.54 o                         
  -5   7   7      51435.08      47219.29       555.41 o                         
  -4   7   7       1829.72       2626.66       167.06 o                         
  -3   7   7       5140.84       5159.18       177.94 o                         
  -2   7   7      12721.52      12385.39       255.82 o                         
  -1   7   7      13499.94      14032.42       234.43 o                         
   0   7   7      13511.81      14051.19       239.84 o                         
   1   7   7        196.19        399.91       106.34 o                         
   2   7   7     193726.77     200637.92      2219.69 o                         
   3   7   7      26955.23      27265.15       366.68 o                         
   4   7   7       1493.39       1564.73       124.61 o                         
   5   7   7      67230.78      68802.52       791.49 o                         
   6   7   7       2205.46       2759.82       169.93 o                         
   7   7   7      24637.33      24215.34       397.51 o                         
   8   7   7       8410.84       8925.82       273.05 o                         
   9   7   7      32744.51      33714.76       522.62 o                         
  10   7   7      53726.75      53236.41       729.19 o                         
  11   7   7        434.93        332.80       211.74 o                         
  12   7   7      19290.54      18768.71       436.11 o                         
  13   7   7       2973.10       2348.34       340.29 o                         
 -14   8   7       1364.52       2582.01       750.67 o                         
 -13   8   7       8128.55      10946.96      1033.49 o                         
 -12   8   7        521.48        820.50       413.54 o                         
 -11   8   7       4980.23       6188.73       568.40 o                         
 -10   8   7      12751.99      12851.13       523.27 o                         
  -9   8   7      79448.05      80810.23      1212.20 o                         
  -8   8   7       3387.56       3702.40       259.05 o                         
  -7   8   7       1297.99       1306.42       204.03 o                         
  -6   8   7      75306.35      73548.76       863.92 o                         
  -5   8   7      49016.06      49981.65       965.25 o                         
  -4   8   7      12757.92      13092.78       267.82 o                         
  -3   8   7       4506.13       4919.93       171.02 o                         
  -2   8   7      24127.29      22392.08       426.21 o                         
  -1   8   7      23357.92      24409.36       569.45 o                         
   0   8   7        117.63        174.81        98.74 o                         
   1   8   7     184404.25     185661.08      2059.72 o                         
   2   8   7      20689.83      20247.74       347.01 o                         
   3   8   7      42705.75      41514.63       510.76 o                         
   4   8   7       9849.53       9586.89       221.83 o                         
   5   8   7      16018.54      15241.50       289.25 o                         
   6   8   7      91278.46      88795.18      1003.13 o                         
   7   8   7        721.62       1014.65       158.36 o                         
   8   8   7        506.48        519.21       168.14 o                         
   9   8   7      11139.92      11154.05       315.07 o                         
  10   8   7       8238.69       9003.46       491.53 o                         
  11   8   7        394.88        514.31       241.42 o                         
  12   8   7          7.57         11.50       247.47 o                         
  13   8   7      27643.95      27219.04       774.70 o                         
 -14   9   7       2404.27       1893.52       533.39 o                         
 -13   9   7       5285.43       7213.46      1021.80 o                         
 -12   9   7        537.89        107.45       409.12 o                         
 -11   9   7         85.92        201.55       577.29 o                         
 -10   9   7      24431.82      24779.37       705.40 o                         
  -9   9   7      13667.26      15001.55       426.43 o                         
  -8   9   7      15891.47      15359.90       403.17 o                         
  -7   9   7       1929.71       1788.17       219.09 o                         
  -6   9   7       9562.61      10448.36       392.65 o                         
  -5   9   7      88988.84      88423.35       992.00 o                         
  -4   9   7      11379.66      12010.71       255.39 o                         
  -3   9   7      45865.77      46598.76       707.07 o                         
  -2   9   7      20604.02      19320.61       391.40 o                         
  -1   9   7       7317.45       7985.05       243.37 o                         
   0   9   7      20240.42      20985.80       319.00 o                         
   1   9   7      20070.78      20335.74       401.53 o                         
   2   9   7      82587.15      82524.90       997.87 o                         
   3   9   7       5355.85       4992.00       207.96 o                         
   4   9   7       3293.53       3536.16       195.38 o                         
   5   9   7      58193.16      56274.91       757.41 o                         
   6   9   7       6066.70       5876.52       248.22 o                         
   7   9   7       2955.64       3500.81       219.95 o                         
   8   9   7        168.22        231.74       176.20 o                         
   9   9   7       1449.02       2718.04       363.01 o                         
  10   9   7       6130.73       6985.16       324.20 o                         
  11   9   7       5104.99       5892.64       332.38 o                         
  12   9   7       7619.85       7819.85       452.57 o                         
  13   9   7        280.82        111.56       489.49 o                         
 -14  10   7        332.81        645.95       476.82 o                         
 -13  10   7       5637.90       6332.00       564.46 o                         
 -12  10   7       4278.95       5809.98       504.83 o                         
 -11  10   7       3203.39       3483.06       444.54 o                         
 -10  10   7      14707.07      14269.34       579.59 o                         
  -9  10   7         30.32         41.53       259.07 o                         
  -8  10   7       2633.16       2739.76       248.19 o                         
  -7  10   7         24.38        133.65       189.11 o                         
  -6  10   7        494.03        452.53       152.69 o                         
  -5  10   7       2564.82       3860.56       297.69 o                         
  -4  10   7       2306.94       3477.86       192.24 o                         
  -3  10   7        962.71       1708.60       161.72 o                         
  -2  10   7       5486.61       5522.85       205.51 o                         
  -1  10   7       1844.32       2235.86       204.52 o                         
   0  10   7       8954.02       8921.83       220.14 o                         
   1  10   7        137.78        383.40       128.20 o                         
   2  10   7       3292.08       3407.23       182.82 o                         
   3  10   7       8846.04       8748.90       262.56 o                         
   4  10   7      18966.99      17644.39       354.15 o                         
   5  10   7       2113.91       2799.49       198.33 o                         
   6  10   7      16981.16      16799.10       482.11 o                         
   7  10   7       1575.64       1855.58       199.32 o                         
   8  10   7       4117.89       4927.67       261.98 o                         
   9  10   7       1785.75       1790.05       231.18 o                         
  10  10   7       2875.63       3149.84       271.86 o                         
  11  10   7        740.28        761.76       391.78 o                         
  12  10   7       1095.81       1489.53       329.36 o                         
 -13  11   7        165.37         17.37       662.24 o                         
 -12  11   7        577.43        689.40       546.79 o                         
 -11  11   7       1942.36       1141.51       578.21 o                         
 -10  11   7       2656.43       1731.09       524.05 o                         
  -9  11   7        721.10        750.73       495.38 o                         
  -8  11   7      10580.85      12541.67      1079.35 o                         
  -7  11   7       2724.46       2999.96       305.91 o                         
  -6  11   7       4526.97       5736.54       312.94 o                         
  -5  11   7         17.72        329.40       170.68 o                         
  -4  11   7       3176.39       3210.63       223.03 o                         
  -3  11   7      14795.02      14095.40       317.31 o                         
  -2  11   7        112.83        254.22       141.05 o                         
  -1  11   7       5816.56       6176.33       214.69 o                         
   0  11   7      10949.47      11374.81       271.40 o                         
   1  11   7        225.30        425.82       135.42 o                         
   2  11   7       9088.13       8263.52       253.52 o                         
   3  11   7       3761.45       3721.35       203.98 o                         
   4  11   7      11960.75      12026.08       304.76 o                         
   5  11   7       2690.49       3557.58       216.59 o                         
   6  11   7       7314.92       7757.04       339.97 o                         
   7  11   7       6908.86       7705.16       301.60 o                         
   8  11   7       2105.08       2436.76       267.95 o                         
   9  11   7         76.32        293.94       210.62 o                         
  10  11   7       2342.65       2478.09       307.13 o                         
  11  11   7        161.53        206.24       283.17 o                         
  12  11   7        915.54        841.71       325.86 o                         
 -13  12   7       1614.31        303.32       583.03 o                         
 -12  12   7       1353.93        768.86       576.27 o                         
 -11  12   7      10392.87      10477.56      1339.17 o                         
 -10  12   7       4359.38       5027.78       621.30 o                         
  -9  12   7       3027.36       3334.82       407.58 o                         
  -8  12   7       2493.77       2746.94       344.75 o                         
  -7  12   7      52350.03      51514.53       950.54 o                         
  -6  12   7      12287.23      11264.38       366.64 o                         
  -5  12   7        335.17        675.09       171.70 o                         
  -4  12   7       2416.62       2176.87       186.34 o                         
  -3  12   7        218.22        146.75       150.73 o                         
  -2  12   7        113.10        260.52       142.48 o                         
  -1  12   7       3989.83       4190.97       217.25 o                         
   0  12   7       8329.93       7271.87       256.04 o                         
   1  12   7       6881.27       7610.11       246.75 o                         
   2  12   7        459.18        613.91       147.99 o                         
   3  12   7      76708.06      73114.95       936.17 o                         
   4  12   7       3179.84       3395.03       205.86 o                         
   5  12   7        561.68        418.10       168.03 o                         
   6  12   7      25121.74      24835.32       467.40 o                         
   7  12   7       5731.68       5984.31       285.17 o                         
   8  12   7        101.26        476.46       211.06 o                         
   9  12   7       4776.20       5268.88       669.41 o                         
  10  12   7        724.68        926.59       280.71 o                         
  11  12   7        226.26         85.98       291.68 o                         
 -12  13   7       9357.07       8440.42      1118.33 o                         
 -11  13   7       1719.06       1663.51       615.68 o                         
 -10  13   7      15540.38      16182.78      1214.93 o                         
  -9  13   7       3699.80       3484.88       526.33 o                         
  -8  13   7      17908.61      17798.81       572.39 o                         
  -7  13   7       4425.12       5081.52       380.15 o                         
  -6  13   7        136.49         20.12       220.20 o                         
  -5  13   7      39756.52      39427.23       607.52 o                         
  -4  13   7       4930.70       5079.60       234.82 o                         
  -3  13   7       1122.82       2040.14       220.58 o                         
  -2  13   7      59304.14      57751.55       763.73 o                         
  -1  13   7       2959.91       3164.47       197.88 o                         
   0  13   7      11786.21      10733.67       443.43 o                         
   1  13   7       8835.92       8588.98       309.56 o                         
   2  13   7      26315.73      25909.39       444.54 o                         
   3  13   7       1771.75       2059.08       183.36 o                         
   4  13   7       4580.58       5131.94       253.93 o                         
   5  13   7      33034.32      33068.65       549.99 o                         
   6  13   7       5138.35       5375.88       267.62 o                         
   7  13   7       7008.09       7120.27       378.24 o                         
   8  13   7      20693.60      21231.79       933.12 o                         
   9  13   7       2633.45       2998.68       311.45 o                         
  10  13   7        811.71        785.08       316.23 o                         
  11  13   7       3425.92       4031.48       367.43 o                         
 -11  14   7         46.98       -751.16       751.16 o                         
 -10  14   7       1056.88       3317.72      1368.69 o                         
  -9  14   7       2814.89       3580.02       479.40 o                         
  -8  14   7       5968.43       6289.84      1010.56 o                         
  -7  14   7         13.73        417.08       439.58 o                         
  -6  14   7      46196.16      44749.73       771.76 o                         
  -5  14   7        706.81        623.82       226.50 o                         
  -4  14   7       1041.82       1418.66       203.55 o                         
  -3  14   7      21764.35      20079.76       395.45 o                         
  -2  14   7       6854.33       6665.13       276.38 o                         
  -1  14   7      30690.57      30128.00       620.49 o                         
   0  14   7         42.62        424.68       158.62 o                         
   1  14   7       5861.63       6251.09       299.97 o                         
   2  14   7      18126.32      17379.67       393.23 o                         
   3  14   7       6003.96       6377.82       255.59 o                         
   4  14   7       7824.52       8072.96       323.08 o                         
   5  14   7       5445.44       5771.41       265.88 o                         
   6  14   7      17425.38      17164.47       404.96 o                         
   7  14   7       1098.34       1382.36       252.26 o                         
   8  14   7       1036.69       1163.91       260.45 o                         
   9  14   7      15992.05      14945.29       517.84 o                         
  10  14   7       5341.31       6490.44       398.16 o                         
 -11  15   7         10.89        493.52      2144.83 o                         
 -10  15   7       1787.65       1693.18       787.58 o                         
  -9  15   7       7277.08       8072.94       581.61 o                         
  -7  15   7       4148.18       4629.57       478.31 o                         
  -6  15   7       2727.72       3114.75       403.20 o                         
  -5  15   7        668.36        444.25       272.41 o                         
  -4  15   7       1550.23       1635.19       328.54 o                         
  -3  15   7        193.25        358.90       221.34 o                         
  -2  15   7      28804.56      27134.36       514.59 o                         
  -1  15   7       7533.04       7661.46       351.75 o                         
   0  15   7      10272.95       9339.26       303.06 o                         
   1  15   7       2147.08       2330.67       205.77 o                         
   2  15   7       4185.41       4447.19       323.20 o                         
   3  15   7      12926.82      11781.35       429.15 o                         
   4  15   7      12170.23      11502.79       332.22 o                         
   5  15   7       2977.28       3892.14       585.34 o                         
   6  15   7       3164.04       3779.38       290.70 o                         
   7  15   7       6666.59       6911.02       362.26 o                         
   8  15   7        113.10        -46.98       247.13 o                         
   9  15   7      21816.51      20236.69       549.39 o                         
 -10  16   7       1346.94       2361.06       775.80 o                         
  -9  16   7         57.99        433.66       445.88 o                         
  -8  16   7      18537.91      17798.91       729.32 o                         
  -7  16   7      16343.46      14971.19       888.97 o                         
  -6  16   7       9710.83      10214.38       482.31 o                         
  -5  16   7       1526.68       1448.98       319.23 o                         
  -4  16   7       7379.76       7746.04       472.70 o                         
  -3  16   7        327.73       1095.74       341.89 o                         
  -2  16   7       3427.80       3424.10       294.57 o                         
  -1  16   7      18479.44      18334.89       502.67 o                         
   0  16   7      21016.48      19556.28       513.65 o                         
   1  16   7       2647.92       2619.16       751.06 o                         
   2  16   7      12641.61      12040.76       439.68 o                         
   3  16   7       5106.06       5548.30       359.74 o                         
   4  16   7         57.07        -10.09       259.40 o                         
   5  16   7      12644.59      11588.27       497.62 o                         
   6  16   7        124.76        218.35       313.72 o                         
   7  16   7       5331.40       5532.06       435.19 o                         
   8  16   7       2852.46       2755.88       398.68 o                         
   9  16   7        643.04       -285.77       504.90 o                         
  -9  17   7       3046.63       3045.60       611.77 o                         
  -8  17   7       6836.60       6827.88       575.57 o                         
  -7  17   7       1416.55       1477.08       425.34 o                         
  -6  17   7       2721.81       2399.08       532.03 o                         
  -5  17   7         18.41        -95.77       344.22 o                         
  -4  17   7      41893.67      40379.75      1583.66 o                         
  -3  17   7      12938.00      11840.18       550.25 o                         
  -2  17   7       2463.01       2566.65       382.16 o                         
  -1  17   7      12481.73      11933.93       434.71 o                         
   0  17   7       4422.23       5210.01       343.92 o                         
   1  17   7      13500.16      13070.89       462.18 o                         
   2  17   7        292.95        579.76       377.99 o                         
   3  17   7      10118.63      10517.82       447.03 o                         
   4  17   7      20413.98      20201.59       686.19 o                         
   5  17   7         19.21       -320.95       325.24 o                         
   6  17   7       4927.04       5497.28       627.46 o                         
   7  17   7         34.52        129.73       435.16 o                         
   8  17   7       9169.73       9817.52       929.63 o                         
  -8  18   7       2575.65       3634.28       521.78 o                         
  -7  18   7       1704.14       1347.51       544.09 o                         
  -6  18   7         97.83        397.66       462.63 o                         
  -5  18   7       7405.70       7531.98       559.00 o                         
  -4  18   7       4889.31       5533.56       504.41 o                         
  -3  18   7      25395.87      25598.75      2067.23 o                         
  -2  18   7          9.78        320.28       354.54 o                         
  -1  18   7       2104.77       2254.61       401.42 o                         
   0  18   7      33244.56      32071.42      1399.61 o                         
   1  18   7       1166.68       1093.35       287.75 o                         
   2  18   7        653.93        661.97       311.38 o                         
   3  18   7        221.10        504.01       359.03 o                         
   4  18   7       7448.91       8467.96       667.98 o                         
   5  18   7      12190.45      12582.48       608.64 o                         
   6  18   7       1247.11       1913.19       472.54 o                         
  -6  19   7        869.38        322.20       544.02 o                         
  -5  19   7        314.06         68.25       411.56 o                         
  -4  19   7      36513.52      34870.87       969.65 o                         
  -3  19   7       7248.11       7945.37       568.95 o                         
  -2  19   7         85.90        159.01       376.84 o                         
  -1  19   7      12731.21      11784.41       595.64 o                         
   0  19   7       4700.32       5703.23       671.63 o                         
   1  19   7      15503.96      14991.44       583.84 o                         
   2  19   7        193.17        494.59       454.86 o                         
   3  19   7       6993.70       8326.18       532.59 o                         
   4  19   7      11389.07      12209.16       617.37 o                         
   5  19   7        203.45        346.47       771.12 o                         
  -4  20   7       3900.41       4817.87       555.64 o                         
  -3  20   7       2553.75       3476.42       632.08 o                         
  -2  20   7        384.45        322.22       404.99 o                         
  -1  20   7        956.39       1490.90       423.12 o                         
   0  20   7      16491.75      17422.60      1417.85 o                         
   1  20   7        967.43        560.20       544.07 o                         
   2  20   7       2517.42       3076.43       763.10 o                         
   3  20   7       3843.43       5227.75       497.29 o                         
 -15   0   8      21378.33      19655.59      1010.47 o                         
 -14   0   8         26.82        -61.70       584.38 o                         
 -13   0   8      32538.60      32284.84      1188.93 o                         
 -12   0   8       5169.18       8516.88       762.84 o                         
 -11   0   8        716.39        613.21       379.20 o                         
 -10   0   8       2372.90       2762.45       600.21 o                         
  -9   0   8      13485.33      13597.09       642.81 o                         
  -8   0   8      76171.70      74370.98      1672.18 o                         
  -7   0   8      54839.86      50158.76      1011.17 o                         
  -6   0   8       1518.26       2134.79       281.70 o                         
  -5   0   8      55090.88      54454.21       967.48 o                         
  -4   0   8     150416.98     155933.78      2424.57 o                         
  -3   0   8       1035.62       1760.93       113.97 o                         
  -2   0   8      73415.51      72538.98      1159.56 o                         
  -1   0   8       1214.48       1452.80        97.11 o                         
   0   0   8      26325.16      27818.42       432.59 o                         
   1   0   8      41571.99      43015.58       630.41 o                         
   2   0   8       5225.00       5932.34       189.12 o                         
   3   0   8     416414.78     434324.41      5689.25 o                         
   4   0   8      95069.09      98944.17      1386.70 o                         
   5   0   8      10575.33      10262.26       379.28 o                         
   6   0   8      35282.04      37540.60       646.17 o                         
   7   0   8       2642.29       2813.95       229.66 o                         
   8   0   8      25837.61      24831.48       535.06 o                         
   9   0   8      19701.84      19341.78       493.34 o                         
  10   0   8      18556.63      17086.24       490.53 o                         
  11   0   8      59554.80      56493.52      1248.39 o                         
  12   0   8       2806.78       2655.20       494.61 o                         
  13   0   8      20745.98      16189.96      1736.43 o                         
  14   0   8       3807.91       3074.31       456.43 o                         
 -15   1   8       4491.32       4552.09       625.09 o                         
 -14   1   8       6612.35       7459.99       544.69 o                         
 -13   1   8       5456.57       6505.76       517.86 o                         
 -12   1   8      29167.93      29011.02       677.15 o                         
 -11   1   8         17.93        513.80       330.95 o                         
 -10   1   8        383.02        686.36       261.45 o                         
  -9   1   8      15039.30      15006.79       453.96 o                         
  -8   1   8     100877.68      99806.65      1257.93 o                         
  -7   1   8      59301.77      55456.24       771.61 o                         
  -6   1   8      28456.74      28501.68       464.16 o                         
  -5   1   8      26058.48      23510.14       378.65 o                         
  -4   1   8     147817.34     146511.55      1493.66 o                         
  -3   1   8      39099.25      36756.13       392.08 o                         
  -2   1   8      23060.77      21267.47       271.03 o                         
  -1   1   8      71953.83      74307.23       875.60 o                         
   0   1   8      82893.66      82215.70       796.49 o                         
   1   1   8      10295.21      12207.56       175.77 o                         
   2   1   8      93663.14      97128.26       944.24 o                         
   3   1   8      45929.40      45434.32       484.55 o                         
   4   1   8      13236.04      12842.81       213.11 o                         
   5   1   8      32901.98      31154.79       383.45 o                         
   6   1   8      17881.29      18522.05       291.75 o                         
   7   1   8     102269.02     103196.55      1064.39 o                         
   8   1   8        925.81       1093.81       152.07 o                         
   9   1   8       1617.45       2150.58       180.09 o                         
  10   1   8       3298.23       3686.29       249.79 o                         
  11   1   8      17672.56      16671.71       571.48 o                         
  12   1   8       6147.99       6102.28       370.03 o                         
  13   1   8        438.34       -272.37       272.37 o                         
  14   1   8      13365.00      11005.85       572.95 o                         
 -15   2   8       2789.67       3227.46       502.48 o                         
 -14   2   8       2744.72       2036.80       463.56 o                         
 -13   2   8       5712.98       6705.50       438.00 o                         
 -12   2   8      12700.98      14329.98       534.51 o                         
 -11   2   8      10935.50      11749.05       493.03 o                         
 -10   2   8      22422.45      22455.26       609.56 o                         
  -9   2   8      13318.93      14785.09       703.97 o                         
  -8   2   8      60691.00      55448.65       801.62 o                         
  -7   2   8       5783.12       5957.88       274.49 o                         
  -6   2   8        764.74        731.07       172.28 o                         
  -5   2   8       5618.73       5405.85       214.38 o                         
  -4   2   8     137440.86     139833.48      1432.51 o                         
  -3   2   8        481.80        633.65        68.18 o                         
  -2   2   8     200548.56     204281.17      2051.02 o                         
  -1   2   8      48189.54      50775.17       515.59 o                         
   0   2   8      18478.34      18670.90       231.17 o                         
   1   2   8      23968.39      24572.57       286.19 o                         
   2   2   8      26275.72      27054.79       330.90 o                         
   3   2   8      16652.85      16843.76       246.99 o                         
   4   2   8      12810.28      11920.20       205.34 o                         
   5   2   8       5001.66       5051.27       162.71 o                         
   6   2   8      10325.18       9915.32       222.81 o                         
   7   2   8       8145.62       7945.47       239.12 o                         
   8   2   8       1876.69       2134.03       175.64 o                         
   9   2   8       3995.84       4112.47       226.30 o                         
  10   2   8       1437.00       1251.57       206.61 o                         
  11   2   8      26507.16      24801.67       520.17 o                         
  12   2   8       3547.14       3943.12       611.58 o                         
  13   2   8         44.86        122.52       234.47 o                         
  14   2   8        812.07        678.54       259.94 o                         
 -15   3   8       1732.26       1094.70       463.35 o                         
 -14   3   8       1439.12       1328.24       387.87 o                         
 -13   3   8        294.38        199.63       440.84 o                         
 -12   3   8      11081.44      12945.10       596.68 o                         
 -11   3   8      15395.07      14505.21       541.93 o                         
 -10   3   8         12.34        148.89       346.56 o                         
  -9   3   8        507.32        642.25       307.41 o                         
  -8   3   8        359.09        752.53       222.79 o                         
  -7   3   8      16462.46      14964.90       358.27 o                         
  -6   3   8      86104.05      86271.29      1724.90 o                         
  -5   3   8      21908.58      22289.62       369.54 o                         
  -4   3   8        256.38        689.24       155.19 o                         
  -3   3   8      34382.54      34067.30       377.49 o                         
  -2   3   8       1742.68       2145.43       125.74 o                         
  -1   3   8      23278.09      24053.97       307.07 o                         
   0   3   8      95807.15     100502.29      1040.89 o                         
   1   3   8      40685.64      43738.23       460.21 o                         
   2   3   8       1359.18       1426.47        86.91 o                         
   3   3   8      35134.20      35366.72       400.76 o                         
   4   3   8      22748.12      23489.40       309.71 o                         
   5   3   8      62280.02      63149.60       677.73 o                         
   6   3   8      56734.61      57150.30       639.41 o                         
   7   3   8      50326.84      49692.45       633.32 o                         
   8   3   8        818.77       1011.01       170.50 o                         
   9   3   8      21207.56      20798.94       398.85 o                         
  10   3   8       4989.12       5521.84       311.64 o                         
  11   3   8        597.27        279.50       201.71 o                         
  12   3   8       5196.74       5232.25       288.76 o                         
  13   3   8      10109.53      10185.93       384.02 o                         
  14   3   8        126.04          1.94       250.40 o                         
 -15   4   8        958.80        176.99       509.55 o                         
 -14   4   8        692.08        376.57       380.84 o                         
 -13   4   8         90.80       -245.71       365.97 o                         
 -12   4   8        317.19        516.62       361.02 o                         
 -11   4   8       1231.87       1376.29       354.47 o                         
 -10   4   8      55356.87      54846.90       946.37 o                         
  -9   4   8       4168.09       4755.28       361.55 o                         
  -8   4   8         36.82        762.77       284.39 o                         
  -7   4   8      32201.74      31570.74       525.35 o                         
  -6   4   8        218.10        873.27       315.36 o                         
  -5   4   8      31113.56      29416.04       405.80 o                         
  -4   4   8       3489.12       4143.30       184.07 o                         
  -3   4   8        453.51        856.90       126.52 o                         
  -2   4   8      41142.66      38903.04       420.04 o                         
  -1   4   8       4338.37       4417.86       149.28 o                         
   0   4   8      94930.09      91720.80       895.86 o                         
   1   4   8      26245.68      27491.80       319.43 o                         
   2   4   8      43577.81      44422.26       474.74 o                         
   3   4   8        645.93        887.30        88.36 o                         
   4   4   8       1138.98       1403.33       106.28 o                         
   5   4   8      98842.99     101340.64      1025.07 o                         
   6   4   8        580.32        992.90       161.54 o                         
   7   4   8      16057.35      15751.36       317.81 o                         
   8   4   8       9035.78       8127.74       264.47 o                         
   9   4   8      18961.48      19630.58       387.86 o                         
  10   4   8       1158.51       1106.31       203.62 o                         
  11   4   8       5550.61       6026.84       289.75 o                         
  12   4   8       3442.69       3382.78       274.11 o                         
  13   4   8         88.70          3.66       224.06 o                         
 -15   5   8       5268.80       4610.85       530.93 o                         
 -14   5   8       8631.81      11197.40      1122.77 o                         
 -13   5   8       3449.50       3383.20       431.86 o                         
 -12   5   8       6094.59       6796.97       533.91 o                         
 -11   5   8       8441.18      10456.02       490.36 o                         
 -10   5   8         78.04        458.29       323.52 o                         
  -9   5   8      12298.56      13071.41       497.69 o                         
  -8   5   8       2770.86       2147.36       307.98 o                         
  -7   5   8       1162.90       1262.33       185.77 o                         
  -6   5   8     167940.38     163065.38      1722.96 o                         
  -5   5   8       4408.12       4429.33       392.63 o                         
  -4   5   8      39076.31      39715.02       502.03 o                         
  -3   5   8      33109.96      30918.80       403.77 o                         
  -2   5   8      16940.44      16532.46       258.10 o                         
  -1   5   8         61.27        391.37        69.75 o                         
   0   5   8      14412.25      15193.39       215.14 o                         
   1   5   8      44396.30      46456.76       548.46 o                         
   2   5   8       3903.94       3790.15       129.19 o                         
   3   5   8      42053.80      42832.86       508.84 o                         
   4   5   8      84938.66      87465.69       951.39 o                         
   5   5   8       5379.03       6303.92       204.18 o                         
   6   5   8        321.66        402.32       136.98 o                         
   7   5   8      15618.88      15877.07       322.20 o                         
   8   5   8       1221.20       1095.51       174.14 o                         
   9   5   8       3883.30       4491.55       278.38 o                         
  10   5   8      31975.20      30992.21       517.10 o                         
  11   5   8       1261.81       1240.46       221.84 o                         
  12   5   8       1618.20       1799.76       253.65 o                         
  13   5   8      18690.26      16777.75       429.62 o                         
 -15   6   8       2659.92       3250.61       528.71 o                         
 -14   6   8       8640.79       9278.33       870.05 o                         
 -13   6   8        442.31       -130.12       487.80 o                         
 -12   6   8          1.70        318.98       365.20 o                         
 -11   6   8      50013.89      48828.95       914.35 o                         
 -10   6   8       3690.58       3916.55       380.23 o                         
  -9   6   8       8133.44      10300.37       664.41 o                         
  -8   6   8       3439.32       4097.90       252.94 o                         
  -7   6   8        451.35        591.68       184.41 o                         
  -6   6   8       3683.89       5431.63       453.28 o                         
  -5   6   8       1209.74       1679.61       150.69 o                         
  -4   6   8      43605.86      42169.15       537.15 o                         
  -3   6   8        325.27        495.80       112.89 o                         
  -2   6   8      13015.72      12748.20       236.23 o                         
  -1   6   8     248679.06     239146.45      2253.03 o                         
   0   6   8       3657.59       4169.43       208.30 o                         
   1   6   8        252.41        769.33        80.99 o                         
   2   6   8      31933.25      33226.75       409.71 o                         
   3   6   8       4965.88       5652.92       202.07 o                         
   4   6   8         79.61         55.64       106.68 o                         
   5   6   8       7570.51       7284.03       215.29 o                         
   6   6   8      13955.92      14519.14       296.33 o                         
   7   6   8        611.17        950.90       155.82 o                         
   8   6   8      20278.32      20023.73       393.68 o                         
   9   6   8      57633.94      56718.83       746.25 o                         
  10   6   8        548.82        685.42       202.97 o                         
  11   6   8       2987.86       2788.91       254.51 o                         
  12   6   8       5057.43       5493.52       308.08 o                         
  13   6   8       4407.39       4840.03       312.89 o                         
 -15   7   8       8620.57       8261.42       753.11 o                         
 -14   7   8        970.69       1977.32       886.95 o                         
 -13   7   8         14.46       -369.76       412.87 o                         
 -12   7   8      14520.42      13526.91       614.18 o                         
 -11   7   8        290.41        240.82       454.44 o                         
 -10   7   8       3090.20       3491.91       385.09 o                         
  -9   7   8        574.46        757.04       310.90 o                         
  -8   7   8       1128.67        987.99       214.66 o                         
  -7   7   8      16491.78      16197.64       393.49 o                         
  -6   7   8        362.80        308.59       145.71 o                         
  -5   7   8      73025.73      71583.73       896.01 o                         
  -4   7   8      14329.51      14614.80       287.76 o                         
  -3   7   8       1912.23       2211.36       144.53 o                         
  -2   7   8      20461.04      20365.21       348.35 o                         
  -1   7   8        589.22        895.31       120.79 o                         
   0   7   8      54345.96      55918.43       726.14 o                         
   1   7   8         67.78        380.86       109.35 o                         
   2   7   8       1980.45       1596.96       122.31 o                         
   3   7   8      24562.72      24127.84       341.43 o                         
   4   7   8        579.39        616.90       114.99 o                         
   5   7   8      10370.86      10041.91       261.34 o                         
   6   7   8      19890.56      19055.49       335.95 o                         
   7   7   8       6644.63       7508.53       243.35 o                         
   8   7   8         82.28         38.51       158.13 o                         
   9   7   8       2156.94       2177.15       216.17 o                         
  10   7   8      15873.75      16054.17       380.77 o                         
  11   7   8       2956.76       2682.28       281.65 o                         
  12   7   8       8554.97       9126.55       611.35 o                         
  13   7   8        793.11       1144.39       282.38 o                         
 -14   8   8       7014.69       7848.06       608.29 o                         
 -13   8   8       1170.63       1606.75       454.86 o                         
 -12   8   8       6453.46       6782.62       525.72 o                         
 -11   8   8        935.57        180.90       402.11 o                         
 -10   8   8        109.99        427.26       332.31 o                         
  -9   8   8       1146.37       1335.90       325.35 o                         
  -8   8   8        927.11        988.58       221.16 o                         
  -7   8   8       4388.96       4831.64       260.26 o                         
  -6   8   8        524.60        678.01       156.62 o                         
  -5   8   8       8553.35       8393.74       409.69 o                         
  -4   8   8        488.26        377.05       132.60 o                         
  -3   8   8      10028.41       9665.31       265.87 o                         
  -2   8   8       7088.26       6600.30       213.90 o                         
  -1   8   8       2759.01       2977.08       130.49 o                         
   0   8   8      23678.25      21761.55       367.57 o                         
   1   8   8       6914.93       6658.61       212.30 o                         
   2   8   8      65528.97      68888.78      1046.44 o                         
   3   8   8      16265.31      15738.86       316.51 o                         
   4   8   8      15864.98      16001.72       328.18 o                         
   5   8   8      25916.88      25887.90       441.28 o                         
   6   8   8       1560.76       1734.70       179.92 o                         
   7   8   8        995.76        793.64       179.04 o                         
   8   8   8       5024.85       5994.29       275.12 o                         
   9   8   8        891.19       1066.02       232.47 o                         
  10   8   8      15598.62      16241.09       425.63 o                         
  11   8   8       3596.01       4090.11       299.64 o                         
  12   8   8      10535.11      10512.55       425.13 o                         
  13   8   8        785.27        566.55       346.43 o                         
 -14   9   8       9112.14      10987.17      1476.86 o                         
 -13   9   8      13162.13      13270.03       677.64 o                         
 -12   9   8         79.73        227.73       406.31 o                         
 -11   9   8       4254.71       4802.09       597.95 o                         
 -10   9   8       3175.46       4342.20       567.72 o                         
  -9   9   8      21142.32      22040.55      1116.06 o                         
  -8   9   8       3488.28       3495.74       296.62 o                         
  -7   9   8      42115.21      41177.95       635.73 o                         
  -6   9   8      19800.54      19974.17       370.39 o                         
  -5   9   8      16630.49      16617.42       379.00 o                         
  -4   9   8       6720.18       7341.52       240.61 o                         
  -3   9   8      46159.85      46276.29       634.27 o                         
  -2   9   8      56901.72      56261.71       727.48 o                         
  -1   9   8       1327.23       1894.20       136.78 o                         
   0   9   8       3200.31       3018.58       145.97 o                         
   1   9   8      91123.27      89055.39      1059.11 o                         
   2   9   8      17886.37      17677.01       468.33 o                         
   3   9   8       1005.65        980.22       151.77 o                         
   4   9   8       2479.11       2838.50       189.35 o                         
   5   9   8        395.84        707.07       158.45 o                         
   6   9   8      13332.96      12969.41       387.69 o                         
   7   9   8       3149.86       3352.44       221.19 o                         
   8   9   8      29974.83      28817.39       523.36 o                         
   9   9   8       1757.59       1347.40       228.74 o                         
  10   9   8      10503.71      10778.67       372.46 o                         
  11   9   8         58.28       -216.42       250.81 o                         
  12   9   8         67.57       -214.20       289.67 o                         
 -14  10   8      15096.02      14991.74      1066.06 o                         
 -13  10   8      17077.01      18964.15      1160.94 o                         
 -12  10   8        517.75       -401.83       414.27 o                         
 -11  10   8          4.55        963.14       415.75 o                         
 -10  10   8      25422.68      25227.45       717.08 o                         
  -9  10   8      27400.50      27435.74       622.89 o                         
  -8  10   8       1324.83       2026.98       242.73 o                         
  -7  10   8      15288.14      15592.84       418.29 o                         
  -6  10   8       8521.88       8766.45       410.73 o                         
  -5  10   8       8456.77       8309.93       276.75 o                         
  -4  10   8       4091.70       3891.46       205.67 o                         
  -3  10   8     118553.38     119037.50      1404.22 o                         
  -2  10   8      39026.98      39482.75       631.98 o                         
  -1  10   8       7150.01       7263.27       230.51 o                         
   0  10   8       6289.18       6190.25       200.13 o                         
   1  10   8      39031.78      38427.40       542.55 o                         
   2  10   8      55751.13      56527.25       738.29 o                         
   3  10   8       1375.89       1662.30       169.97 o                         
   4  10   8      12185.77      13826.79       456.38 o                         
   5  10   8      16523.68      16095.55       386.64 o                         
   6  10   8       4458.12       5872.22       551.41 o                         
   7  10   8       3523.33       3273.15       272.38 o                         
   8  10   8        627.60        555.01       199.86 o                         
   9  10   8      35394.88      35145.21       612.17 o                         
  10  10   8      13240.13      13019.56       400.95 o                         
  11  10   8       8465.88       9052.07       442.50 o                         
  12  10   8      18227.62      18591.43       674.77 o                         
 -13  11   8      14431.05      14506.75       992.13 o                         
 -12  11   8        728.40       -439.11       650.16 o                         
 -11  11   8      12239.97      14452.18      1703.46 o                         
 -10  11   8      14083.16      14335.79       899.13 o                         
  -9  11   8       6040.96       6118.81      1400.46 o                         
  -8  11   8       3431.67       3679.59       314.47 o                         
  -7  11   8       4817.07       5671.60       350.43 o                         
  -6  11   8       7416.55       7971.81       319.90 o                         
  -5  11   8        864.20       1030.88       174.67 o                         
  -4  11   8        329.84        279.08       155.15 o                         
  -3  11   8      17528.07      17360.46       354.42 o                         
  -2  11   8      85921.89      84166.39      1035.26 o                         
  -1  11   8      25726.26      24840.85       443.61 o                         
   0  11   8         41.70        120.01       141.45 o                         
   1  11   8      63387.97      64510.77       821.75 o                         
   2  11   8       5300.33       5892.04       251.74 o                         
   3  11   8       4609.27       5261.54       223.07 o                         
   4  11   8        577.42        817.96       165.32 o                         
   5  11   8      23868.57      23001.57       434.00 o                         
   6  11   8      68729.47      68334.75       923.25 o                         
   7  11   8        591.18        545.03       196.02 o                         
   8  11   8      61670.67      60268.68       996.31 o                         
   9  11   8      21900.98      19722.35       599.30 o                         
  10  11   8       6481.75       6951.15       396.84 o                         
  11  11   8        693.17        630.63       301.59 o                         
 -13  12   8       2500.91       1595.90       610.70 o                         
 -12  12   8        392.95       -171.25       579.80 o                         
 -11  12   8       4076.69       5100.49       822.65 o                         
 -10  12   8      24930.71      27891.81      2053.77 o                         
  -9  12   8      14856.75      15233.86       730.52 o                         
  -8  12   8        306.36       -259.32       285.92 o                         
  -7  12   8      23672.08      24305.04       616.05 o                         
  -6  12   8        390.85        509.67       187.95 o                         
  -5  12   8      24781.66      22359.96       428.92 o                         
  -4  12   8       1147.27       1459.00       182.94 o                         
  -3  12   8      42153.83      42036.91       606.90 o                         
  -2  12   8      23454.69      23030.57       457.22 o                         
  -1  12   8      12194.50      12093.47       311.63 o                         
   0  12   8       9258.36       8783.46       273.63 o                         
   1  12   8       1959.65       2110.20       174.32 o                         
   2  12   8      30250.70      30570.39       486.67 o                         
   3  12   8        287.24        347.66       160.40 o                         
   4  12   8       6641.73       7002.47       262.46 o                         
   5  12   8      31640.30      30198.43       518.26 o                         
   6  12   8        708.59        792.56       193.74 o                         
   7  12   8        613.76        373.68       222.33 o                         
   8  12   8         26.94        200.75       217.23 o                         
   9  12   8       8790.24       9012.94       408.03 o                         
  10  12   8       6258.05       6132.00       416.75 o                         
  11  12   8        190.04        -81.11       292.09 o                         
 -12  13   8       5210.77       4268.89       781.24 o                         
 -11  13   8       4325.13       5688.45       685.37 o                         
 -10  13   8        218.31        799.22       802.37 o                         
  -9  13   8       8034.26      10325.61      1401.25 o                         
  -8  13   8       1226.85        654.08       323.50 o                         
  -7  13   8      12706.88      13156.09       712.51 o                         
  -6  13   8      38036.16      37128.22       608.01 o                         
  -5  13   8      42380.84      44831.41       746.61 o                         
  -4  13   8        111.73        -81.47       166.91 o                         
  -3  13   8       2482.22       2912.92       202.55 o                         
  -2  13   8        170.75        151.56       165.03 o                         
  -1  13   8       1416.86       1574.08       178.91 o                         
   0  13   8      36024.75      32832.74       552.32 o                         
   1  13   8      29910.47      28639.64       511.85 o                         
   2  13   8        610.26        558.57       161.34 o                         
   3  13   8       2611.05       2895.73       204.11 o                         
   4  13   8       2718.47       3358.68       222.96 o                         
   5  13   8        110.70        493.37       184.92 o                         
   6  13   8      26015.41      24955.96       482.67 o                         
   7  13   8       3019.60       2914.62       247.55 o                         
   8  13   8       1307.78       1872.89       278.44 o                         
   9  13   8         30.21        309.68       270.05 o                         
  10  13   8        650.92       1002.19       301.60 o                         
 -11  14   8       5346.40       7007.99      1974.62 o                         
 -10  14   8       1178.98        917.28       782.81 o                         
  -9  14   8       1885.08        988.35       536.17 o                         
  -8  14   8        864.38       1191.46       347.01 o                         
  -7  14   8        503.89       1310.78       314.58 o                         
  -6  14   8       1407.86       1461.40       291.43 o                         
  -5  14   8       3128.62       3078.61       271.95 o                         
  -4  14   8      14124.59      13425.42       346.13 o                         
  -3  14   8         63.19        124.22       180.23 o                         
  -2  14   8        586.18        716.34       187.11 o                         
  -1  14   8      28038.08      28087.18       603.07 o                         
   0  14   8       8182.89       7680.91       282.51 o                         
   1  14   8      23758.14      22030.37       447.75 o                         
   2  14   8       6257.51       6895.80       286.09 o                         
   3  14   8      14783.89      13964.61       345.83 o                         
   4  14   8      22943.51      22879.96       448.83 o                         
   5  14   8       4520.61       4412.44       256.86 o                         
   6  14   8       9974.44      10125.36       340.08 o                         
   7  14   8       2191.10       2416.15       282.00 o                         
   8  14   8      11531.70      12439.44       696.90 o                         
  10  14   8       7757.65       8410.52       463.78 o                         
 -11  15   8        555.88        615.97       890.17 o                         
 -10  15   8        150.45       -598.48       742.31 o                         
  -9  15   8       5304.46       5749.64      1255.33 o                         
  -8  15   8       8917.18       8319.74      2244.15 o                         
  -7  15   8      12402.15      13287.51       614.41 o                         
  -6  15   8        189.80        269.92       338.77 o                         
  -5  15   8      23926.37      23230.00       609.66 o                         
  -4  15   8       2199.60       3247.03       253.68 o                         
  -3  15   8       1785.68       1340.05       215.92 o                         
  -2  15   8       8155.09       7460.50       305.23 o                         
  -1  15   8       6707.89       6849.07       296.96 o                         
   0  15   8      27788.88      26630.61       504.27 o                         
   1  15   8       3203.55       3683.99       234.05 o                         
   2  15   8       4175.28       4444.41       272.71 o                         
   3  15   8      18651.89      19556.69       660.95 o                         
   4  15   8      15896.03      18120.11      1052.46 o                         
   5  15   8         75.70        444.87       206.82 o                         
   6  15   8          6.98        266.22       221.31 o                         
   7  15   8      12754.42      11945.25       417.78 o                         
   8  15   8          1.84        193.04       262.10 o                         
   9  15   8        865.46        799.57       293.81 o                         
 -10  16   8       3937.57       2812.29      1195.14 o                         
  -9  16   8       9364.53      10688.47      1169.72 o                         
  -8  16   8      13896.96      15493.82       695.81 o                         
  -7  16   8       6938.79       5726.61       748.05 o                         
  -6  16   8        105.94        -11.36       360.99 o                         
  -5  16   8       5531.95       6045.36       483.71 o                         
  -4  16   8      12592.35      11541.87       529.27 o                         
  -3  16   8       4528.26       5224.56       351.67 o                         
  -2  16   8       2017.34       2003.63       278.19 o                         
  -1  16   8      20110.79      20465.38       537.86 o                         
   0  16   8       4696.07       5665.77       340.75 o                         
   1  16   8       1530.00       2181.37       279.97 o                         
   2  16   8      12912.64      12914.89       391.16 o                         
   3  16   8      10499.91      10167.41       353.44 o                         
   4  16   8       5509.29       6547.25       314.45 o                         
   5  16   8      20595.27      20103.76       623.31 o                         
   6  16   8       2868.50       3259.48       304.75 o                         
   7  16   8        604.57        637.84       268.89 o                         
   8  16   8       7058.46       8377.63       452.74 o                         
  -9  17   8       9404.64       9603.58      1319.20 o                         
  -8  17   8       1062.69       1107.69       450.21 o                         
  -7  17   8        216.20        -67.23       405.56 o                         
  -6  17   8      22096.60      21914.70       913.84 o                         
  -5  17   8        133.25        191.50       362.44 o                         
  -4  17   8          9.00        -64.73       361.03 o                         
  -3  17   8       4145.66       4869.38       460.50 o                         
  -2  17   8        651.91        852.17       266.89 o                         
  -1  17   8       2021.83       2516.63       300.48 o                         
   0  17   8        302.36        253.41       253.53 o                         
   1  17   8       6855.26       7101.36       411.52 o                         
   2  17   8        794.91        385.31       327.91 o                         
   3  17   8       1676.14       2094.46       320.36 o                         
   4  17   8      22555.74      23420.04       737.30 o                         
   5  17   8       1636.93       2179.79       495.12 o                         
   6  17   8        832.11        611.43       704.24 o                         
   7  17   8       6323.91       7074.15       592.86 o                         
  -8  18   8         89.05        684.85       619.97 o                         
  -7  18   8        254.52       -320.48      1073.08 o                         
  -6  18   8         18.32        228.06       571.82 o                         
  -5  18   8       2229.58       1279.22       425.01 o                         
  -4  18   8         11.73         93.42       413.43 o                         
  -3  18   8        140.21        -24.11       363.95 o                         
  -2  18   8        678.71        764.40       365.45 o                         
  -1  18   8         16.44       1047.80       714.86 o                         
   0  18   8       1045.43       1322.95       308.04 o                         
   1  18   8        239.16        520.40       342.54 o                         
   2  18   8        345.94        533.41       293.04 o                         
   3  18   8         43.51        246.04       660.01 o                         
   4  18   8        146.67        166.84       329.40 o                         
   5  18   8       3347.72       4064.15       940.91 o                         
   6  18   8        310.96        234.12       711.11 o                         
  -6  19   8       1196.16       2133.25       611.54 o                         
  -5  19   8        130.62       -491.13       653.41 o                         
  -4  19   8        349.29        832.05       416.42 o                         
  -3  19   8       1953.57       1853.72       436.75 o                         
  -2  19   8        998.74        546.15       387.76 o                         
  -1  19   8       5064.38       5287.47       503.95 o                         
   0  19   8       2111.27       2056.17       565.20 o                         
   1  19   8         49.15        360.73       290.14 o                         
   2  19   8       3502.01       4784.94       445.49 o                         
   3  19   8        915.63       1004.25       357.20 o                         
   4  19   8       5977.61       7094.58       884.81 o                         
  -4  20   8       8861.23       9290.86      1683.36 o                         
  -3  20   8       4456.52       4526.44       526.23 o                         
  -2  20   8       3346.76       3330.40       497.70 o                         
  -1  20   8       7216.33       7747.92       580.69 o                         
   0  20   8        349.12        961.48       916.92 o                         
   1  20   8       1137.95        752.63       517.71 o                         
   2  20   8       7326.40       8194.16       844.29 o                         
 -15   1   9        493.59        246.20       461.75 o                         
 -14   1   9        670.79       1176.20       869.79 o                         
 -13   1   9      13938.37      13830.45       641.18 o                         
 -12   1   9        175.33       1156.41       347.00 o                         
 -11   1   9       1415.36       1559.37       351.03 o                         
 -10   1   9      16454.62      15231.71       465.83 o                         
  -9   1   9        625.56        966.74       285.08 o                         
  -8   1   9         19.31        410.56       237.41 o                         
  -7   1   9       8919.63       9392.60       318.80 o                         
  -6   1   9       3004.22       3568.57       201.68 o                         
  -5   1   9      32743.62      32062.99       463.34 o                         
  -4   1   9      17707.75      16550.78       275.90 o                         
  -3   1   9      14279.53      12929.28       189.68 o                         
  -2   1   9      19871.55      20138.30       268.48 o                         
  -1   1   9      73441.51      73794.97       779.81 o                         
   0   1   9      76764.60      82979.93       809.69 o                         
   1   1   9      31611.98      30972.56       345.35 o                         
   2   1   9         31.82         89.07        70.10 o                         
   3   1   9      54754.32      57337.51       598.71 o                         
   4   1   9      41515.45      42176.07       473.28 o                         
   5   1   9      25130.59      27583.85       358.79 o                         
   6   1   9      11774.88      12791.01       251.09 o                         
   7   1   9       3112.66       3144.15       167.97 o                         
   8   1   9        371.53        670.92       147.16 o                         
   9   1   9      14666.86      14867.38       334.01 o                         
  10   1   9      14380.48      14327.56       429.79 o                         
  11   1   9       8936.72       9194.34       353.02 o                         
  12   1   9       3106.94       2770.70       283.48 o                         
  13   1   9       2291.54       2466.34       329.86 o                         
 -15   2   9      10220.76      11883.96       721.77 o                         
 -14   2   9       1870.01       1600.90       485.68 o                         
 -13   2   9      16396.96      17420.88       575.18 o                         
 -12   2   9      42405.75      40913.50       822.30 o                         
 -11   2   9       1654.33       2285.33       367.42 o                         
 -10   2   9       1291.48       2105.26       353.79 o                         
  -9   2   9      10398.92      10222.95       466.32 o                         
  -8   2   9      15344.79      14870.75       421.58 o                         
  -7   2   9      16563.39      17665.24       527.30 o                         
  -6   2   9      33561.41      33083.83       511.79 o                         
  -5   2   9     128982.35     128284.41      1338.19 o                         
  -4   2   9        599.84       1040.31        72.97 o                         
  -3   2   9      27899.83      27986.66       322.54 o                         
  -2   2   9     167249.55     169682.55      1718.57 o                         
  -1   2   9      40171.54      39983.52       424.99 o                         
   0   2   9      48751.99      48947.27       506.36 o                         
   1   2   9      45302.82      47937.61       503.01 o                         
   2   2   9      12163.32      12596.72       205.71 o                         
   3   2   9      23487.10      23221.27       311.97 o                         
   4   2   9        915.26        687.73        97.68 o                         
   5   2   9       3362.27       3575.94       144.32 o                         
   6   2   9      20023.78      20276.77       330.29 o                         
   7   2   9       7595.47       7329.59       233.31 o                         
   8   2   9      23536.33      22244.00       526.52 o                         
   9   2   9       3304.84       4630.03       254.34 o                         
  10   2   9      14879.17      13895.99       354.18 o                         
  11   2   9      38673.46      36578.95       685.00 o                         
  12   2   9       6082.82       5990.45       323.63 o                         
  13   2   9       1709.99       1620.54       273.17 o                         
 -15   3   9          2.29       -307.98       466.44 o                         
 -14   3   9        451.23        585.90       476.38 o                         
 -13   3   9      10911.92      11437.46       530.89 o                         
 -12   3   9       8391.50      10469.66       567.47 o                         
 -11   3   9      14432.93      14007.88       550.24 o                         
 -10   3   9        522.04        951.71       641.24 o                         
  -9   3   9      50120.95      51120.08       886.22 o                         
  -8   3   9      20246.60      19984.00       535.19 o                         
  -7   3   9        628.98       1181.73       209.19 o                         
  -6   3   9      47844.91      44294.57       749.64 o                         
  -5   3   9       4391.28       4909.00       321.76 o                         
  -4   3   9      69986.11      66002.34       675.08 o                         
  -3   3   9       1298.23       1293.83        84.49 o                         
  -2   3   9      68970.88      69179.05       692.74 o                         
  -1   3   9     186982.59     190703.31      1794.83 o                         
   0   3   9      20411.69      19737.06       268.77 o                         
   1   3   9        734.71       1229.46        83.23 o                         
   2   3   9       1828.36       2001.79        98.00 o                         
   3   3   9      60153.66      61404.63       641.78 o                         
   4   3   9       6288.76       6716.42       188.20 o                         
   5   3   9        997.89       1153.24       122.81 o                         
   6   3   9      40308.59      40467.71       495.74 o                         
   7   3   9      14560.67      13396.13       326.03 o                         
   8   3   9      10106.44       9700.68       277.84 o                         
   9   3   9       9520.02      10826.30       369.13 o                         
  10   3   9      36632.94      34967.11       555.98 o                         
  11   3   9      11925.29      10695.50       393.11 o                         
  12   3   9       3141.30       3231.34       267.09 o                         
  13   3   9       4791.95       4523.78       317.00 o                         
 -15   4   9        775.92        629.49       525.96 o                         
 -14   4   9       1201.36       1337.15       412.07 o                         
 -13   4   9       1291.42        990.24       399.33 o                         
 -12   4   9       5351.15       6096.34       520.70 o                         
 -11   4   9        344.03        346.73       356.31 o                         
 -10   4   9       8108.46       9744.33       463.32 o                         
  -9   4   9        312.42       1255.70       312.87 o                         
  -8   4   9      25636.41      25575.71       589.00 o                         
  -7   4   9        283.36        179.77       158.87 o                         
  -6   4   9       6845.06       9367.65       271.40 o                         
  -5   4   9      51259.50      46017.39       560.97 o                         
  -4   4   9       3310.91       3625.52       148.14 o                         
  -3   4   9      20411.16      19430.97       289.16 o                         
  -2   4   9      10949.74      10163.25       174.93 o                         
  -1   4   9      40562.31      38827.50       423.92 o                         
   0   4   9      58929.52      60811.26       620.93 o                         
   1   4   9      31244.21      31323.53       360.09 o                         
   2   4   9     109958.55     115570.42      1127.10 o                         
   3   4   9      10676.94      11099.26       199.62 o                         
   4   4   9      34648.13      33388.55       403.47 o                         
   5   4   9       7210.28       7368.61       196.60 o                         
   6   4   9      14144.45      13723.96       286.94 o                         
   7   4   9      78589.63      78125.34       911.66 o                         
   8   4   9      18241.40      18302.03       368.19 o                         
   9   4   9      16139.97      16754.93       365.47 o                         
  10   4   9      17741.50      17085.79       385.52 o                         
  11   4   9        212.51        207.31       211.53 o                         
  12   4   9        473.10        298.46       260.00 o                         
  13   4   9         72.79       -244.48       244.48 o                         
 -15   5   9       7546.87       9752.79      1283.11 o                         
 -14   5   9       1440.67       1926.93       644.40 o                         
 -13   5   9        964.19        274.42       394.07 o                         
 -12   5   9         44.06        492.71       460.02 o                         
 -11   5   9       5676.22       6232.39       439.52 o                         
 -10   5   9      16241.21      17803.35       566.41 o                         
  -9   5   9      64193.05      66409.74      1045.17 o                         
  -8   5   9      19800.89      19593.00       530.20 o                         
  -7   5   9        204.39        661.36       173.29 o                         
  -6   5   9      22843.38      23137.35       423.93 o                         
  -5   5   9       5805.24       5807.72       204.25 o                         
  -4   5   9      22991.46      22646.63       344.75 o                         
  -3   5   9      58575.76      57766.16       664.13 o                         
  -2   5   9       9122.78       8251.96       211.33 o                         
  -1   5   9       8294.53       8133.73       164.15 o                         
   0   5   9      19431.77      17560.69       241.97 o                         
   1   5   9      31064.86      30985.28       388.11 o                         
   2   5   9      18826.52      18514.69       273.89 o                         
   3   5   9      46061.39      45593.34       540.76 o                         
   4   5   9       4518.57       4673.66       173.34 o                         
   5   5   9       1758.59       1906.10       188.39 o                         
   6   5   9      20507.51      20411.80       348.84 o                         
   7   5   9       2078.68       2630.12       200.58 o                         
   8   5   9      20059.55      19852.55       377.72 o                         
   9   5   9       9571.81       9959.10       304.79 o                         
  10   5   9       8953.78       9099.40       313.94 o                         
  11   5   9        811.04        867.70       231.34 o                         
  12   5   9      10816.21      10148.00       360.22 o                         
  13   5   9       3116.05       3262.26       289.02 o                         
 -15   6   9       1369.67       1204.54       477.15 o                         
 -14   6   9      13050.40      13473.64      1047.94 o                         
 -13   6   9       7927.05       9018.93       715.46 o                         
 -12   6   9       2530.46       2075.99       414.23 o                         
 -11   6   9      29288.47      29556.39       714.98 o                         
 -10   6   9       3993.52       5855.82       624.04 o                         
  -9   6   9       2043.61       2391.92       338.93 o                         
  -8   6   9        139.15        392.24       272.35 o                         
  -7   6   9      24380.75      26178.13       485.03 o                         
  -6   6   9      10078.85      10561.47       502.63 o                         
  -5   6   9      46444.79      45778.93       584.86 o                         
  -4   6   9      39979.61      40734.91       638.58 o                         
  -3   6   9      30774.23      29578.78       501.10 o                         
  -2   6   9      24667.46      23855.17       343.43 o                         
  -1   6   9      11014.85      10539.66       195.59 o                         
   0   6   9        807.96       1023.58       106.70 o                         
   1   6   9      75179.84      74827.28       763.66 o                         
   2   6   9       7423.95       8278.93       354.84 o                         
   3   6   9        753.70        970.56       112.02 o                         
   4   6   9        653.25        823.40       120.53 o                         
   5   6   9       2273.46       2770.17       160.52 o                         
   6   6   9       6063.07       6495.85       221.38 o                         
   7   6   9       8119.45       8700.27       257.30 o                         
   8   6   9      40279.56      39897.74       568.41 o                         
   9   6   9        514.48        546.84       188.14 o                         
  10   6   9       1552.29       1428.20       218.59 o                         
  11   6   9        942.61       1096.38       229.61 o                         
  12   6   9       1622.94       1722.89       260.50 o                         
  13   6   9      20710.09      19212.38       511.15 o                         
 -14   7   9      10214.20      11993.58       976.10 o                         
 -13   7   9        158.85        311.10       573.69 o                         
 -12   7   9      11443.14      12671.89       571.90 o                         
 -11   7   9        376.62        720.30       367.90 o                         
 -10   7   9      12280.29      12454.53       515.27 o                         
  -9   7   9       1025.42       1726.84       360.42 o                         
  -8   7   9        349.76        456.85       280.13 o                         
  -7   7   9      29244.62      29790.19       560.15 o                         
  -6   7   9      21853.88      23736.96       537.48 o                         
  -5   7   9      25015.77      23953.70       391.24 o                         
  -4   7   9        186.85        648.10       139.95 o                         
  -3   7   9     124977.35     123712.88      1323.60 o                         
  -2   7   9      10670.18      10792.72       236.77 o                         
  -1   7   9       2857.47       3211.84       145.47 o                         
   0   7   9      12124.82      12920.74       392.52 o                         
   1   7   9      27276.62      26772.30       400.92 o                         
   2   7   9     118537.37     121907.33      1274.18 o                         
   3   7   9       2349.59       2615.42       176.30 o                         
   4   7   9      97730.82      97514.72      1062.22 o                         
   5   7   9      92887.32      92011.96      1023.08 o                         
   6   7   9         75.30        197.28       135.33 o                         
   7   7   9      14353.04      13778.44       306.83 o                         
   8   7   9        514.76        576.63       171.49 o                         
   9   7   9      21076.21      20707.03       407.57 o                         
  10   7   9       3093.44       3839.23       341.12 o                         
  11   7   9       3246.69       4158.17       303.00 o                         
  12   7   9      31572.51      31032.00       729.79 o                         
  13   7   9       1104.92       1666.24       415.21 o                         
 -14   8   9       6293.92       6885.26      1037.14 o                         
 -13   8   9       5494.88       5892.63       569.29 o                         
 -12   8   9       3975.58       5213.95       518.23 o                         
 -11   8   9      27934.68      31288.40      1356.55 o                         
 -10   8   9        399.51       1384.14       359.61 o                         
  -9   8   9       5112.18       5504.05       438.07 o                         
  -8   8   9      26288.93      27567.71       604.61 o                         
  -7   8   9      49538.38      50768.28       734.51 o                         
  -6   8   9      65613.59      62489.43       832.70 o                         
  -5   8   9         17.38       1083.91       159.78 o                         
  -4   8   9      11431.46      10936.73       490.95 o                         
  -3   8   9      53307.53      53208.62       848.85 o                         
  -2   8   9      18867.94      18028.27       393.66 o                         
  -1   8   9       4185.38       3775.34       151.38 o                         
   0   8   9      27894.85      27909.88       388.79 o                         
   1   8   9      64477.29      61646.33       768.08 o                         
   2   8   9      10614.14      11483.10       294.81 o                         
   3   8   9       8121.94       7419.22       245.86 o                         
   4   8   9      27280.55      25587.43       429.38 o                         
   5   8   9      42359.86      42976.93       620.96 o                         
   6   8   9      28375.30      27883.24       478.97 o                         
   7   8   9       8321.23       8320.74       292.36 o                         
   8   8   9      35482.14      34080.84       578.11 o                         
   9   8   9       1084.55        995.68       222.22 o                         
  10   8   9       1110.59       1452.23       245.83 o                         
  11   8   9       1852.00       1552.70       266.90 o                         
  12   8   9      10198.86      11340.72       423.57 o                         
 -14   9   9       5351.33       5765.06       610.90 o                         
 -13   9   9       1371.29        552.07       444.85 o                         
 -12   9   9        890.40        784.16       606.99 o                         
 -11   9   9      10999.51      12734.15       612.35 o                         
 -10   9   9      24350.70      27366.69      1663.45 o                         
  -9   9   9       3406.60       3517.60       354.30 o                         
  -8   9   9      12910.24      13589.85       498.99 o                         
  -7   9   9      80932.41      81111.91      1140.89 o                         
  -6   9   9       4025.83       4790.54       232.55 o                         
  -5   9   9       3716.92       3948.68       254.75 o                         
  -4   9   9       4277.87       4510.79       214.41 o                         
  -3   9   9      40457.41      40219.03       579.87 o                         
  -2   9   9       5314.04       5042.57       212.46 o                         
  -1   9   9      14046.28      13270.81       330.15 o                         
   0   9   9      13872.71      12398.31       250.38 o                         
   1   9   9         98.92        723.38       159.33 o                         
   2   9   9      11036.29      11500.05       278.54 o                         
   3   9   9      20153.15      19786.77       370.46 o                         
   4   9   9      19178.00      19045.63       374.73 o                         
   5   9   9      18187.34      18493.33       373.98 o                         
   6   9   9      15393.86      14722.43       349.22 o                         
   7   9   9         66.76        141.87       174.70 o                         
   8   9   9        303.38        859.95       208.82 o                         
   9   9   9      15079.43      15514.35       407.92 o                         
  10   9   9       2436.80       1858.29       300.83 o                         
  11   9   9       1182.97       1574.81       274.08 o                         
  12   9   9       8106.20       7951.85       390.85 o                         
 -13  10   9         41.02       -261.21       567.13 o                         
 -12  10   9        755.62       -549.35       549.35 o                         
 -11  10   9        875.68       1333.00       634.94 o                         
 -10  10   9        299.78        449.39       514.67 o                         
  -9  10   9       1749.73       1963.45       395.33 o                         
  -8  10   9       2081.76       2238.51       277.90 o                         
  -7  10   9       1409.07       2358.99       701.52 o                         
  -6  10   9        109.45         18.49       183.64 o                         
  -5  10   9       1966.19       2549.86       197.27 o                         
  -4  10   9        948.58       1107.03       172.08 o                         
  -3  10   9         22.17        417.90       156.62 o                         
  -2  10   9      19937.46      20350.46       427.85 o                         
  -1  10   9       3276.48       3340.66       183.27 o                         
   0  10   9      13699.38      12858.27       278.47 o                         
   1  10   9      32135.43      29932.98       457.44 o                         
   2  10   9       3240.69       3611.95       188.73 o                         
   3  10   9        652.31        595.07       152.13 o                         
   4  10   9        147.83        224.34       152.42 o                         
   5  10   9        273.72        408.85       163.92 o                         
   6  10   9      13333.11      13258.75       386.07 o                         
   7  10   9        512.41        452.31       187.44 o                         
   8  10   9      21872.22      21753.96       725.85 o                         
   9  10   9        740.86       1014.15       233.95 o                         
  10  10   9       1516.81       1555.93       261.13 o                         
  11  10   9       2099.85       2135.71       347.30 o                         
  12  10   9        135.71       -579.85       802.56 o                         
 -13  11   9        488.18       -331.44       576.15 o                         
 -12  11   9        419.00       -466.64       574.74 o                         
 -11  11   9         71.50       -393.70       542.31 o                         
 -10  11   9        439.71        615.69       508.00 o                         
  -9  11   9      13175.97      12851.73       680.27 o                         
  -8  11   9        295.45        191.91       248.73 o                         
  -7  11   9       2167.84       2077.10       399.74 o                         
  -6  11   9       5728.93       6128.15       288.84 o                         
  -5  11   9       1675.83       2047.68       195.50 o                         
  -4  11   9       4088.43       4131.54       217.70 o                         
  -3  11   9       3066.63       3503.15       272.72 o                         
  -2  11   9       1697.59       1797.33       202.82 o                         
  -1  11   9       1569.43       2039.96       171.28 o                         
   0  11   9       1422.71       1221.57       184.14 o                         
   1  11   9      10115.01      10033.09       269.16 o                         
   2  11   9       3511.36       3489.35       194.10 o                         
   3  11   9       6346.46       6136.59       268.35 o                         
   4  11   9        473.01        645.54       198.70 o                         
   5  11   9       5068.65       5554.55       254.48 o                         
   6  11   9       4402.46       4877.04       259.42 o                         
   7  11   9        420.11        641.25       202.95 o                         
   8  11   9       7649.40       8080.35       375.31 o                         
   9  11   9         28.87        181.68       222.84 o                         
  10  11   9        247.55        439.70       245.94 o                         
  11  11   9        144.42        455.89       299.06 o                         
 -12  12   9         43.27       -438.31       598.25 o                         
 -11  12   9       1541.16       1227.45       602.86 o                         
 -10  12   9       6962.24       7481.35       672.63 o                         
  -9  12   9        539.72        272.63       462.62 o                         
  -8  12   9      10669.12      10181.94       470.41 o                         
  -7  12   9        767.80       1551.09       249.69 o                         
  -6  12   9      15998.50      14393.76       409.46 o                         
  -5  12   9      36208.28      35084.97       565.29 o                         
  -4  12   9        117.46        271.07       167.18 o                         
  -3  12   9        175.85        155.80       159.28 o                         
  -2  12   9       6440.76       6898.93       248.29 o                         
  -1  12   9       2416.61       2726.83       255.63 o                         
   0  12   9      12461.43      12264.78       319.52 o                         
   1  12   9      19950.69      20062.35       409.35 o                         
   2  12   9       3961.46       4717.27       217.80 o                         
   3  12   9        814.67       1378.34       175.49 o                         
   4  12   9      34094.88      32155.98       570.25 o                         
   5  12   9      25386.24      25177.55       470.83 o                         
   6  12   9       1758.92       1623.22       239.13 o                         
   7  12   9       1723.00       1443.89       244.61 o                         
   8  12   9       3244.80       3560.28       367.13 o                         
   9  12   9       8329.20       7410.47       352.63 o                         
  10  12   9        110.09        104.63       301.96 o                         
  11  12   9       5941.38       5790.96       621.98 o                         
 -12  13   9        120.77         49.02       727.95 o                         
 -11  13   9        522.11        272.27       599.16 o                         
 -10  13   9      29409.48      27004.17       963.26 o                         
  -9  13   9        505.78        889.55       600.29 o                         
  -8  13   9       9655.86       9643.31       913.29 o                         
  -7  13   9      24714.46      24900.11      1074.99 o                         
  -6  13   9       4134.96       4116.91       285.19 o                         
  -5  13   9          2.55        344.29       182.49 o                         
  -4  13   9       8419.98       8904.29       293.18 o                         
  -3  13   9      17296.34      17721.40       375.77 o                         
  -2  13   9       6122.95       6616.29       338.67 o                         
  -1  13   9       3695.94       3890.60       227.74 o                         
   0  13   9      42321.71      40564.43       652.04 o                         
   1  13   9       1532.12       1976.66       194.04 o                         
   2  13   9        712.91        934.08       180.93 o                         
   3  13   9      12623.95      11765.83       369.73 o                         
   4  13   9       1931.70       2486.20       260.45 o                         
   5  13   9      10143.55      10054.81       541.91 o                         
   6  13   9      16883.53      16869.26       447.35 o                         
   7  13   9       2206.92       2217.88       274.99 o                         
   8  13   9       2049.83       1579.36       258.02 o                         
   9  13   9      16733.92      15802.29       533.59 o                         
  10  13   9       1370.07       1991.17       357.86 o                         
 -11  14   9      11550.09      11484.04      2122.43 o                         
 -10  14   9        432.60         76.35       617.91 o                         
  -9  14   9       1963.61       1091.93       778.46 o                         
  -8  14   9         81.16       -290.87       357.67 o                         
  -7  14   9       4546.87       4869.19       385.00 o                         
  -6  14   9      13208.30      11875.89       454.04 o                         
  -5  14   9       2269.86       2095.85       230.54 o                         
  -4  14   9      36569.74      36353.06       831.33 o                         
  -3  14   9       2263.46       2656.21       231.87 o                         
  -2  14   9      16688.63      15996.30       532.57 o                         
  -1  14   9       1277.61       1291.56       386.23 o                         
   0  14   9        581.09       1108.65       190.96 o                         
   1  14   9      36398.36      35282.72       607.58 o                         
   2  14   9       1242.91       1042.56       193.17 o                         
   3  14   9         36.58        -60.48       181.22 o                         
   4  14   9       9426.15       9905.87       653.67 o                         
   5  14   9      15078.75      13977.54       376.88 o                         
   6  14   9        811.59       1105.76       221.04 o                         
   7  14   9        697.31        610.24       224.49 o                         
   8  14   9      17055.79      17842.47       773.42 o                         
   9  14   9        192.05         10.26       265.29 o                         
 -10  15   9       7763.55       6007.13      1376.38 o                         
  -9  15   9        993.91        356.43       677.50 o                         
  -8  15   9         68.44       -201.39       378.27 o                         
  -7  15   9       1381.64       1742.93       401.82 o                         
  -6  15   9       1703.39       1505.60       305.90 o                         
  -5  15   9        375.00        510.21       244.05 o                         
  -4  15   9       6273.65       7482.95       354.11 o                         
  -3  15   9      26370.44      26109.37       702.39 o                         
  -2  15   9       6261.45       6634.90       306.93 o                         
  -1  15   9       5748.63       5874.29       302.07 o                         
   0  15   9      12283.40      12207.93       350.19 o                         
   1  15   9        627.15        512.90       185.09 o                         
   2  15   9      12286.06      11773.58       362.76 o                         
   3  15   9      19629.07      19350.31       447.42 o                         
   4  15   9       9355.05       9929.48       468.52 o                         
   5  15   9      11922.94      11790.40       362.82 o                         
   6  15   9       7308.21       8823.01       459.35 o                         
   7  15   9      10731.71      11083.46       423.67 o                         
   8  15   9         32.28       -260.40       260.40 o                         
   9  15   9      11196.25      12766.36       855.32 o                         
  -9  16   9         24.21       -689.92       689.92 o                         
  -8  16   9       7957.15       7092.99      1198.73 o                         
  -7  16   9        524.41         32.29       386.16 o                         
  -6  16   9       9903.49       8794.67      1038.64 o                         
  -5  16   9      13769.56      13503.26       581.03 o                         
  -4  16   9      17098.25      16049.89       764.88 o                         
  -3  16   9        180.28        136.33       255.13 o                         
  -2  16   9       2208.85       2446.58       335.80 o                         
  -1  16   9       2438.64       2672.37       296.92 o                         
   0  16   9       1141.30       1058.78       214.30 o                         
   1  16   9       5496.83       5846.18       293.90 o                         
   2  16   9      13427.24      12298.43       414.79 o                         
   3  16   9        318.09        450.74       210.26 o                         
   4  16   9        224.55        180.98       217.26 o                         
   5  16   9        104.47        170.86       228.29 o                         
   6  16   9        501.56        772.38       305.79 o                         
   7  16   9      10826.54      11589.87       656.80 o                         
   8  16   9       1553.80       1803.07       431.44 o                         
  -7  17   9        301.44       -135.63       465.94 o                         
  -6  17   9       5080.82       5475.04       603.55 o                         
  -5  17   9       1985.89       1403.68       493.94 o                         
  -4  17   9      15717.63      15538.43       630.36 o                         
  -3  17   9        435.59        269.00       359.67 o                         
  -2  17   9      18619.54      17028.94       517.05 o                         
  -1  17   9      14947.65      15285.06       628.04 o                         
   0  17   9         75.21        169.69       261.77 o                         
   1  17   9        174.04        260.40       334.65 o                         
   2  17   9       2373.77       2837.36       340.18 o                         
   3  17   9      14779.87      14985.69       619.35 o                         
   4  17   9       3024.94       3719.24       369.37 o                         
   5  17   9       1819.70       2923.19       569.51 o                         
   6  17   9       8122.10       9208.78       605.07 o                         
   7  17   9       1286.46       1929.05       973.62 o                         
  -7  18   9        125.68        125.72       514.64 o                         
  -6  18   9       6113.17       6968.48      1060.71 o                         
  -5  18   9       7071.08       6648.51       804.56 o                         
  -4  18   9       1772.84       1847.97       424.18 o                         
  -3  18   9       3289.02       3383.56       459.26 o                         
  -2  18   9       6833.75       7515.21       538.55 o                         
  -1  18   9      40032.52      40008.45       839.70 o                         
   0  18   9      31306.26      29500.56       706.55 o                         
   1  18   9         15.54        505.60       285.48 o                         
   2  18   9      15451.07      15662.36       539.26 o                         
   3  18   9       7591.90       8496.41       825.86 o                         
   4  18   9        879.14        937.41       681.41 o                         
   5  18   9        547.73        997.42       747.26 o                         
  -5  19   9       2004.40       2051.12       556.99 o                         
  -4  19   9       9146.25      10146.15       624.14 o                         
  -3  19   9       1483.85       1298.66       432.56 o                         
  -2  19   9      13377.58      13622.50       650.55 o                         
  -1  19   9      19339.80      19687.99       732.99 o                         
   0  19   9       1863.67       2239.49       591.85 o                         
   1  19   9        471.88        527.61       317.50 o                         
   2  19   9       3962.47       4640.53       695.28 o                         
   3  19   9      11763.03      13546.58       676.55 o                         
   4  19   9       1276.04       1485.71       910.23 o                         
  -3  20   9         38.87        796.45       543.89 o                         
  -2  20   9       4559.73       5194.80       697.58 o                         
  -1  20   9       2457.73       1865.76       466.28 o                         
   0  20   9       1595.77       1528.93       444.65 o                         
   1  20   9         15.86        -35.58       489.09 o                         
 -15   0  10        411.12       -109.86      1013.23 o                         
 -14   0  10       1064.49       1004.48       702.67 o                         
 -13   0  10      11340.95      13083.78       920.22 o                         
 -12   0  10       4771.15       7037.13       789.98 o                         
 -11   0  10       7439.70       8495.89       868.43 o                         
 -10   0  10       6168.16       8254.82       926.94 o                         
  -9   0  10      37163.65      36674.80       919.86 o                         
  -8   0  10        306.12       1226.73       340.16 o                         
  -7   0  10      22926.42      23313.21       633.20 o                         
  -6   0  10     106411.66     105044.93      1749.65 o                         
  -5   0  10     104864.45     104750.95      1708.23 o                         
  -4   0  10     113350.90     116266.91      1593.35 o                         
  -3   0  10       8877.92       8167.94       226.86 o                         
  -2   0  10     153516.84     155832.41      3022.31 o                         
  -1   0  10      33939.14      35089.09       538.10 o                         
   0   0  10      24574.92      26811.49       436.71 o                         
   1   0  10      12153.93      12639.49       312.38 o                         
   2   0  10      16903.00      17826.36       348.68 o                         
   3   0  10     238462.30     239783.00      3202.56 o                         
   4   0  10       8299.21       8474.17       285.16 o                         
   5   0  10      94789.22      99701.99      1429.55 o                         
   6   0  10     143370.77     146673.34      2053.24 o                         
   7   0  10        781.68        753.79       192.71 o                         
   8   0  10        517.15       1330.16       283.69 o                         
   9   0  10       7953.74       7978.07       363.20 o                         
  10   0  10       9030.49       9011.97       455.57 o                         
  11   0  10       5275.77       6069.11       433.34 o                         
  12   0  10         50.10       -356.92       356.92 o                         
  13   0  10      29053.90      25146.33      2113.06 o                         
 -15   1  10        105.78       -414.52       464.25 o                         
 -14   1  10       2652.96       3117.18       527.44 o                         
 -13   1  10       7296.93       8600.33       600.57 o                         
 -12   1  10      25767.70      26275.79       801.60 o                         
 -11   1  10       1426.66       1216.00       356.93 o                         
 -10   1  10      48738.30      47749.89       917.37 o                         
  -9   1  10       1250.53       2269.76       282.06 o                         
  -8   1  10      27122.53      26186.43       528.65 o                         
  -7   1  10      15231.04      15577.10       380.27 o                         
  -6   1  10      49171.61      50479.34       681.01 o                         
  -5   1  10      51560.29      48374.76       629.00 o                         
  -4   1  10      43294.72      42218.75       558.26 o                         
  -3   1  10       9647.55       9071.03       164.23 o                         
  -2   1  10      71171.34      70696.38       705.90 o                         
  -1   1  10      60584.57      60046.91       654.50 o                         
   0   1  10       2264.62       2968.30       105.67 o                         
   1   1  10      21239.01      21190.26       266.07 o                         
   2   1  10      90237.35      92520.36       915.57 o                         
   3   1  10       4171.12       5137.05       148.81 o                         
   4   1  10         72.06        177.02       108.23 o                         
   5   1  10       9102.00       8680.64       208.03 o                         
   6   1  10      16131.88      16641.21       286.04 o                         
   7   1  10      89677.13      88321.28       936.79 o                         
   8   1  10       2755.29       3139.12       184.12 o
[truncated: 353,080 more chars]
